# Supplementary material for: No detectable differential microRNA expression between non-atherosclerotic arteries of type 2 diabetic patients (treated or untreated with metformin) and non-diabetic patients
Source: Cardiovasc Diabetol. 2018 May 17;17:72. doi: 10.1186/s12933-018-0715-y (PMC5958402; doi:10.1186/s12933-018-0715-y)
Supplement: Supplementary file 1 — Additional file 1. MicroRNA microarray results. MicroRNA microarray data analysis for 677 probes comparing (1) T2DM vs. non-DM patients, (2) T2DM (− Met) vs. non-DM patients, and (3) T2DM (+ Met) vs. T2DM (− Met). [file 12933_2018_715_MOESM1_ESM.zip]

Archive with 3 entries (3 files):
- T2DM (+ Met) vs. T2DM (- Met).xlsx
- T2DM (- Met) vs. Non_DM.xlsx
- T2DM vs. Non-DM.xlsx
