# Supplementary material for: No detectable differential microRNA expression between non-atherosclerotic arteries of type 2 diabetic patients (treated or untreated with metformin) and non-diabetic patients
Source: Cardiovasc Diabetol. 2018 May 17;17:72. doi: 10.1186/s12933-018-0715-y (PMC5958402; doi:10.1186/s12933-018-0715-y)
Supplement: Supplementary file 1 — Additional file 1. MicroRNA microarray results. MicroRNA microarray data analysis for 677 probes comparing (1) T2DM vs. non-DM patients, (2) T2DM (− Met) vs. non-DM patients, and (3) T2DM (+ Met) vs. T2DM (− Met). [file 12933_2018_715_MOESM1_ESM.zip › T2DM (+ Met) vs. T2DM (- Met).xlsx]

## Sheet: results
							T2DM (- Met)	T2DM (- Met)	T2DM (- Met)	T2DM (- Met)	T2DM (- Met)	T2DM (- Met)	T2DM (- Met)	T2DM (- Met)	T2DM (+ Met)	T2DM (+ Met)	T2DM (+ Met)	T2DM (+ Met)	T2DM (+ Met)	T2DM (+ Met)	T2DM (+ Met)	T2DM (+ Met)	T2DM (+ Met)	T2DM (+ Met)
ProbeID	Annotation	logFC	AvgExpr	AvgHy3	P.Value	adj.P.Val	61	52	47	62	63	36	25	51	56	71	44	49	74	34	72	37	27	23
27537	ebv-miR-BART13-3p	-0.289217	7.01685	6.98973	0.118998	0.955683	7.22449	7.31491	6.54263	6.82623	6.78098	6.75786	6.74953	6.65276	7.52773	7.13527	6.63408	7.73959	6.37753	6.71681	7.51655	7.36465	7.19673	7.24496
42897	ebv-miR-BART15	-0.189542	5.7422	5.74125	0.205007	0.955683	5.5021	5.42915	5.71277	5.75433	5.72266	5.62535	5.6446	5.70422	5.68891	5.50951	6.22071	5.44169	6.59525	5.78485	5.6118	5.6808	6.16487	5.56603
17358	ebv-miR-BART16	0.0868817	5.91418	5.87148	0.505713	0.955683	6.12766	6.00236	6.01524	5.69261	5.93573	5.83284	6.14828	5.94485	6.0411	5.6787	5.72774	6.14225	5.71996	5.8885	6.57497	5.66673	5.57249	5.74319
42466	ebv-miR-BART18-3p	-0.0458713	6.37265	6.37281	0.661821	0.955683	6.54998	6.58768	6.21311	6.31961	6.31324	6.32265	6.36804	6.103	6.51199	6.65423	6.31946	6.38439	6.11222	6.24743	6.43046	6.5962	6.13521	6.53877
42522	ebv-miR-BART19-3p	-0.455432	7.63226	7.50027	0.278412	0.955683	9.10645	8.38266	7.05432	7.1	6.83455	7.02148	6.5642	6.97027	9.30291	7.36692	7.47119	9.098	7.47857	6.95464	9.16525	6.88424	7.30808	7.31692
145984	ebv-miR-BART2-3p	-0.148071	5.87185	5.87336	0.154185	0.955683	6.09437	5.86107	5.70985	5.71104	5.72506	5.80168	5.81513	5.59852	5.91266	6.08989	5.71364	6.13863	5.92272	5.67515	6.18178	5.98492	5.74792	6.00926
145990	ebv-miR-BART21-3p	-0.0779061	5.7962	5.79906	0.597711	0.955683	5.60049	5.52169	5.99217	5.82611	5.68009	5.61894	5.79286	5.99099	5.7647	5.56258	6.17015	5.5806	6.59812	5.746	5.6355	5.52757	6.15609	5.56694
17532	ebv-miR-BART5-5p	0.00587898	5.72588	5.66607	0.987477	0.994282	6.57049	6.63932	5.58295	4.98618	5.28396	5.00644	6.61414	5.14969	6.14047	5.0352	5.14227	6.61586	4.77115	5.79855	7.62139	5.88117	4.87595	5.35068
17561	ebv-miR-BART6-3p	-0.222645	7.13178	6.99022	0.664701	0.955683	8.85412	8.55656	6.23066	6.16509	6.68179	7.08593	6.07265	6.41786	8.58632	7.3708	6.27113	9.35714	5.39998	6.27921	8.10008	6.679	6.93268	7.33094
42954	ebv-miR-BART7-5p	0.0693617	5.74183	5.74436	0.446792	0.955683	5.77634	5.66636	5.88777	5.70309	5.86451	5.787	5.78254	5.77531	5.48647	5.71246	5.77353	5.59179	5.72581	6.00365	5.87025	5.76441	5.48592	5.69575
17328	ebv-miR-BART8-3p	0.109789	7.99283	7.9508	0.606076	0.955683	8.61393	8.47772	8.13944	7.40119	7.80422	7.83279	8.43244	7.72892	8.2818	7.66977	8.0458	8.56581	7.16616	7.71988	8.63981	8.07356	7.43719	7.84063
42906	ebv-miR-BHRF1-1	-0.00205133	6.70308	6.82853	0.994678	0.994678	6.76689	7.09096	6.17878	7.15601	6.7046	6.78661	6.58241	6.34927	7.14189	6.99787	5.32221	6.84871	5.40235	5.95801	7.33311	7.66699	6.76824	7.60052
42951	ebv-miR-BHRF1-2-3p	0.145024	8.67635	8.68918	0.594572	0.955683	8.80862	8.96481	9.03903	7.76345	8.87486	8.49935	9.67566	8.42959	9.42591	8.0074	8.2601	8.89701	8.11881	8.33755	9.82307	8.75208	7.92628	8.57076
42782	hcmv-miR-UL148D	-0.10233	7.3417	7.32455	0.598253	0.955683	7.33023	7.59	7.00696	7.56956	7.62093	6.92078	6.9463	7.29406	7.79414	6.72483	6.38668	7.5594	7.27458	7.74866	7.57832	7.68215	7.33952	7.78354
42458	hcmv-miR-US25-1-3p	-0.079758	6.7671	6.79753	0.782508	0.962709	7.27729	7.12812	6.2877	6.86437	6.36213	6.38146	7.09085	6.39039	7.6376	6.36028	5.77167	7.38443	6.15069	5.90925	7.96836	7.36686	6.55417	6.92215
42530	hsa-let-7a-2-3p	0.0196668	6.13097	6.14704	0.84657	0.979292	6.23099	5.90049	6.28215	5.89795	6.15819	6.14216	6.28423	6.23905	6.25913	6.05198	5.89907	5.90028	6.03495	6.17692	6.45115	6.19612	6.01602	6.23672
147162	hsa-let-7a-5p	0.425586	9.12948	9.18477	0.382357	0.955683	7.65589	8.46726	9.65516	9.80448	9.93748	10.1035	9.17203	10.1315	7.47355	9.70725	9.94032	7.4303	9.92353	10.2512	7.02856	8.72352	9.81645	9.10854
147165	hsa-let-7b-5p	0.232768	9.41317	9.42427	0.317734	0.955683	9.25734	9.33952	9.21662	9.96807	9.84943	9.58001	8.95502	10.1739	9.00654	9.74306	9.60952	9.04132	10.1668	9.92972	8.88231	8.44401	9.40007	8.87389
145820	hsa-let-7c-5p	0.150324	9.12373	9.13394	0.499936	0.955683	9.02559	9.05663	8.91025	9.4586	9.53957	9.165	8.62668	9.87561	8.83927	9.48853	9.48681	8.76767	9.72978	9.72663	8.56321	8.2287	9.11719	8.62141
145633	hsa-let-7d-3p	-0.271663	8.20701	8.22865	0.380785	0.955683	9.05466	8.44634	7.3375	8.21511	7.98188	8.11998	7.43693	7.85628	9.05965	8.59371	7.24081	8.76789	7.39951	7.36708	9.43255	8.54593	8.16125	8.7091
145968	hsa-let-7d-5p	0.154711	9.07007	9.07391	0.642625	0.955683	8.23711	8.61774	9.3567	9.41757	9.69557	9.4897	8.7722	9.66159	8.12459	9.63656	9.96443	7.8316	9.55846	10.004	7.83712	8.61953	9.57418	8.86268
145846	hsa-let-7e-5p	-0.0180385	9.07168	9.07754	0.870128	0.981743	8.87431	8.83204	9.10219	9.16983	9.07403	9.05927	9.36476	9.01682	8.82608	9.24039	9.31119	8.84697	9.35854	9.08518	9.27431	8.87425	9.11494	8.86509
17752	hsa-let-7f-5p	0.24792	8.12584	8.16326	0.666761	0.955683	6.26283	7.16876	8.71512	8.73369	8.9437	8.83002	8.49172	8.96275	6.07216	8.80664	9.40255	5.93344	8.71173	9.5266	5.90601	8.17154	9.35022	8.27564
46438	hsa-let-7g-5p	0.303137	8.92807	8.98402	0.527969	0.955683	7.47749	8.27407	9.53921	9.48155	9.60977	9.64987	9.01742	9.72244	7.27101	9.46157	9.97987	7.12305	9.42821	10.1864	6.94658	8.78192	9.79391	8.96093
9938	hsa-let-7i-5p	0.180891	8.14167	8.18567	0.459269	0.955683	7.63924	7.90351	8.1496	8.36575	8.53302	8.51946	8.02647	8.80028	7.41787	8.47608	8.5861	7.23554	8.2611	9.00079	7.32814	7.77948	8.61732	7.91034
10916	hsa-miR-1	0.249117	7.47524	7.53107	0.645427	0.955683	5.53342	5.98678	8.22953	8.10549	8.185	8.34571	8.13901	8.38418	5.33325	8.14402	8.53832	6.5113	7.65487	8.50381	5.31756	7.38132	8.69459	7.56622
145943	hsa-miR-100-5p	0.265285	7.69343	7.7364	0.346027	0.955683	6.49658	7.63092	7.8192	8.20817	8.16494	8.25969	7.83068	8.31632	6.78166	7.74442	7.89904	6.92129	8.00403	8.3516	6.50279	7.64061	8.10258	7.80726
31026	hsa-miR-101-3p	0.51761	8.70177	8.79427	0.230443	0.955683	7.13692	8.20338	9.33486	9.34079	9.25745	10.1496	8.98194	9.5097	7.12261	8.83946	9.09559	7.49529	8.92936	9.80635	6.93112	8.73711	9.25138	8.50895
10919	hsa-miR-103a-3p	-0.0435377	8.56449	8.61419	0.735296	0.955683	8.40692	8.48831	8.58058	8.57207	8.47728	8.68241	8.44376	8.67105	8.62269	8.60331	8.54367	8.24758	8.56332	8.63065	9.35988	8.28564	8.65793	8.3237
46801	hsa-miR-106a-5p	0.403342	6.42861	6.53705	0.186278	0.955683	5.2998	6.08708	6.79823	6.8664	6.84563	7.28167	6.8595	7.1832	5.35053	6.82584	6.33718	5.80745	6.12102	7.10907	5.16908	6.34023	7.04285	6.39023
17854	hsa-miR-106b-3p	-0.0713352	5.99002	5.98231	0.551671	0.955683	5.92579	5.75382	6.03091	5.99539	5.97349	5.87242	5.87081	6.18048	5.89702	5.85294	6.56085	5.76252	6.29302	6.10061	5.97768	5.75993	6.23142	5.78124
19582	hsa-miR-106b-5p	0.284223	6.50479	6.58167	0.206678	0.955683	5.73919	6.42935	6.8039	6.85649	6.80968	7.23156	6.55093	6.88042	5.78195	6.78594	6.52929	6.29105	5.75934	6.99607	5.60921	6.54133	6.82094	6.66956
10923	hsa-miR-107	-0.0119711	8.08322	8.13548	0.936787	0.990588	8.04529	8.046	8.00613	8.05158	8.04302	8.25865	8.02165	8.1402	8.473	8.04942	7.81631	7.85217	7.55114	8.17561	8.9609	7.8614	8.2012	7.94422
28019	hsa-miR-10a-3p	-0.0689066	5.83777	5.84772	0.695249	0.955683	6.10367	5.94589	5.42707	6.00555	5.70952	5.82566	5.63796	5.7406	6.05614	6.18365	5.27839	6.73124	5.30723	5.71554	5.90422	5.98073	5.45053	6.07631
13485	hsa-miR-10a-5p	0.366568	7.63988	7.71027	0.379815	0.955683	6.17469	7.03065	8.0216	8.3628	8.36178	8.4364	7.88756	8.47275	6.21896	7.82384	8.27355	6.11595	8.17809	8.64163	5.98779	7.64579	8.20468	7.67933
10925	hsa-miR-10b-5p	0.351558	7.28371	7.33744	0.429958	0.955683	5.70731	6.37315	7.8077	7.90666	7.93437	8.36601	7.42567	8.31128	5.68089	7.5728	8.0664	5.85452	7.65197	8.2763	5.60824	7.3884	7.81216	7.36291
42848	hsa-miR-1180-3p	-0.196341	5.94451	5.88929	0.230832	0.955683	5.7041	5.54734	5.8577	6.04474	5.78242	5.79102	5.70551	6.25062	6.141	5.69753	6.48685	5.70367	6.809	5.95855	5.79681	5.69641	6.30221	5.72568
46258	hsa-miR-1184	-0.0620803	7.02435	7.04739	0.727329	0.955683	6.93075	7.20451	7.03916	6.85584	7.11681	6.37429	7.28393	7.11362	7.69149	6.51853	6.76489	6.98343	6.528	7.32479	7.62827	7.04641	6.73044	7.30317
168595	hsa-miR-1185-2-3p	-0.081317	6.08762	6.00616	0.788527	0.962709	7.05663	6.84105	5.30998	5.99165	5.92541	5.87678	5.5656	5.77247	7.05518	6.31889	5.16535	7.32542	5.16652	5.6947	6.0373	6.41313	5.79297	6.26816
46860	hsa-miR-1205	-0.15093	5.77394	5.75712	0.331437	0.955683	5.6766	5.44392	5.6823	6.05474	5.71414	5.61511	5.56466	5.7692	5.58739	5.65906	6.28424	5.59907	6.68785	5.82061	5.70031	5.56035	6.00873	5.50255
46345	hsa-miR-1207-3p	-0.205355	6.45077	6.39586	0.178998	0.955683	6.66916	6.34422	6.28485	6.35457	6.33842	6.26592	6.11178	6.32456	6.78328	6.15848	6.91295	6.12399	7.1906	6.31719	6.54629	6.4173	6.83558	6.13474
46222	hsa-miR-1228-5p	0.0770311	6.36957	6.28162	0.692985	0.955683	6.23654	6.73154	6.87971	5.87494	6.37284	5.93525	7.24	6.02814	6.60869	5.82751	6.4904	6.13101	6.31842	6.34311	6.95955	6.56812	5.9816	6.12496
46624	hsa-miR-1236-3p	-0.0766585	6.67722	6.65477	0.624986	0.955683	6.88415	6.78033	6.59353	6.64273	6.4121	6.58976	6.70964	6.46481	7.10561	6.42599	6.8616	6.59589	7.05276	6.29158	7.46847	6.51271	6.57592	6.22239
14328	hsa-miR-124-3p	-0.129572	6.45667	6.46041	0.393358	0.955683	6.35552	6.63456	6.44581	6.25126	6.34161	6.28441	6.66784	6.0965	6.79487	6.01251	6.26368	6.65552	6.70361	6.1304	7.11206	6.85542	6.44809	6.16645
42898	hsa-miR-124-5p	0.0676026	7.91766	7.92811	0.805764	0.962709	8.25148	8.36685	8.01039	7.01264	7.93263	7.83369	8.71798	7.5161	8.69492	7.55058	7.78571	8.13761	7.06105	7.27126	9.16731	8.02167	7.33748	7.8486
168870	hsa-miR-1246	-0.346219	10.8574	10.8234	0.318548	0.955683	11.0136	11.205	10.2304	10.7463	10.8694	11.2702	9.77661	10.2087	11.2975	11.535	9.87145	12.5198	10.5507	9.66413	11.3802	11.2963	10.2753	11.7222
145977	hsa-miR-1247-5p	-0.0913361	6.02213	6.04109	0.300244	0.955683	5.92962	6.08719	5.8803	6.11945	5.9286	5.94589	5.96263	5.91743	6.24078	5.95948	5.80269	6.18999	6.18496	6.01786	6.18714	5.97587	6.05176	6.01671
46210	hsa-miR-1249	-0.272998	6.45037	6.39057	0.150612	0.955683	6.41028	6.14564	6.53785	6.53603	6.07972	6.00276	6.19794	6.47941	6.54833	6.39317	7.33154	6.13374	7.39805	6.41266	6.3176	6.23961	6.90048	6.04183
46924	hsa-miR-1252-5p	-0.363536	6.20683	6.22091	0.0354218	0.955683	6.28851	6.18278	5.77339	6.31571	5.89408	5.92371	5.89766	5.76308	6.40958	6.8568	6.02583	7.00244	6.2937	5.63529	6.26849	6.2991	6.2322	6.66058
46707	hsa-miR-1253	-0.0966477	5.4621	5.46878	0.677108	0.955683	5.98932	5.85101	5.05751	5.31754	5.39506	5.27724	5.39546	4.98408	5.7564	6.20227	4.77056	6.14227	4.6935	4.90188	5.73929	5.90386	5.01815	5.92232
46380	hsa-miR-1255a	0.054642	8.37952	8.38157	0.649409	0.955683	8.60217	8.394	8.52122	8.35537	8.42888	8.29544	8.60166	8.08028	8.5339	8.36997	8.55596	8.21572	7.82079	8.32995	8.68747	8.52418	8.13142	8.38299
168811	hsa-miR-1255b-2-3p	0.00758768	5.94735	5.93723	0.952436	0.990711	5.73929	5.69949	6.21575	5.78969	6.10905	6.09074	5.96797	6.00054	5.67579	6.23901	6.06262	5.72771	5.51832	6.31316	5.75793	6.09745	5.8387	6.2091
17942	hsa-miR-125a-3p	-0.0212525	5.82388	5.89598	0.902128	0.989818	6.02036	5.91268	5.65975	5.7785	5.88314	5.72971	5.864	5.64845	6.16363	5.88659	5.3143	5.90847	5.16818	5.46595	6.41784	6.32973	5.40315	6.27542
10928	hsa-miR-125a-5p	0.367638	9.29773	9.3711	0.231209	0.955683	8.45954	8.8559	9.57816	9.75921	9.87271	10.181	9.2959	10.0134	8.51072	9.36136	9.84879	7.93348	9.82416	10.1014	8.44158	8.76995	9.51731	9.03462
145838	hsa-miR-125b-1-3p	-0.68113	7.74402	7.65552	0.0971452	0.955683	8.94316	8.50353	6.474	7.4803	6.97504	7.17053	6.51516	6.86317	8.97778	8.44059	6.84245	9.37598	7.60775	6.58171	8.22953	8.03323	8.04461	8.33378
42845	hsa-miR-125b-2-3p	0.0785698	6.33847	6.3859	0.647957	0.955683	6.22793	6.41592	6.18387	6.24997	6.31569	6.51913	6.87788	6.26658	6.64242	6.08213	5.72471	6.39428	5.77277	5.97199	7.01298	6.70434	6.16001	6.56986
30787	hsa-miR-125b-5p	0.528048	10.686	10.7871	0.149446	0.955683	9.35372	10.6648	10.9906	11.1402	11.479	11.741	10.958	11.5073	9.43524	10.5884	10.7073	9.17145	10.6037	11.8261	9.57256	10.8487	10.5807	11.1786
4610	hsa-miR-126-3p	0.499198	7.0758	7.1862	0.279943	0.955683	5.61868	6.2977	8.0486	7.87639	7.35801	8.55199	6.78739	8.28629	5.96986	6.18312	7.83219	6.00529	7.57567	8.39218	5.40495	7.24951	7.67445	6.25213
33596	hsa-miR-126-5p	0.294348	6.13517	6.22447	0.320956	0.955683	5.26716	5.60694	6.77443	6.44694	6.22998	7.11113	5.98779	6.96519	5.46815	5.51442	6.60663	5.4524	6.43927	7.12872	5.28446	6.04442	6.53582	5.56919
169412	hsa-miR-1260a	0.244547	9.34247	9.3176	0.294116	0.955683	8.57335	9.40837	9.68139	9.55389	9.7972	9.60976	9.49775	9.70495	8.7128	8.5008	10.0436	8.69097	9.16927	10.2928	9.27147	9.23209	9.25529	9.16875
168619	hsa-miR-1260b	0.457182	12.1436	12.1988	0.0797948	0.955683	11.134	12.2483	12.5717	12.6573	12.7273	12.7142	12.4175	12.7105	11.3705	11.541	12.3949	11.0428	11.767	12.904	11.7692	12.1328	12.3393	12.1427
148648	hsa-miR-1261	-0.148062	6.38506	6.39539	0.308594	0.955683	6.55101	6.51187	6.2376	6.35461	6.24694	6.19307	6.32416	6.00315	6.60363	6.55756	5.90816	6.8672	6.05613	6.08997	6.47942	6.89324	6.33424	6.71908
46732	hsa-miR-1264	0.107228	7.92257	7.91923	0.660398	0.955683	7.21221	7.64579	8.31412	8.09452	8.13746	8.07991	7.89277	8.48035	7.09243	8.05042	8.704	7.32835	7.43247	8.83669	7.37327	7.65846	8.42267	7.85038
46737	hsa-miR-1265	0.0478559	6.18866	6.1212	0.795053	0.962709	6.21482	7.10934	6.33171	5.723	6.0019	6.14552	6.06877	6.12689	6.16024	6.07796	6.35258	6.23287	5.39397	6.56219	6.78028	6.12667	5.92451	6.0626
168973	hsa-miR-1268b	-0.161817	6.01129	5.97014	0.192358	0.955683	6.21611	6.1077	5.59274	5.85425	5.95033	5.92193	5.84139	5.88663	6.17564	6.14097	5.7562	6.58733	5.70422	5.9974	6.26343	6.08717	6.12195	5.99773
46752	hsa-miR-1270	-0.094418	5.95316	5.93962	0.381008	0.955683	5.95314	5.8922	5.94651	5.78318	5.81355	5.83138	5.91514	6.07051	5.96273	5.75455	6.3868	5.80712	6.09687	6.0016	6.14886	5.76896	6.27649	5.74721
46623	hsa-miR-1273a	0.271839	5.89341	5.9981	0.191638	0.955683	5.69776	5.91128	5.99903	6.15626	6.32705	6.52934	6.21272	5.52201	5.83791	6.21898	5.11224	5.89675	5.04095	5.31863	5.93088	6.45928	5.58707	6.32324
148263	hsa-miR-1273e	0.0568827	6.9417	6.95517	0.750634	0.955683	7.18063	7.27231	6.93675	6.85418	6.86432	6.87924	7.23473	6.56428	7.35355	6.89273	6.48792	7.03694	6.22741	6.53611	7.67421	7.35661	6.71199	6.88676
168846	hsa-miR-1273f	0.1547	6.24236	6.29379	0.444705	0.955683	6.3884	6.75777	6.28639	6.04177	6.27984	6.339	6.6389	5.8944	6.53621	6.32343	5.52321	6.40625	5.42522	5.69674	7.0221	6.50206	5.91986	6.38101
168925	hsa-miR-1273g-3p	0.29316	10.9072	11.0268	0.139514	0.955683	11.0065	11.1479	11.1625	11.1988	10.5558	10.812	11.0932	11.5835	11.1877	11.3055	10.7805	9.88355	11.2061	10.8763	11.1474	10.2414	10.7528	10.3875
169082	hsa-miR-1275	-0.791043	10.6227	10.4153	0.186008	0.955683	12.5185	11.9613	8.78497	10.1861	9.79538	10.4064	8.50147	9.312	12.1912	11.4483	9.47966	13.0159	10.1745	9.09257	11.5895	10.9028	10.3752	11.4734
46368	hsa-miR-1282	-0.146638	5.96696	5.94529	0.302181	0.955683	5.90354	5.65227	5.94825	5.98921	5.92149	5.80947	5.84185	6.01788	5.93491	5.793	6.49913	5.57175	6.58495	6.09819	5.84833	5.82773	6.4196	5.74373
46336	hsa-miR-1284	-0.0550335	7.16395	7.24859	0.827253	0.965604	7.21312	7.24809	6.56954	7.92446	7.10171	7.31707	6.79834	6.89467	7.3413	7.48995	5.79132	7.43678	6.98327	6.51282	7.35688	7.91035	7.1838	7.8776
145981	hsa-miR-1285-3p	0.0471668	6.48514	6.53038	0.682955	0.955683	6.45042	6.53056	6.58681	6.64465	6.48135	6.45074	6.59015	6.35604	6.54742	6.80918	6.47111	6.17656	5.91686	6.32891	6.58623	6.72191	6.48148	6.60208
168899	hsa-miR-1285-5p	0.188889	5.94464	5.96286	0.190551	0.955683	5.87885	5.89229	6.14506	6.02755	6.17015	6.2779	6.1599	5.84495	5.76297	6.10711	5.70564	5.78442	5.16187	5.91039	6.24513	6.18274	5.55299	6.19367
42571	hsa-miR-129-1-3p	0.00570576	6.51152	6.54354	0.979917	0.994282	6.03446	6.09572	6.71719	7.25317	6.42949	6.53023	6.14198	6.91529	5.94846	7.25327	6.66054	6.30095	6.87288	6.68514	5.49396	6.49257	7.09493	6.28716
168568	hsa-miR-1290	-0.454417	8.20677	8.14841	0.246682	0.955683	8.84616	8.77007	7.4803	8.20797	8.39567	8.42011	6.49619	7.01802	8.68151	8.94113	7.4116	9.78599	7.81734	7.11173	8.9845	8.57032	7.68866	9.0945
46944	hsa-miR-1297	0.311716	7.72699	7.83901	0.575067	0.955683	5.73638	6.69113	8.28919	8.5332	8.62687	8.72949	8.10147	8.49363	5.76164	8.19564	8.59663	5.54158	8.15712	8.951	5.70619	8.18242	8.7075	8.08481
46381	hsa-miR-1298-5p	0.0648691	6.05834	6.04406	0.803332	0.962709	6.53204	6.9674	5.83417	5.71758	6.40453	5.49411	6.16353	5.64169	6.32786	5.38086	5.87284	6.1846	5.75405	6.02947	7.52862	6.08009	5.68211	5.45462
46788	hsa-miR-1299	-0.0265679	6.12956	6.12443	0.832017	0.969493	6.09227	5.83281	6.27962	6.07493	6.13152	6.13746	6.21896	6.15085	6.03379	5.97285	6.68964	5.74347	6.16741	6.45219	6.41914	5.90844	5.96749	6.05927
46479	hsa-miR-1304-5p	0.00848829	7.15393	7.1248	0.95415	0.990711	7.42532	7.45674	7.12492	6.972	7.06834	6.88196	7.49497	6.84491	7.562	7.05007	7.01504	7.09505	6.86301	6.77393	7.75331	7.39722	7.0027	6.98925
42681	hsa-miR-1307-3p	0.0981643	5.72704	5.71117	0.432205	0.955683	5.4408	5.72701	5.83995	5.84007	5.64203	6.16937	5.65174	5.9416	5.52715	5.71469	6.03447	5.51588	5.41394	6.08495	5.41414	5.78453	5.55106	5.79325
10138	hsa-miR-130a-3p	0.366064	8.10605	8.17827	0.237417	0.955683	6.98531	7.78259	8.52284	8.74991	8.35663	8.92226	8.35367	8.80216	6.97057	8.33338	8.28904	7.12516	8.18641	8.77291	6.91589	8.12366	8.70084	8.01572
10936	hsa-miR-130b-3p	-0.136778	6.4982	6.47483	0.547767	0.955683	6.94185	6.85081	6.13795	6.52927	6.17694	6.24451	6.27089	6.22547	7.39274	6.31982	6.17233	6.83491	6.24105	6.20113	7.79247	6.27159	6.0892	6.27465
46866	hsa-miR-1321	-0.0655194	7.32495	7.30708	0.709205	0.955683	7.78132	7.77711	7.3229	6.95888	7.0473	6.94698	7.44358	7.03031	7.6999	7.40115	7.22769	7.68707	6.78778	7.09341	8.01992	7.438	6.94349	7.24227
146137	hsa-miR-133a-3p	-0.0946829	6.5734	6.55089	0.699994	0.955683	6.02034	6.04652	6.55044	6.69339	6.74638	6.8443	6.49546	6.76957	6.0166	6.3292	6.83269	8.19694	6.62466	6.77621	5.94529	6.11415	6.88003	6.43906
146160	hsa-miR-133b	-0.0612446	6.92941	6.91036	0.808803	0.962709	6.30951	6.41372	7.05527	6.97922	7.20606	7.27506	6.85739	7.06687	6.32009	6.78321	7.29058	8.54477	6.90358	7.1018	6.15155	6.51321	7.11447	6.84307
148316	hsa-miR-134-3p	0.105895	6.25321	6.31678	0.592728	0.955683	5.86798	6.044	6.50472	6.14322	6.57137	6.53396	6.32445	6.5066	5.78749	6.30697	6.20062	6.05649	5.12679	6.82508	5.97511	6.6181	6.43503	6.72975
42609	hsa-miR-135a-3p	-0.0143541	5.8749	5.81653	0.939376	0.990588	6.45711	6.64846	5.61297	5.65813	5.61206	5.55893	5.83123	5.55651	6.21467	5.7131	5.54478	6.6733	5.66064	5.61549	6.20136	5.81532	5.78498	5.58913
10943	hsa-miR-136-5p	-0.0337963	5.79614	5.82546	0.771687	0.962709	5.57749	5.56505	5.95183	5.85263	5.78801	5.76716	5.70176	6.01502	5.61335	5.64708	6.20061	5.59964	6.09276	6.0514	5.56708	5.69614	5.98739	5.65618
148278	hsa-miR-138-2-3p	0.125295	7.27492	7.29002	0.671347	0.955683	6.27507	7.06355	7.87912	7.28993	7.68875	7.62961	7.1722	7.75804	6.25687	7.20729	8.0518	6.32144	6.86735	8.39636	6.57822	7.29909	7.89417	7.31978
42630	hsa-miR-140-3p	0.164416	9.34067	9.38165	0.437093	0.955683	8.63977	9.08856	9.4306	9.64778	9.43787	9.91067	9.45775	9.84308	8.65264	9.33609	9.54726	8.71187	9.40882	10.1877	8.77869	9.15261	9.63913	9.26118
4700	hsa-miR-140-5p	0.250328	8.23376	8.38153	0.616968	0.955683	6.42243	7.36466	8.8732	8.34128	8.81278	9.29695	8.97649	8.89489	6.43748	8.19009	9.23571	6.4172	8.35368	9.7474	6.6153	8.62701	9.08204	8.51915
145972	hsa-miR-141-5p	0.238169	5.70825	5.69408	0.145124	0.955683	5.88662	5.67177	6.37141	5.43938	5.97717	5.30349	6.39999	5.67467	5.56332	5.47432	5.20914	5.33286	5.52343	6.04278	5.5934	5.68478	5.69941	5.9005
10947	hsa-miR-142-3p	-0.0907221	6.09	6.23551	0.545505	0.955683	5.71931	5.7271	6.08209	6.04158	6.25773	6.28692	5.8646	6.33742	5.72512	5.88109	6.5175	5.87599	6.47541	6.61267	5.71238	6.12692	6.30475	6.07134
13177	hsa-miR-143-3p	0.7735	12.7208	12.8623	0.183287	0.955683	11.2631	12.4303	13.7422	13.4123	13.6556	13.9517	13.3083	13.441	10.2659	13.7565	13.2969	10.2782	12.8542	13.4123	10.1023	13.1804	13.5081	13.1159
46467	hsa-miR-143-5p	0.430143	7.31446	7.3781	0.176361	0.955683	6.35584	6.91528	7.98077	7.70631	7.85415	8.19084	7.62958	7.79465	6.26756	7.44688	7.85818	5.99531	7.05964	8.00193	6.26008	7.25453	7.97034	7.1184
29802	hsa-miR-144-3p	-0.0599978	6.1079	6.2669	0.854525	0.981743	6.243	6.63572	5.6718	6.02297	5.79875	5.64275	5.64385	6.9377	7.16447	6.09237	5.47016	7.89864	5.38359	6.17443	6.32863	6.26835	5.28057	5.28442
31867	hsa-miR-145-3p	0.466295	7.06294	7.17709	0.248662	0.955683	5.58422	6.82589	7.59865	7.72607	7.72623	7.70621	7.53019	7.87849	5.51574	7.49878	7.53237	5.57895	6.89397	7.94676	5.52254	7.12025	7.84751	7.10011
42641	hsa-miR-145-5p	0.421017	12.4666	12.5261	0.175776	0.955683	11.9627	12.3872	12.8055	12.912	12.9262	13.097	12.5448	12.9684	11.8091	13.3083	12.8055	10.7904	11.9325	13.0235	11.2211	12.3568	12.9917	12.5557
146072	hsa-miR-1469	-0.00801549	10.2485	10.2661	0.983068	0.994282	10.7557	11.0344	9.7225	9.94879	10.0018	10.5124	10.5275	9.44952	11.5694	9.87938	9.243	10.8208	9.45023	8.95592	11.8874	10.543	9.42271	10.7492
10306	hsa-miR-146b-5p	-0.0486118	5.8734	5.94091	0.721945	0.955683	5.58749	5.5994	5.93075	5.9296	6.01228	5.75976	5.75674	6.19512	5.72601	5.62983	6.15474	5.57293	6.47851	6.11446	5.59368	5.73425	6.10067	5.84497
10954	hsa-miR-147a	-0.112842	5.80056	5.77658	0.399326	0.955683	5.74006	5.55122	5.63567	5.8354	5.66471	5.80608	5.78254	5.88731	5.60798	5.77431	6.3509	5.57644	6.50726	5.8036	5.65393	5.62749	5.94038	5.66485
10955	hsa-miR-148a-3p	0.290469	5.97019	6.12237	0.214126	0.955683	5.13389	5.62618	6.47281	6.21747	6.43316	6.25342	6.22576	6.68976	5.30746	5.87992	5.98569	5.23739	6.11434	6.59818	5.17279	5.69294	6.36011	6.06206
19585	hsa-miR-148b-3p	0.0181613	6.27999	6.35311	0.908418	0.989818	5.76019	6.04598	6.29595	6.68221	6.33468	6.45452	6.14013	6.607	5.95889	6.44405	6.43967	5.77968	6.42204	6.62246	5.72785	6.42707	6.64108	6.2564
169087	hsa-miR-149-3p	0.127327	8.47827	8.55007	0.644913	0.955683	8.8068	8.79641	8.34252	9.10202	8.27407	8.33795	8.83525	7.897	9.04348	8.36154	7.63822	8.96094	7.70956	7.45698	9.62533	8.82947	7.87538	8.71586
42810	hsa-miR-149-5p	-0.187858	6.00332	6.00338	0.322191	0.955683	5.65456	5.60868	6.08891	6.12353	5.80907	5.87084	5.87634	6.15972	6.00689	5.80167	6.50117	5.44034	6.91233	5.79421	6.01471	5.80527	6.82318	5.76838
145678	hsa-miR-150-5p	-0.00366409	7.13054	7.04397	0.985115	0.994282	7.44669	7.02795	7.80893	7.05386	7.30927	6.4368	7.30711	6.63745	7.51657	6.48627	7.67449	6.9539	7.01937	6.91806	7.46427	7.55932	6.7672	6.96227
17463	hsa-miR-151a-3p	0.0929246	6.01071	6.04038	0.481635	0.955683	5.66681	5.91847	5.98637	6.32708	6.05845	6.26081	5.91729	6.36342	5.90087	5.99153	5.88526	5.88044	6.45721	6.2915	5.62797	5.77249	6.15558	5.73127
11260	hsa-miR-151a-5p	0.17903	6.44821	6.53413	0.478116	0.955683	5.46875	6.0302	6.66672	6.96728	6.71911	6.94208	6.53475	7.05247	5.62438	6.65047	6.68386	5.66194	6.53437	6.95957	5.53544	6.57361	6.94647	6.51627
168871	hsa-miR-151a-5p/hsa-miR-151b	0.304571	6.57602	6.64592	0.208142	0.955683	5.76911	6.39653	6.77968	7.13765	6.98898	7.19458	6.50917	7.18613	5.90711	6.75344	6.52813	5.84107	6.27612	7.2683	5.62606	6.57711	6.96169	6.66754
17676	hsa-miR-152-3p	0.189334	6.21556	6.32362	0.195739	0.955683	5.85518	6.27975	6.35901	6.7355	6.12987	6.51847	5.96265	6.72556	6.19394	6.48505	6.1652	6.19599	5.75943	6.45513	5.85882	5.89049	6.22559	6.08451
10964	hsa-miR-155-5p	-0.242369	6.38605	6.31979	0.24309	0.955683	7.09394	6.45466	5.98798	6.05886	6.17021	6.1871	5.95028	6.10819	7.01679	5.95883	6.33682	6.8595	6.48023	6.28438	7.38166	6.01062	6.60262	6.00626
168672	hsa-miR-1587	-0.216438	10.0482	9.97493	0.611421	0.955683	10.6849	10.9205	9.56222	9.70003	9.54683	9.87653	10.1697	8.96283	11.6931	9.5835	9.27415	10.8032	9.29111	8.50017	11.9923	10.614	9.41094	10.2815
27720	hsa-miR-15a-5p	0.376843	8.10684	8.17828	0.289365	0.955683	6.8515	7.4602	8.5693	8.84226	8.64179	9.04204	8.34651	8.77595	6.93477	8.3213	8.59964	7.06152	8.37365	8.81676	6.68013	7.87964	8.78188	7.94423
17280	hsa-miR-15b-5p	0.167667	6.84629	6.93938	0.434026	0.955683	6.14687	6.61025	6.86607	7.17942	7.24822	7.2897	6.76561	7.40933	6.26178	7.02714	7.39604	6.52062	6.82678	7.3412	5.84432	6.67017	7.02898	6.80066
10967	hsa-miR-16-5p	0.527903	8.60559	8.67091	0.275264	0.955683	6.94614	8.15701	9.30698	9.37489	9.18211	9.57954	9.08821	9.5561	6.74793	9.24082	9.25962	7.4138	8.96271	9.54698	6.21701	8.37767	9.33819	8.60498
169336	hsa-miR-17-5p	0.377754	6.91891	6.99384	0.264167	0.955683	5.72286	6.56703	7.25028	7.56253	7.46521	7.77062	7.11628	7.57539	5.71991	7.32463	7.17203	5.96556	6.88319	7.60281	5.42312	6.84982	7.60079	6.96835
17928	hsa-miR-181a-2-3p	0.0560344	6.0388	6.14666	0.825817	0.965604	6.0572	6.43112	6.12976	5.2524	6.37315	6.90746	5.64939	5.75893	5.91844	6.76065	5.71415	6.02014	4.80079	6.10898	6.13643	6.38282	5.54607	6.75046
42865	hsa-miR-181a-5p	0.134185	7.04911	7.12016	0.292224	0.955683	6.96671	7.25562	6.9941	7.45799	7.10154	6.92146	6.95467	7.3372	6.79837	6.98815	6.93798	6.791	7.13749	7.48266	6.87147	6.61032	7.3133	6.96403
10972	hsa-miR-181b-5p	0.0600515	5.84476	5.86394	0.537108	0.955683	5.80553	5.88959	5.75773	5.86626	6.04294	5.84893	5.80285	6.01111	5.63498	5.87543	5.82961	5.67359	5.82165	6.16837	5.72274	5.58419	6.04815	5.82196
169408	hsa-miR-181d-5p	0.114212	5.98439	6.03686	0.373102	0.955683	5.75193	6.04273	5.97176	6.26255	6.19034	6.03741	5.83495	6.29102	5.55086	6.08812	6.22458	5.75391	5.73502	6.42842	5.73899	5.76307	6.00392	6.04936
46266	hsa-miR-1825	-0.181088	5.92605	5.91586	0.251161	0.955683	5.81843	5.62659	6.01452	5.86664	5.7962	5.62751	5.82579	6.02791	5.78407	5.81717	6.59166	5.56782	6.70314	5.93277	5.87416	5.73344	6.3555	5.70562
46810	hsa-miR-1827	0.0630286	8.59362	8.61432	0.679633	0.955683	8.20763	8.10837	8.83916	8.64722	8.864	8.89293	8.80216	8.66761	8.23312	8.70642	8.81002	7.96164	8.62498	8.96073	8.42345	8.54013	8.90313	8.49247
17953	hsa-miR-183-3p	-0.112328	7.58146	7.61401	0.646801	0.955683	8.10529	8.17464	7.21511	7.40344	7.33725	7.24594	7.57598	7.09477	8.04929	7.91339	7.02503	8.45236	6.56435	6.99346	8.0815	7.97994	7.3326	7.9219
10977	hsa-miR-183-5p	0.117397	5.77282	5.74919	0.419504	0.955683	5.39375	6.25368	5.9313	5.77991	5.74722	5.61928	5.96135	6.01785	5.23515	5.99585	5.77853	5.52256	5.99519	6.2433	5.5582	5.82207	5.58578	5.46984
42902	hsa-miR-185-5p	-0.153108	6.93604	6.89763	0.416631	0.955683	7.44869	7.28586	6.46864	6.9808	6.88561	6.71236	6.449	6.57684	7.50024	7.22679	6.58115	7.64882	6.59622	6.41666	7.13518	7.1073	6.74925	7.07925
18739	hsa-miR-186-5p	0.175075	6.04954	6.10905	0.288684	0.955683	5.44276	5.76766	6.29096	6.25669	6.27602	6.47879	6.15838	6.50316	5.62912	6.00913	6.26414	5.61992	6.15145	6.42266	5.56836	5.86534	6.28758	5.89957
145826	hsa-miR-18b-3p	-0.138675	5.76792	5.71758	0.260716	0.955683	5.93342	5.74636		5.82525	5.58053	5.54515	5.53572	5.63802	5.87881	5.78408	6.02996	6.19657	6.16435	5.5316	5.64128	5.5898	5.80687	5.62694
148687	hsa-miR-1908-5p	0.246007	11.3021	11.3316	0.461011	0.955683	11.6521	11.8877	11.3151	11.1366	11.6088	11.4457	12.0158	10.4484	12.2916	10.5815	10.495	11.708	10.348	10.3313	12.4499	11.8633	10.2357	11.6232
146180	hsa-miR-1909-3p	0.0338036	8.97716	9.04314	0.93426	0.989818	9.60828	9.46581	8.60562	8.79268	8.69793	8.81669	9.60246	8.37803	10.0999	8.69356	7.89249	9.33196	8.01659	7.55936	11.3337	9.26298	8.27359	9.15715
27536	hsa-miR-190a-5p	-0.0984554	6.33508	6.35901	0.624457	0.955683	5.93835	5.78459	6.44463	6.59456	6.21101	6.48081	6.29117	6.49794	5.89643	6.12002	6.93832	5.67321	7.03293	6.84295	5.89244	6.27304	6.91537	6.20369
10985	hsa-miR-191-5p	0.167002	6.78501	6.84531	0.295448	0.955683	6.22553	6.99758	6.7145	7.177	6.9029	6.96256	6.6387	7.4035	6.78757	7.11948	6.56828	6.6376	6.56836	7.12025	6.14502	6.60044	6.83271	6.72813
146103	hsa-miR-1913	-0.164914	6.11326	6.0838	0.29601	0.955683	6.03675	5.79772	6.10082	6.20959	6.01592	5.96467	5.90441	6.14328	6.03971	5.96447	6.74575	5.81977	6.93085	6.17798	5.91858	5.90283	6.52727	5.83837
146068	hsa-miR-1915-3p	-0.0286443	5.90657	5.89879	0.864871	0.981743	6.235	6.27617	5.78301	5.52696	5.78663	5.76456	6.16816	5.58474	6.28848	5.92762	5.39494	6.59964	5.43043	5.65945	6.08204	6.03952	5.67009	6.10078
10986	hsa-miR-193a-3p	0.452166	6.9502	7.06332	0.115175	0.955683	5.95835	6.67632	7.22573	7.52041	7.56073	8.0026	7.1619	7.50515	5.94436	6.99604	7.04091	6.10079	6.96209	7.61519	5.85409	6.99028	7.26755	6.72105
46443	hsa-miR-193a-5p	0.0166373	6.47182	6.47375	0.910657	0.989818	6.45835	6.48196	6.39407	6.72858	6.23464	6.30414	6.34542	6.90131	6.58351	6.34887	6.36186	6.2579	7.04017	6.75059	6.51628	6.01548	6.7954	5.97416
10987	hsa-miR-193b-3p	0.309909	6.54657	6.65961	0.0316098	0.955683	6.38182	6.74748	6.44639	6.91811	6.89066	6.6988	6.73136	6.93529	6.42769	6.47586	5.97041	6.38056	6.00105	7.00818	6.4895	6.24095	6.57888	6.51522
169420	hsa-miR-193b-5p	0.0060699	5.6379	5.6366	0.958907	0.990711	5.84713	5.8686	5.40602	5.5768	5.77232	5.56532	5.50721	5.58674	5.75211	5.70199	5.24859	5.91064	5.2707	5.63079	5.89836	5.68141	5.41217	5.84522
42570	hsa-miR-194-3p	-0.128757	5.89955	5.86757	0.6196	0.955683	6.36865	6.2758	5.52593	5.49616	5.83809	5.8702	5.88603	5.36329	6.77154	5.7529	5.35242	6.52522	5.31805	5.48757	7.27478	5.80541	5.32995	5.9499
13148	hsa-miR-195-5p	0.39987	8.53795	8.59651	0.35281	0.955683	6.91335	8.17028	8.91549	9.16816	9.11393	9.31186	9.04443	9.44334	6.93337	9.02556	9.13485	7.2497	8.68579	9.6435	6.67771	8.49917	9.09251	8.66018
42538	hsa-miR-196a-3p	0.177423	6.1609	6.19511	0.261986	0.955683	6.254	6.48639	6.3668	6.25488	6.10763	5.96698	6.12877	6.5103	6.52519	6.32154	5.94109	6.52874	5.34414	6.37107	6.27916	5.85912	5.74645	5.90396
10990	hsa-miR-196a-5p	-0.0133592	5.86337	5.87649	0.928678	0.989818	5.62223	5.56107	5.98178	5.85052	5.88882	6.01053	5.83978	6.09286	5.63683	5.71393	6.39011	5.43605	6.35126	5.97352	5.51569	5.68309	6.32626	5.66632
145889	hsa-miR-196b-5p	-0.0242281	5.60488	5.62231	0.868448	0.981743	5.31144	5.25793	5.71612	5.5572	5.51129	5.95199	5.6147	5.81071	5.34791	5.72076	6.08179	5.27605	6.1647	5.59488	5.38103	5.31678	5.86201	5.41058
42783	hsa-miR-197-3p	0.197333	6.07985	6.12827	0.0817252	0.955683	6.05512	5.88826	6.14943	6.20655	6.2382	6.33706	6.14166	6.49956	5.93287	6.09593	6.00061	5.74595	5.93911	6.45585	6.08635	5.88131	5.93363	5.84988
146165	hsa-miR-1973	-0.0584763	6.51766	6.418	0.817875	0.962709	7.39394	6.6227	6.81029	6.2264	5.90094	6.43163	6.07451	6.42097	7.36702	6.56828	6.13551	7.60819	5.73022	6.21968	6.95273	5.89055	6.41418	6.55014
146140	hsa-miR-1976	-0.0555198	6.07183	6.0395	0.636367	0.955683	6.17503	5.8911	6.27478	5.91997	5.92009	5.76996	6.32762	6.04932	6.32046	5.84216	6.22223	5.99703	6.50725	5.92743	6.28664	6.02241	5.95872	5.88069
10995	hsa-miR-199a-3p/hsa-miR-199b-3p	0.329346	8.80904	8.8952	0.401863	0.955683	7.2776	8.50688	9.37968	9.4301	9.12634	9.57414	9.02556	9.61576	7.51025	9.20946	9.1432	7.55148	9.24797	9.82152	7.1068	8.73106	9.37242	8.93247
29562	hsa-miR-199a-5p	0.286725	8.06545	8.17159	0.377324	0.955683	6.72835	7.73704	8.46702	8.40713	8.59774	8.91787	8.30384	8.6389	7.12865	7.99083	8.36169	7.04509	7.90396	9.28935	6.95564	8.11081	8.34653	8.24756
19591	hsa-miR-199b-5p	0.182228	5.98497	6.11724	0.472257	0.955683	5.18728	5.34612	6.43919	6.46724	5.99058	6.59919	5.77486	6.8852	5.20255	6.06831	6.39637	5.50094	5.98918	6.5991	5.09771	6.05017	5.93686	6.19858
10997	hsa-miR-19a-3p	0.154067	7.40681	7.47383	0.484837	0.955683	6.49587	7.26772	7.57785	7.77053	7.69067	7.93623	7.40444	7.79589	6.78806	7.56217	7.6337	7.14136	7.43727	8.03872	6.40837	7.41982	7.78537	7.16851
10998	hsa-miR-19b-3p	0.231235	7.36159	7.45749	0.331376	0.955683	6.25673	7.20493	7.55373	7.72045	7.84436	8.06274	7.41556	7.86194	6.72416	7.49402	7.41287	7.22309	6.95029	8.00229	6.45933	7.38874	7.71654	7.21685
42502	hsa-miR-204-3p	-0.757789	10.0067	9.90223	0.0511486	0.955683	10.1967	10.5204	8.58288	10.1667	9.64062	9.84886	8.79721	8.9322	10.2262	11.2311	9.0307	11.7165	9.74109	9.23714	9.88181	10.9976	10.3746	10.9981
11005	hsa-miR-204-5p	0.0734025	6.08016	6.13815	0.588605	0.955683	5.91455	5.76997	6.19942	6.15565	6.15526	6.23845	6.11451	6.41972	5.91816	5.826	6.42987	5.5662	6.34431	6.42789	5.85156	5.86435	6.30095	5.94607
169411	hsa-miR-205-3p	0.0405182	6.32063	6.33124	0.819902	0.962709	6.62007	6.529	6.33221	6.0946	6.28081	6.16483	6.5315	6.19208	6.57609	6.41272	6.09496	6.61922	5.45061	6.20803	7.15615	6.43255	5.8379	6.23799
11007	hsa-miR-206	-0.303154	6.45859	6.36282	0.160213	0.955683	6.63505	6.70498	6.12009	6.2421	6.17388	6.02795	6.15992	6.25736	6.59271	6.61743	6.44724	8.10796	6.04406	6.37188	6.58101	6.4584	6.29245	6.42007
145845	hsa-miR-20a-5p	0.425749	6.99704	7.09838	0.264005	0.955683	5.71011	6.36241	7.48774	7.60883	7.68795	8.09312	7.32261	7.59579	5.50847	7.32143	7.23746	5.78802	7.19766	7.79673	5.55277	7.03824	7.71524	6.92218
17882	hsa-miR-20b-3p	0.0342292	5.93987	5.94865	0.684326	0.955683	5.96893	5.94571	5.91858	5.98032	5.88003	5.91096	5.87454	6.19205	6.08669	5.87952	5.91718	5.84914	6.04127	5.91872	6.00414	5.7689	6.00371	5.77734
42640	hsa-miR-20b-5p	0.411161	6.09495	6.20809	0.218749	0.955683	4.95255	5.52256	6.42233	6.88718	6.69371	7.03553	6.32076	6.7524	4.92027	6.4894	6.07597	5.02555	6.14108	6.86498	4.82007	6.08762	6.49528	6.20195
147506	hsa-miR-21-5p	0.346707	8.19138	8.44507	0.468238	0.955683	6.65042	7.60268	8.65733	8.6836	8.84953	9.50268	8.22051	8.90519	6.47996	8.37442	8.95482	6.65711	8.16523	9.38512	6.11363	8.65	8.46827	9.1243
145852	hsa-miR-210-3p	-0.10243	6.0731	6.06945	0.630291	0.955683	6.08186	6.43541	6.03121	5.82224	5.841	5.52978	6.42345	5.96462	6.90564	5.67738	5.79526	6.30505	5.63028	5.98445	7.15506	6.12419	5.51994	6.08899
146179	hsa-miR-2113	-0.0796154	6.09562	6.06152	0.652754	0.955683	6.7387	6.3466	5.79208	5.69267	6.0504	6.18624	5.80398	5.80044	6.70248	5.99231	5.8839	6.60136	5.52257	5.81696	6.52109	6.08197	6.04136	6.14605
146161	hsa-miR-2115-3p	-0.073176	6.89499	6.87963	0.500331	0.955683	6.94064	7.04546	6.77753	6.71953	6.58994	6.83928	6.82757	7.09474	7.09402	7.13451	6.62433	7.05848	6.71912	6.66097	6.93801	6.97499	7.17532	6.89537
146010	hsa-miR-2116-5p	-0.147583	7.33202	7.34769	0.370084	0.955683	7.56851	7.45005	7.27554	7.20393	7.11992	7.02423	7.51632	6.84177	7.61039	7.47796	7.19297	7.5778	6.92655	6.78901	8.08106	7.66522	7.15136	7.50385
11014	hsa-miR-214-3p	0.0937348	8.75456	8.78659	0.564075	0.955683	8.57077	8.62498	8.85598	9.00269	8.76048	8.90835	8.51423	9.21562	8.48641	9.07127	8.99058	8.22767	8.87811	9.30259	8.27004	8.35383	9.05249	8.49603
11018	hsa-miR-218-5p	0.0266676	5.56052	5.64204	0.846704	0.979292	5.15855	5.26208	5.8054	5.82527	5.41404	5.71658	5.47551	5.94525	5.24733	5.53678	5.48648	5.47191	5.51489	6.11683	5.19582	5.70466	5.6242	5.58778
11020	hsa-miR-22-3p	0.314419	9.58453	9.65013	0.207943	0.955683	8.90739	9.10777	10.0552	10.143	9.60688	10.5802	9.58131	10.092	8.72295	9.76536	10.0373	9.08209	9.52066	10.0902	8.65183	9.40839	9.78949	9.37968
42532	hsa-miR-22-5p	0.0970627	6.37341	6.40966	0.596362	0.955683	5.7908	6.17856	6.52954	6.48443	6.63429	6.76896	6.43555	6.59651	5.70694	6.32723	6.85081	5.8536	6.04931	6.80152	5.90306	6.38052	6.72444	6.70524
11022	hsa-miR-221-3p	0.0840766	7.07022	7.08737	0.663694	0.955683	6.3774	6.89804	7.28383	7.28513	7.283	7.53349	6.83695	7.43759	6.56375	6.98578	7.44488	6.54841	7.38916	7.52965	6.63907	6.74785	7.62702	6.85297
11023	hsa-miR-222-3p	0.197116	7.1533	7.16505	0.404359	0.955683	6.27385	6.91184	7.51173	7.33966	7.4954	7.95065	6.97374	7.64563	6.47907	6.97772	7.576	6.47164	7.2348	7.82024	6.66459	6.84033	7.68207	6.9105
11024	hsa-miR-223-3p	-0.014286	5.9188	6.03075	0.92191	0.989818	5.41513	5.69836	6.07833	5.84661	6.2271	6.24165	5.71207	6.06762	5.64455	5.8136	6.4231	5.73133	6.15389	6.28768	5.56114	5.71107	5.911	6.0141
146163	hsa-miR-224-3p	-0.125682	5.99254	5.922	0.708362	0.955683	6.43596	7.18824	5.55708	5.46461	5.74913	5.21408	6.1375	5.63512	6.91551	5.34676	5.48575	7.22242	5.32134	5.87256	7.42424	5.82982	5.54366	5.52191
148247	hsa-miR-2355-3p	0.148444	6.3632	6.35095	0.19454	0.955683	6.52044	6.09716	6.67612	6.2253	6.52043	6.40243	6.40996	6.71351	6.15238	6.24135	6.50322	5.91123	6.35548	6.52109	6.45967	6.28265	6.37417	6.17102
168857	hsa-miR-2392	0.0325615	5.83369	5.81411	0.838139	0.973276	6.1316	6.06599	5.84538	5.41513	5.914	5.95042	6.06574	5.42595	5.97305	5.94993	5.50478	6.07179	5.13931	5.75156	6.41779	5.98988	5.55362	5.84044
42744	hsa-miR-23a-3p	0.380852	10.4842	10.6233	0.266668	0.955683	9.31416	10.2766	10.5304	11.0098	11.2294	11.6707	10.1793	11.3558	9.49107	11.0231	10.797	9.38268	10.4637	11.4541	9.26464	10.2377	10.5418	10.4934
169330	hsa-miR-23b-3p	0.653391	10.7058	10.8606	0.175584	0.955683	9.08005	10.1595	11.2726	11.346	11.8028	12.1351	10.9048	11.8498	9.1384	11.4434	10.9552	8.83938	10.6334	11.7475	8.78156	10.8663	10.8637	10.8854
148217	hsa-miR-23c	0.308544	8.66102	8.69724	0.343457	0.955683	7.69779	8.48751	9.00154	9.0969	8.94002	9.40543	8.65181	9.37845	7.67516	9.1045	9.38315	7.32623	8.77808	9.49107	7.45494	8.39151	9.24632	8.38792
168872	hsa-miR-24-1-5p	0.341272	5.32467	5.43268	0.133144	0.955683	4.60008	4.95429	5.72932	5.49692	5.75399	6.15351	5.60866	5.81739	4.56341	5.58611	5.18747	4.69095	4.77583	5.87978	4.74893	5.50545	5.34642	5.44563
42950	hsa-miR-24-2-5p	0.216507	5.44326	5.51425	0.196708	0.955683	4.91859	5.26012	5.78112	5.77189	5.73013	5.91004	5.44409	5.69239	4.90571	5.65919	5.5152	4.96238	5.09498	5.84754	4.94719	5.45565	5.52254	5.56
17506	hsa-miR-24-3p	0.711896	10.9939	11.1206	0.0766377	0.955683	9.70979	11.0677	11.62	11.7658	11.6767	12.0214	11.2711	11.9829	9.54049	11.8013	10.9958	9.50308	10.8728	11.8302	9.22967	11.0243	11.0703	10.9073
169245	hsa-miR-2467-3p	0.194955	5.60368	5.67623	0.392754	0.955683	5.83766	5.7818	5.54395	5.51514	6.03019	6.12578	5.77339	5.08801	5.77867	5.80426	4.89109	5.79031	4.68292	5.04226	6.2313	5.98159	4.863	6.10496
42682	hsa-miR-25-3p	0.199267	5.87496	5.95622	0.118958	0.955683	5.6085	5.86443	5.91575	6.14678	5.89984	6.19899	5.85222	6.39884	5.89228	5.94592	5.70951	6.09622	5.5202	6.05066	5.5281	5.57351	5.90457	5.64303
42929	hsa-miR-25-5p	-0.22867	9.18271	9.12874	0.211817	0.955683	9.04857	9.03206	9.02915	9.41717	9.33307	9.01623	9.0937	8.47546	9.19005	9.36894	9.06002	9.11703	8.84588	8.61763	9.40058	10.0196	9.30158	9.9221
168958	hsa-miR-2681-5p	0.279193	5.96895	5.95442	0.203036	0.955683	6.49008	6.59953	6.04533	5.88385	5.95312	5.84331	6.11392	6.06331	6.79051	5.9198	5.40541	6.6072	5.12256	5.79296	6.29893	5.61509	5.25623	5.63993
147198	hsa-miR-26a-5p	0.352915	7.63296	7.69823	0.256975	0.955683	6.51528	7.54107	7.86679	8.10168	8.05153	8.30781	7.81501	8.433	6.9733	7.72557	7.87586	6.30192	7.73747	8.54752	6.38197	7.50537	8.17734	7.53474
146008	hsa-miR-26b-5p	0.574542	9.68118	9.80504	0.309351	0.955683	7.75615	8.93889	10.3228	10.5899	10.7711	11.1607	9.9127	10.5507	7.82858	10.0392	10.4602	7.41825	10.2521	10.9265	7.3988	9.72963	10.4009	9.80415
46483	hsa-miR-27a-3p	0.497963	9.05284	9.18545	0.388688	0.955683	7.03959	8.29045	9.81301	9.76925	9.82454	10.5953	9.42448	9.87925	7.01	9.44198	10.1075	6.93533	9.34423	10.3095	6.65244	9.46721	9.74316	9.30386
147199	hsa-miR-27b-3p	0.46943	8.95707	9.06425	0.282719	0.955683	7.56971	8.42687	9.60682	9.57502	9.35643	10.0445	9.2809	9.8827	7.37037	9.40162	9.71342	7.35362	9.17342	9.84456	7.1682	8.86241	9.71048	8.88624
145714	hsa-miR-28-3p	0.190817	6.37059	6.38569	0.200219	0.955683	6.09311	6.58886	6.28986	6.63042	6.45879	6.59232	6.31312	6.8463	6.09104	6.59281	6.46179	5.97564	6.23837	6.67787	6.01851	5.9501	6.81886	6.0328
146049	hsa-miR-28-5p	0.227463	6.18759	6.25277	0.344436	0.955683	5.32882	5.90054	6.33339	6.55765	6.48054	6.79906	6.29788	6.81377	5.44339	6.30337	6.23132	5.41219	6.29812	6.75693	5.32373	6.15139	6.79878	6.14572
168708	hsa-miR-296-5p	-0.232605	5.82507	5.75786	0.215735	0.955683	5.59004	5.56046	6.03989	5.80172	5.68093	5.68093	5.55368	5.65909	5.61715	5.94815	6.56039	5.89042	6.99108	5.5321	5.50695	5.65735	6.04254	5.53835
46264	hsa-miR-298	0.153561	6.43009	6.4661	0.22608	0.955683	6.58949	6.48748	6.58585	6.41171	6.47935	6.39687	6.64196	6.53047	6.28501	6.60518	6.37845	6.39164	5.5878	6.30584	6.60236	6.61733	6.33013	6.51464
11038	hsa-miR-299-5p	-0.142796	5.99553	6.00639	0.106773	0.955683	5.94591	5.98563	5.78284	6.10037	5.81891	5.89775	5.94852	5.84963	6.00874	6.03115	6.31202	5.96436	6.19745	5.93039	6.00066	6.0349	6.12614	5.98409
168687	hsa-miR-29a-3p	0.431003	9.07223	9.15273	0.251642	0.955683	7.69372	8.6167	9.63471	9.63054	9.62961	10.3295	9.19678	9.76189	7.88303	9.17627	9.48713	8.02125	9.24404	9.97753	7.44169	9.20959	9.54558	8.82063
145638	hsa-miR-29a-5p	0.143747	5.96933	6.02122	0.308809	0.955683	5.55923	5.68611	6.08999	6.32932	6.12051	6.34216	6.00278	6.26345	5.90887	5.85539	5.97407	5.59577	5.97399	6.36225	5.43847	5.9015	6.16347	5.88068
17810	hsa-miR-29b-1-5p	-0.142679	6.00619	6.01501	0.281466	0.955683	5.8748	5.69174	6.0948	5.99695	5.95961	5.80055	5.81859	6.17839	5.81813	6.00897	6.64332	5.70116	6.38657	6.16237	5.89604	5.85399	6.32713	5.8984
11040	hsa-miR-29b-3p	0.459732	9.75421	9.89307	0.318127	0.955683	7.9811	9.02989	10.417	10.3866	10.4598	11.4431	9.99726	10.3622	8.33476	9.94745	10.336	8.39835	9.91902	10.7372	7.87984	10.1254	10.2928	9.52798
11041	hsa-miR-29c-3p	0.364974	9.02139	9.09176	0.330365	0.955683	7.57327	8.50423	9.59742	9.52253	9.52237	10.138	9.24413	9.69133	7.7325	9.22157	9.48984	8.03713	9.10401	9.9159	7.43954	9.17675	9.54708	8.92751
14300	hsa-miR-29c-5p	0.225011	6.08857	6.1581	0.232384	0.955683	5.46381	5.7804	6.2953	6.34199	6.47464	6.56633	6.30705	6.47912	5.51724	6.06982	6.24908	5.52998	6.06443	6.51317	5.4744	6.0207	6.5372	5.90967
13143	hsa-miR-301a-3p	0.400078	5.53262	5.62748	0.078847	0.955683	4.86006	5.29778	6.13787	5.98511	5.69353	6.32226	5.73065	6.01179	4.79747	6.00355	5.24962	4.92033	4.97777	5.95163	4.82415	5.68204	5.56825	5.57322
147203	hsa-miR-302a-3p	-0.0220027	7.2258	7.2799	0.874933	0.981743	7.50935	7.26655	7.31661	6.99681	6.98203	7.11095	7.35649	7.16981	7.17103	7.22953	7.2791	7.25467	6.76145	7.20686	7.859	7.4265	6.71925	7.44841
11045	hsa-miR-302c-5p	0.094461	5.98353	5.91871	0.64872	0.955683	6.69106	6.66901	5.75517	5.71626	5.7519	5.73635	6.09655	5.87179	6.43168	5.52039	5.60608	6.76916	5.76688	5.8591	6.48429	5.90024	5.42198	5.65568
27838	hsa-miR-302d-3p	-0.128209	5.73343	5.70675	0.424762	0.955683	5.57368	5.46646	5.71574	5.95433	5.66088	5.65554	5.56554	5.70546	5.6765	5.72014	6.15491	5.48286	6.7824	5.7176	5.52892	5.45398	5.91922	5.4676
45764	hsa-miR-302e	0.125293	5.72175	5.70688	0.278467	0.955683	5.58559	5.55467	6.06877	5.67039	5.77721	5.76933	5.99706	5.90783	5.45998	5.52485	5.82426	5.33341	5.7512	5.93328	5.49996	5.66174	6.00031	5.67163
19595	hsa-miR-30a-3p	0.365104	5.74041	5.82355	0.050429	0.955683	5.29603	5.82342	5.78432	5.99573	6.15176	6.17782	6.00332	6.31352	5.19292	6.08722	5.30818	5.24556	5.27925	6.07214	5.18777	5.48956	6.18338	5.73541
146086	hsa-miR-30a-5p	0.284687	8.38515	8.45971	0.337686	0.955683	7.40002	8.12118	8.68305	8.86763	8.70078	8.93865	8.57016	9.065	7.34398	8.64442	8.76197	7.52768	8.47201	9.26759	7.18475	8.26713	9.02354	8.09315
146112	hsa-miR-30b-5p	0.523881	7.99853	8.15089	0.276986	0.955683	6.13932	7.50949	8.38167	8.62429	9.09696	9.07511	8.56219	8.92759	6.35337	8.10889	8.57332	6.30886	8.4078	9.10218	6.03799	8.04679	8.60895	8.10883
42702	hsa-miR-30c-1-3p	-0.555007	7.06255	6.96207	0.224512	0.955683	8.26607	8.01286	5.55959	6.77092	6.68325	6.89576	5.67872	6.16652	8.14483	7.89582	5.72838	9.05169	6.60377	5.88344	7.34256	7.44676	7.32357	7.67136
42923	hsa-miR-30c-5p	0.422472	8.45358	8.54897	0.23931	0.955683	7.04913	8.07702	8.60203	9.02031	9.34546	9.36358	8.74243	9.30631	7.38359	8.49717	8.95559	7.218	8.71895	9.29016	7.11029	8.27669	8.85504	8.35263
19596	hsa-miR-30d-5p	0.138034	7.95953	8.01917	0.441968	0.955683	7.33166	7.93794	7.96536	8.14527	8.12417	8.10066	8.20189	8.48274	7.54575	7.9261	8.05893	7.5982	7.70647	8.68258	7.48345	7.81305	8.47267	7.69458
145676	hsa-miR-30e-3p	0.303237	6.74761	6.81775	0.196887	0.955683	6.01115	6.62946	6.96079	7.17469	7.09557	7.13326	6.99066	7.33304	5.99045	7.00958	6.93619	5.90165	6.66768	7.17063	5.84781	6.51694	7.41247	6.67501
28191	hsa-miR-30e-5p	0.329397	7.72786	7.82773	0.412547	0.955683	6.23585	7.3935	8.12465	8.28198	8.31342	8.46975	8.00391	8.46378	6.28662	8.2654	8.34767	6.57868	7.47098	8.7751	5.99446	7.842	8.47199	7.78168
169380	hsa-miR-3124-3p	0.423846	10.2531	10.1638	0.140223	0.955683	10.1679	9.87318	11.2311	9.89628	10.967	9.98492	11.8026	9.98521	10.4222	9.04639	10.349	9.78987	10.1494	10.1931	10.4602	10.6454	9.50817	10.0831
56873	hsa-miR-3124-5p	-0.233505	7.16822	7.10042	0.384362	0.955683	7.30936	7.74532	6.98788	6.07916	7.23602	6.98384	7.59556	6.37083	7.95518	6.68335	7.12718	7.75205	6.7816	6.63949	8.25122	7.52515	6.66143	7.34337
147916	hsa-miR-3126-3p	-0.153309	5.48051	5.56755	0.464619	0.955683	5.42327	5.84324	4.94625	5.05673	5.45794	5.43938	5.95959	5.03633	6.41332	5.61213	5.02065	5.8085	4.68754	5.6656	5.73396	5.54265	5.11645	5.88571
147925	hsa-miR-3126-5p	0.194888	5.97252	6.02385	0.273829	0.955683	6.10559	6.03265	6.04198	5.99708	6.23323	6.13317	6.20492	5.89767	6.01277	6.02262	5.28379	5.88328	5.06042	5.70868	6.19479	6.55841	5.67206	6.46216
146005	hsa-miR-3129-5p	-0.152808	6.0776	6.0751	0.359941	0.955683	5.93757	5.76495	6.04735	6.27743	5.94399	5.86748	5.95033	6.15254	5.98613	5.95649	6.7578	5.778	7.05131	6.06726	5.86804	5.81553	6.2636	5.91096
147820	hsa-miR-3133	-0.125939	7.86953	7.82309	0.794553	0.962709	6.45634	6.53354	8.3855	8.29664	8.12051	8.35267	8.29455	7.95676	6.15177	8.71299	9.16968	6.32103	8.3081	8.77493	6.0154	8.36735	9.07426	8.35952
147988	hsa-miR-3135a	0.0180059	6.03555	6.02472	0.912055	0.989818	6.30068	6.24855	5.96305	5.88429	6.05679	5.87915	6.20544	5.82646	6.36349	6.17946	5.5914	6.40867	5.27549	5.90914	6.65081	6.13043	5.7254	6.04116
168976	hsa-miR-3135b	-0.196726	5.92536	5.88861	0.25397	0.955683	6.07889	5.96629	5.55499	5.84584	5.92342	5.97074	5.65457	5.53377	6.23901	6.20459	5.3317	6.4446	5.54449	5.52529	6.22252	6.52712	5.7702	6.31837
169319	hsa-miR-3136-3p	-0.0415432	7.67864	7.59388	0.765144	0.962709	7.84621	7.69617	7.74489	7.32269	7.75161	8.02795	7.5832	7.27174	7.75287	7.72943	7.93643	7.41733	7.05054	7.76203	7.77901	7.69158	8.08934	7.76245
147923	hsa-miR-3142	0.178602	5.62761	5.65715	0.237675	0.955683	5.91631	5.90247	5.57252	5.73206	5.60762	5.95978	5.20255	5.92133	5.97138	5.85659	5.18813	5.83796	5.01387	5.71457	5.72554	5.45461	5.24796	5.47166
147930	hsa-miR-3144-3p	-0.0380874	5.73868	5.72122	0.699073	0.955683	5.64178	5.58674	5.77848	5.72606	5.82909	5.65184	5.69173	5.83446	5.59051	5.58014	6.01202	5.51828	5.93714	5.92729	5.66813	5.63619	6.01001	5.67638
169198	hsa-miR-3145-5p	-0.0296047	5.6473	5.57347	0.881546	0.983207	5.49368	5.86572	5.78167	4.90698	5.9709	5.67312	5.99462	5.3601	5.47133	5.84167	5.72725	5.66982	4.66548	6.22879	5.99968	5.90501	5.15392	5.94158
147823	hsa-miR-3146	-0.163487	5.95711	5.94731	0.150527	0.955683	6.09002	5.92003	5.70401	6.04606	5.88199	5.90439	5.71448	5.66932	6.09045	6.14646	5.77361	6.28179	6.27413	5.61475	5.84984	6.15578	6.06585	6.0451
147806	hsa-miR-3149	0.0475833	6.88676	6.79418	0.740149	0.955683	7.25862	6.85469	7.17782	6.51241	6.91888	6.7241	7.0506	6.80846	7.10783	6.56369	7.13571	6.50789	6.90894	6.96619	7.4696	6.59622	6.77493	6.62513
169232	hsa-miR-3156-3p	0.07151	8.18759	8.15307	0.662244	0.955683	8.12961	7.87846	8.49372	8.0293	8.52284	8.39356	8.07522	8.29579	8.2337	8.18151	8.72838	7.60125	7.58774	8.7493	8.14379	7.88711	8.28247	8.16277
168653	hsa-miR-3158-5p	-0.38332	9.10531	8.81969	0.557521	0.955683	11.4061	11.6731	7.10169	8.8723	8.10234	8.75045	7.21259	8.02025	10.3594	9.74288	8.77278	12.0877	8.46303	7.91156	8.87933	9.1033	8.7719	8.66488
147739	hsa-miR-3161	0.195651	5.85401	5.87043	0.0894695	0.955683	6.17582	5.96576	5.85653	5.8983	5.93317	6.02644	6.02054	5.8251	5.99986	5.94017	5.52699	5.87831	5.32834	5.88791	5.98904	5.91545	5.4757	5.72878
147816	hsa-miR-3162-5p	-0.209865	5.94354	5.79798	0.556657	0.955683	7.31077	6.89279	5.23994	5.61722	5.60136	5.4797	5.15793	5.31588	7.09232	6.18866	5.43809	7.67365	5.51459	5.42508	6.00436	5.99892	5.47505	5.55741
147845	hsa-miR-3173-3p	-0.109805	5.86968	5.87634	0.600265	0.955683	6.19813	6.10205	5.42995	5.96733	5.8794	5.70561	5.85378	5.33313	6.0532	6.39066	5.19496	6.54796	5.33275	5.21441	6.32766	6.24939	5.58131	6.29248
147891	hsa-miR-3175	-0.140899	8.56091	8.5151	0.515885	0.955683	9.34682	9.10369	8.23922	8.52633	8.44756	8.01833	7.81064	8.36846	9.06877	8.94926	8.36836	9.40052	8.78291	8.35806	8.5864	8.25207	8.10507	8.36386
168567	hsa-miR-3177-5p	-0.214556	5.75419	5.7994	0.53218	0.955683	6.07541	5.94073	4.88931	6.49826	5.69402	5.90162	4.91863	5.16191	6.31518	6.54095	4.57552	6.77926	4.83611	4.67498	6.32813	6.45396	5.46425	6.52711
147595	hsa-miR-3178	-0.00945678	6.2131	6.21773	0.966026	0.990941	6.50993	6.53523	5.71912	6.70266	6.29912	6.11132	5.65243	6.13293	6.57754	6.22731	5.5887	6.65525	5.47626	6.19506	6.03954	6.75134	5.61463	7.04735
147667	hsa-miR-3182	0.423351	9.53477	9.54848	0.285505	0.955683	8.37876	9.02332	10.226	10.149	10.0636	9.71854	9.59996	11.0006	8.09077	9.55969	10.5377	8.12679	10.1021	10.315	8.30849	9.14578	10.0356	9.24426
147805	hsa-miR-3183	0.109982	5.88003	5.86048	0.471425	0.955683	6.11301	5.8154	6.12056	5.47357	6.34767	5.84244	6.12485	5.69153	6.5175	5.80532	5.71884	5.85845	5.29753	5.87561	5.94948	5.87793	5.47983	5.931
147817	hsa-miR-3196	0.457445	8.57718	8.5264	0.101655	0.955683	8.78493	8.75885	9.3925	8.03498	9.03725	8.35794	9.87881	8.40524	9.11016	7.69754	8.57435	8.30304	8.01823	8.63807	9.23333	8.69216	7.4461	8.02573
29575	hsa-miR-32-3p	0.123669	7.47906	7.41759	0.406762	0.955683	7.86139	7.46092	7.72792	7.16034	7.60066	7.1631	7.77535	7.6324	7.63252	7.18124	7.70467	7.27336	7.2583	7.497	8.11671	7.12088	7.29075	7.16549
147851	hsa-miR-3201	-0.260353	6.87926	6.86331	0.185038	0.955683	7.41612	7.08704	6.49039	6.84447	6.72171	6.53301	6.46829	6.31596	7.23483	7.40252	6.30006	7.48816	6.62662	6.3327	7.13724	7.2341	6.93499	7.25855
146158	hsa-miR-3202	-0.502795	8.701	8.57765	0.244705	0.955683	9.95954	9.48541	7.4287	8.64456	8.07452	8.02757	7.8395	7.91352	9.90738	9.23583	7.66477	11.0408	8.63405	7.67236	8.9002	8.94404	8.50436	8.74083
27533	hsa-miR-320a	0.08599	7.58367	7.5706	0.529312	0.955683	7.83512	7.65758	7.2815	7.81608	7.7391	7.81001	7.11605	7.79614	7.76148	7.53771	7.56739	7.54653	8.02047	7.66458	7.61494	7.17134	7.37321	7.19692
46324	hsa-miR-320b	0.04531	7.64288	7.63377	0.747232	0.955683	7.94376	7.80189	7.19539	7.87345	7.7496	7.84455	7.11892	7.81683	7.94383	7.68099	7.566	7.84582	7.86437	7.68801	7.65806	7.24186	7.3821	7.35633
169363	hsa-miR-320c	0.14544	7.2845	7.28119	0.299897	0.955683	7.54857	7.3972	6.95432	7.57062	7.4839	7.54791	6.84536	7.57451	7.48758	7.40612	7.16412	7.18655	7.57555	7.36006	7.25862	6.7687	7.00771	6.98356
168864	hsa-miR-320d	0.069836	6.82679	6.83965	0.586694	0.955683	7.03196	6.98348	6.55474	6.94527	7.00451	7.07353	6.358	6.97325	7.03843	6.98213	6.78043	6.66908	7.06005	7.02111	6.85045	6.4686	6.54437	6.54292
168748	hsa-miR-320e	0.133706	6.13022	6.15245	0.263048	0.955683	6.28005	6.34128	5.91293	6.3484	6.26371	6.31518	5.83717	6.33726	6.25532	6.23179	5.86781	6.00446	6.26172	6.37975	6.18613	5.84567	5.72872	5.94656
145708	hsa-miR-324-3p	-0.00612924	5.80857	5.79452	0.953256	0.990711	5.86863	5.67697	5.86548	5.97067	5.77379	5.66869	5.80948	5.8076	5.71161	5.81825	6.09784	5.60872	6.14851	5.87797	5.64736	5.60956	6.02742	5.56568
145640	hsa-miR-328-3p	0.116827	5.71285	5.70533	0.18045	0.955683	5.78986	5.70532	5.84806	5.8579	5.78365	5.72668	5.8136	5.69694	5.82396	5.68205	5.58035	5.6186	5.60672	5.78996	5.87036	5.6092	5.40824	5.6198
148509	hsa-miR-328-5p	-0.0767596	5.59548	5.56245	0.721617	0.955683	5.9245	5.96953	5.2804	5.26501	5.58087	5.71793	5.50896	5.17551	6.06515	5.87101	4.77338	6.23159	4.94308	5.18664	6.12142	6.03128	5.13198	5.94041
11063	hsa-miR-330-3p	-0.299409	5.43589	5.43011	0.400384	0.955683	6.16448	5.78374	4.57987	5.61267	5.15012	5.31262	4.74974	4.80317	6.57183	6.04116	4.41234	6.85612	4.42018	4.55845	6.15741	5.80996	4.86113	6.00103
145843	hsa-miR-330-5p	-0.195468	5.77207	5.7406	0.212934	0.955683	5.64904	5.4696	5.68699	6.07559	5.54812	5.5188	5.54835	5.81131	5.80125	5.70365	6.25643	5.60939	6.70006	5.65988	5.64322	5.53047	6.07903	5.60604
42887	hsa-miR-331-3p	0.360674	6.38854	6.5358	0.0929714	0.955683	5.99585	6.10759	6.70418	6.7857	6.76079	6.86861	6.6146	6.87402	5.68387	6.67232	6.40585	5.60406	5.70812	6.97064	5.90676	6.28915	6.88572	6.15594
145745	hsa-miR-335-3p	0.0761176	7.45632	7.45183	0.493779	0.955683	7.34241	7.31615	7.75265	7.44562	7.70422	7.36556	7.62288	7.43939	7.2216	7.28412	7.83634	7.23581	7.16898	7.64254	7.47806	7.44293	7.37226	7.54228
11065	hsa-miR-335-5p	0.130602	5.97154	6.0202	0.517145	0.955683	5.32012	5.53606	6.29708	6.37106	6.13108	6.44314	5.91483	6.3394	5.45494	6.00287	6.02632	5.39793	6.10448	6.37494	5.21318	6.23549	6.48917	5.83561
42592	hsa-miR-338-3p	0.0393607	5.87901	5.87271	0.746445	0.955683	5.71314	5.67689	6.04437	5.94656	6.01662	6.1594	5.87844	5.77165	5.73266	5.74901	6.07728	5.51326	6.31218	6.17122	5.55616	5.85724	5.9103	5.7359
145859	hsa-miR-33a-5p	0.147087	6.13659	6.25045	0.587059	0.955683	5.07914	5.62332	6.44753	6.44562	6.46948	6.71983	6.45419	6.50734	5.23621	6.09208	6.23845	5.43951	6.01809	7.08473	5.28805	6.58108	6.65473	6.07924
42738	hsa-miR-340-3p	-0.150248	5.94917	5.98202	0.1852	0.955683	5.71171	5.91518	5.68291	5.87577	6.01109	6.00982	5.81655	5.90257	6.03966	6.12722	5.89651	6.08674	5.48495	5.90894	5.98567	6.33001	6.00866	6.29113
29872	hsa-miR-340-5p	0.0997059	6.92164	6.83842	0.683504	0.955683	7.57037	7.63158	6.87109	6.78632	6.89566	6.4031	7.10344	6.55468	7.49361	6.44289	6.80265	7.53767	6.14406	6.93522	7.92562	6.59191	6.58436	6.31526
32884	hsa-miR-342-3p	0.366589	5.79848	5.93281	0.122725	0.955683	5.00774	5.85121	6.07648	6.57894	5.80584	6.17225	6.1068	6.41785	5.08037	6.28048	5.73106	5.17818	5.19463	6.27692	4.88915	5.84131	6.00229	5.88111
168586	hsa-miR-34a-5p	0.392036	6.73658	6.83256	0.140871	0.955683	5.94433	6.34453	7.00208	7.25327	7.40488	7.2703	6.90439	7.51124	5.72461	6.80778	7.22209	5.80718	6.72728	7.30376	5.92063	6.43888	7.02243	6.64878
168994	hsa-miR-3591-5p	0.0307897	6.61623	6.58533	0.800239	0.962709	6.82219	6.55254	6.9486	6.46158	6.6802	6.42573	6.51964	6.65617	6.70276	6.48364	7.03734	6.32203	6.46769	6.8469	6.91935	6.48761	6.38815	6.36996
148335	hsa-miR-3606-5p	-0.00706179	5.91806	5.90553	0.934079	0.989818	5.85432	5.85609	5.9959	6.1147	5.84258	5.93803	5.93232	5.77918	5.80277	5.89529	6.00053	5.96379	6.04599	6.0199	5.97899	5.85341	5.6754	5.97596
148420	hsa-miR-3607-3p	0.233535	6.84012	6.88739	0.1291	0.955683	6.66602	6.92674	6.91014	7.31349	6.98149	7.17416	6.46879	7.31803	6.81558	7.15329	6.7856	6.71983	7.04414	7.04143	6.55312	6.29205	6.65572	6.30247
148418	hsa-miR-3607-5p	0.204286	6.29761	6.37899	0.139135	0.955683	6.0434	6.29068	6.41787	6.53504	6.41372	6.67517	6.11247	6.80046	6.10785	6.70026	6.20973	5.96164	6.12184	6.56456	5.84387	6.12918	6.29771	6.13151
168689	hsa-miR-361-3p	-0.0361316	5.78	5.76062	0.753999	0.955913	6.06247	5.96419	5.68933	5.74593	5.62964	5.74052	5.53471	5.71261	5.86528	5.69948	5.5653	6.28363	6.09175	5.60506	5.6798	5.83281	5.62878	5.70865
14301	hsa-miR-361-5p	0.140432	7.3189	7.33776	0.387758	0.955683	6.79766	7.22804	7.37861	7.84854	7.49809	7.57285	7.21572	7.6358	6.92391	7.39779	7.57169	6.8017	7.45351	7.53988	6.84498	7.13095	7.75742	7.14299
148465	hsa-miR-3611	-0.273323	7.94385	7.95225	0.227589	0.955683	8.38945	8.07527	7.45615	8.20852	7.82688	7.74283	7.51168	7.12528	8.27992	8.55884	7.39702	8.74934	7.5172	7.24582	8.17839	8.32851	7.96666	8.4316
148493	hsa-miR-3613-3p	-0.462313	12.9425	12.9237	0.0771401	0.955683	13.641	12.7214	12.9834	13.2596	11.8354	11.9117	12.2937	12.8388	12.9725	13.4123	13.7422	13.2705	13.6993	12.5754	13.1438	12.8714	13.4556	12.3366
147334	hsa-miR-3613-5p	-0.108749	5.81736	5.77851	0.487348	0.955683	5.56682	5.42175	5.80897	5.97549	5.75379	5.8601	5.81818	5.85043	5.72255	5.71617	6.38869	5.48009	6.59286	5.9409	5.53971	5.56244	6.14599	5.5675
148413	hsa-miR-3614-3p	-0.140273	5.98562	5.96098	0.237946	0.955683	5.95311	5.71906	5.97482	6.04098	5.89371	5.88812	5.81103	5.98069	5.89386	5.84206	6.2523	5.72679	6.60515	6.02348	5.89807	6.0238	6.31847	5.89567
148317	hsa-miR-3621	-0.00742294	8.10888	7.9989	0.985049	0.994282	9.6174	9.30049	7.25469	7.73614	7.90601	8.17376	7.03205	7.81752	9.31612	7.73469	7.24525	9.96589	7.5579	7.78082	8.02575	7.94554	7.47605	8.0738
27544	hsa-miR-363-5p	0.151623	6.39201	6.44588	0.4552	0.955683	6.4038	6.65429	6.55659	6.56423	6.22564	6.44113	5.78412	7.18018	6.11247	7.0579	6.53974	5.84432	6.00235	7.0774	5.86986	6.47254	6.04824	6.22142
148481	hsa-miR-3646	0.0966852	7.88946	7.89939	0.417285	0.955683	8.01551	7.93424	7.90159	7.91782	7.78444	7.99887	7.99125	8.00164	8.00314	7.80782	7.83574	8.11324	7.17798	8.01411	8.165	7.73607	7.89163	7.72014
148363	hsa-miR-3652	0.00599935	6.00672	5.94686	0.976919	0.994282	6.09619	6.42286	6.44975	5.59043	5.72555	5.57463	6.62378	5.59724	6.14346	5.79094	6.35368	5.82644	5.56982	5.79056	6.99128	6.28712	5.64003	5.64723
148377	hsa-miR-3653	0.135711	6.48661	6.5414	0.376674	0.955683	6.80628	6.66425	6.30772	6.70848	6.49199	6.57826	6.15445	6.78464	6.92825	6.49082	5.83217	6.74261	5.8773	6.55748	6.6365	6.39817	6.2523	6.54739
148379	hsa-miR-3654	0.0831118	8.65752	8.65673	0.570272	0.955683	8.71296	8.75332	8.86194	8.62498	8.72948	8.5229	8.37951	9.04445	8.80493	8.7326	8.9879	8.45526	8.71187	9.1377	8.67269	8.14676	8.51283	8.04324
148228	hsa-miR-3656	0.0768503	8.42526	8.37421	0.76588	0.962709	8.66306	9.00676	8.88757	7.94784	8.29935	7.50885	9.33316	8.09707	8.88361	7.85666	8.19859	8.92831	7.92432	8.2057	9.18153	8.61127	7.58519	8.53588
11078	hsa-miR-365a-3p/hsa-miR-365b-3p	0.274323	7.63374	7.74555	0.286191	0.955683	6.62585	7.40712	7.74673	8.09476	8.22772	8.1332	7.84582	8.20797	6.92752	7.70621	8.02511	6.72688	7.62592	8.31566	6.72305	7.49267	8.00474	7.57047
147318	hsa-miR-3660	0.0969704	5.74048	5.72354	0.434725	0.955683	6.03431	6.14525	5.61304	5.65572	5.67874	5.70928	5.78051	5.738	6.06836	5.61566	5.484	6.06656	5.25157	5.68902	5.89723	5.71786	5.59542	5.58818
148264	hsa-miR-3665	0.0507764	6.18719	6.15632	0.817323	0.962709	6.01364	6.52449	6.47973	5.65054	6.25257	5.77468	6.99696	6.03059	6.53155	5.60144	5.85621	6.27361	5.70844	6.28089	7.03611	6.58867	5.48371	6.28558
148234	hsa-miR-3667-5p	-0.114271	8.85918	8.90068	0.625842	0.955683	8.85465	8.49414	9.09296	8.59532	8.51649	8.86683	8.85693	9.08823	8.5377	9.55047	9.534	8.18725	7.78274	9.12642	8.48156	9.59724	8.88868	9.4136
148214	hsa-miR-3675-3p	-0.0361137	5.98163	5.95986	0.752249	0.955683	5.91005	5.88813	5.9022	6.11842	6.11541	5.85577	6.1109	5.79168	5.98886	5.81376	5.96441	6.09267	6.58887	5.67117	6.13183	5.88776	5.86214	5.97536
148038	hsa-miR-3679-3p	-0.286248	6.8923	6.83036	0.205593	0.955683	6.96799	6.58788	6.91586	7.12684	6.53402	6.39013	6.51983	6.82367	6.83239	6.79344	7.68097	6.85292	8.217	6.68635	6.71702	6.59046	7.52554	6.29917
148599	hsa-miR-3680-5p	-0.140798	6.09858	6.06472	0.467328	0.955683	5.58337	5.51131	6.31531	6.03929	6.20319	6.37299	5.88292	6.25447	5.46554	6.66961	6.54353	5.63092	6.08366	6.35484	5.56128	6.30249	6.6535	6.34617
169243	hsa-miR-3682-5p	-0.140528	5.81479	5.81308	0.354544	0.955683	5.60922	5.43256	5.89611	5.92758	5.69457	5.61761	5.72672	5.98937	5.71735	5.73327	6.54647	5.5147	6.49101	5.82386	5.66259	5.61554	6.02705	5.64061
148032	hsa-miR-3685	-0.184836	8.26798	8.13673	0.308165	0.955683	8.87531	8.16939	8.10889	7.92001	8.00822	8.28728	8.09003	7.8632	8.94004	7.917	8.51426	8.33673	7.68184	8.36335	9.02465	8.31384	8.2918	8.11776
148156	hsa-miR-3686	0.0187926	11.55	11.5987	0.926431	0.989818	11.5435	11.2739	11.7651	11.6015	11.7855	11.5721	11.7467	11.1949	11.2754	11.9588	11.2045	10.7007	11.561	11.0554	11.1523	12.1819	12.2631	12.0632
148085	hsa-miR-3687	0.432995	6.39321	6.50544	0.129591	0.955683	6.69881	7.0068	6.46352	6.13906	6.41452	6.86108	7.1197	6.36661	6.94586	6.29593	5.34591	6.92689	5.25858	5.57514	7.46568	6.2781	5.60505	6.31055
168692	hsa-miR-3688-5p	0.201704	5.69371	5.70007	0.203753	0.955683	5.74732	5.77735	5.76141	5.61284	6.04467	5.90793	6.015	5.57964	5.85882	5.89231	5.21486	5.96039	4.84463	5.51766	5.91742	5.79289	5.19249	5.84918
148077	hsa-miR-3690	0.237622	6.05745	6.08291	0.0892989	0.955683	6.12298	5.92042	6.43974	6.0328	6.13521	6.25837	6.39012	6.21604	5.82109	6.1428	6.0259	5.77538	5.22889	6.28295	6.09291	6.2903	5.84649	6.01165
169329	hsa-miR-370-3p	0.28348	6.00802	5.921	0.0732078	0.955683	5.93118	6.05947	5.79099	6.71123	5.88626	6.45886	5.97639	6.50973	5.68857	6.17963	6.02941	5.96322	5.31679	6.13201	5.67692	6.03614	5.728	6.06966
169083	hsa-miR-371b-3p	-0.140316	5.97542	5.92574	0.374087	0.955683	5.88162	5.70086	6.03077	6.16435	5.88613	5.83059	5.7243	5.96112	5.85584	5.83446	6.51417	5.70938	6.82808	6.13962	5.77669	5.6979	6.33293	5.68877
168978	hsa-miR-371b-5p	0.278538	11.9183	12.0371	0.435044	0.955683	12.4499	12.3073	12.0768	11.1046	11.9812	12.2154	12.742	11.7071	13.0689	11.7765	10.8807	12.388	10.6865	11.1438	12.9452	12.0603	10.4699	12.5253
17892	hsa-miR-372-5p	-0.346127	5.74566	5.71816	0.067771	0.955683	5.60395	5.73622	5.2061	5.70284	5.61045	5.62596	5.40969	5.5317	5.62568	6.50085	5.23223	6.19754	5.47884	5.42038	5.57386	6.26434	6.17639	6.5248
27545	hsa-miR-373-5p	-0.0574792	5.84942	5.86294	0.817047	0.962709	6.17497	6.28742	5.49182	5.56153	5.76517	5.84549	5.96929	5.44419	6.6461	5.76966	5.1292	6.14874	5.03773	5.40164	7.10759	5.96225	5.40696	6.13978
145844	hsa-miR-374a-5p	0.329278	6.03664	6.19432	0.311818	0.955683	4.89005	5.43418	6.40784	6.5054	6.38691	6.99763	6.41931	6.71524	4.9964	6.26513	6.33	5.01448	5.77001	7.0122	4.88221	6.11289	6.52275	5.99686
42476	hsa-miR-374b-3p	0.0981792	5.80109	5.82485	0.303183	0.955683	5.76317	5.63743	5.85655	5.90283	5.88079	5.85537	5.93685	6.01211	5.59872	5.76403	5.90518	5.42772	5.83125	5.88981	5.7253	5.73187	5.98622	5.71447
148098	hsa-miR-374b-5p	0.343817	6.60934	6.76033	0.207118	0.955683	5.6437	6.23857	6.8519	7.18485	6.99183	7.42796	6.80011	7.26387	5.61481	6.91542	6.85957	5.72647	6.08215	7.22662	5.92614	6.62194	7.0289	6.56329
148052	hsa-miR-374c-3p	0.0122518	5.64547	5.66762	0.909349	0.989818	5.50681	5.49304	5.74675	5.52138	5.70904	5.72539	5.71553	5.80024	5.35667	5.55909	5.82412	5.27653	5.95197	5.84829	5.56418	5.61284	5.83512	5.57141
148430	hsa-miR-374c-5p	0.42428	6.82728	6.94038	0.241035	0.955683	5.59373	6.58095	7.18313	7.62595	7.25147	7.63777	7.06117	7.56977	5.57152	7.14332	7.48236	5.59664	6.9505	7.63483	5.32095	6.79559	7.38837	6.50305
42899	hsa-miR-377-5p	-0.0417582	5.76085	5.72491	0.619994	0.955683	5.83913	5.70256	5.72772	5.75082	5.6742	5.68975	5.79638	5.72062	5.83269	5.605	5.9066	5.63657	6.02099	5.62612	5.83899	5.78182	5.75805	5.78723
148668	hsa-miR-378a-3p	-0.0203	6.50562	6.49829	0.92959	0.989818	6.70788	6.96491	6.20249	6.17661	6.53384	6.32559	6.83363	6.20978	6.8557	6.44319	6.02308	7.68797	5.53398	6.39796	7.00442	6.73759	6.01857	6.44398
147530	hsa-miR-378b	-0.0350767	6.00617	5.97633	0.873427	0.981743	6.22989	6.08343	5.82737	6.03294	6.15997	6.05636	6.00554	5.49798	6.22476	6.17738	5.38452	7.21804	5.27775	5.817	6.48782	6.22653	5.3498	6.05401
148657	hsa-miR-381-5p	-0.0837384	6.42466	6.44634	0.705983	0.955683	7.00535	6.9882	6.03571	6.20593	6.0835	6.16214	6.29708	6.2472	7.24965	6.34537	5.73901	6.758	5.89306	5.87032	7.16786	6.71458	6.239	6.64191
148216	hsa-miR-3907	0.0763696	5.95111	5.93052	0.684375	0.955683	5.65088	6.50852	5.92822	5.64537	6.03938	5.74584	6.27875	6.15134	6.02175	5.67329	5.94328	6.08272	4.94245	6.5198	6.48859	6.00715	5.7034	5.78926
148499	hsa-miR-3910	-0.141897	5.48558	5.43792	0.563435	0.955683	4.92029	5.07959	5.87546	5.23444	5.59984	5.69074	5.71814	5.13547	4.81424	6.4137	6.14019	4.81688	5.01177	6.22505	4.79402	5.70725	5.84319	5.72012
148361	hsa-miR-3911	-0.107367	6.52776	6.51548	0.384859	0.955683	6.77985	6.7982	6.33684	6.34598	6.41462	6.28005	6.57533	6.21403	6.72812	6.64535	6.49402	6.72137	6.34166	6.24519	7.00027	6.73169	6.37671	6.47041
148495	hsa-miR-3915	-0.127136	8.16192	8.11123	0.553714	0.955683	8.73384	8.5374	7.8588	8.2188	8.09072	7.9742	7.8758	7.44072	8.59867	8.63778	7.9226	8.96989	7.50163	7.5742	8.5056	8.26317	7.81099	8.3997
148049	hsa-miR-3924	-0.234629	6.70959	6.69019	0.117288	0.955683	6.45488	6.58515	6.49615	6.77758	6.75984	6.5807	6.3625	6.6171	6.38456	6.96973	6.75206	6.41	6.85813	6.64994	6.37139	7.34332	7.23591	7.16361
148064	hsa-miR-3926	0.20367	6.65921	6.71574	0.250836	0.955683	6.88025	6.693	6.62933	6.83619	7.03879	6.85348	6.83137	6.41648	6.82024	6.83019	6.24535	6.46741	5.60551	6.51688	7.10555	6.94221	6.23171	6.92185
148265	hsa-miR-3935	0.288358	6.42654	6.44202	0.0327571	0.955683	6.53956	6.31365	6.66854	6.55439	6.61075	6.49415	6.90261	6.61027	6.43126	6.55635	6.16385	6.18298	5.66182	6.56252	6.50116	6.55226	6.13219	6.23943
168637	hsa-miR-3940-5p	-0.0171603	10.9166	10.8419	0.960288	0.990711	11.9629	11.7317	10.4768	10.2587	10.5856	10.4266	11.421	10.3933	12.0238	10.0628	10.2015	11.874	10.2536	10.4482	11.9292	11.0427	10.0242	11.3826
148285	hsa-miR-3941	0.0611151	6.91136	6.90175	0.692591	0.955683	6.81253	6.48054	7.29575	6.78894	7.07623	7.20817	7.11805	6.78228	6.55631	7.17134	7.5212	6.2906	6.71959	7.04852	6.8009	6.81812	6.90126	7.01412
148351	hsa-miR-3945	-0.311182	5.84967	5.79132	0.189901	0.955683	6.5171	6.34992	5.24077	5.65633	5.34356	5.46206	5.25599	5.58861	6.39475	6.1815	5.46304	7.12487	5.57991	5.41124	5.94328	6.05431	5.76542	5.96142
169024	hsa-miR-3960	0.158329	13.3949	13.4212	0.602458	0.955683	13.8054	13.8665	13.261	12.6491	13.4676	13.6309	14.3768	12.8055	14.1529	13.0592	12.8787	13.7565	12.3421	12.6449	14.3978	13.8054	12.4671	13.7406
169316	hsa-miR-3976	-0.219259	10.2092	10.1595	0.294453	0.955683	10.4502	10.7653	9.72666	10.2067	10.004	9.91409	9.93803	9.69454	10.4628	10.5199	9.80583	11.1992	9.99922	9.51375	10.2137	10.5731	10.07	10.7095
11104	hsa-miR-422a	-0.120267	6.49358	6.48169	0.489861	0.955683	6.31723	7.11809	6.28596	6.16182	6.47669	6.11587	6.58176	6.35667	6.71655	6.19074	6.66976	7.02821	5.83828	6.52236	7.10208	6.74804	6.35029	6.30399
42730	hsa-miR-423-3p	0.0387441	6.81477	6.84949	0.812884	0.962709	7.04676	7.1207	6.49931	6.8528	6.88521	6.9052	6.62903	6.75135	7.2555	6.69761	6.23817	6.89693	6.12105	6.87554	7.44768	6.81095	6.62785	7.00423
27565	hsa-miR-423-5p	-0.378267	9.68771	9.59477	0.217612	0.955683	10.2192	10.5219	8.81287	9.91842	9.27415	9.23592	8.76614	9.07183	10.0136	10.004	9.00861	11.3778	9.70731	8.97684	9.63963	9.90574	9.8464	10.0784
42965	hsa-miR-424-5p	0.0554076	5.90878	5.92548	0.590178	0.955683	5.67451	5.55716	6.06413	5.88333	6.01182	5.99692	6.09804	6.23059	5.79597	5.70816	5.96317	5.82545	6.08534	5.92444	5.84951	5.88783	5.98986	5.81183
147715	hsa-miR-4251	-0.362175	6.81629	6.75113	0.280645	0.955683	7.59659	7.56769	5.89141	6.94791	6.59008	6.37106	5.98823	5.96772	7.4464	7.42118	5.98036	8.14988	5.91399	6.19473	7.35935	7.40128	6.5412	7.36425
147706	hsa-miR-4255	-0.0356668	5.90795	5.9013	0.68829	0.955683	5.96671	5.7871	5.94146	5.73925	5.9216	5.95207	5.99367	5.80324	5.87553	5.78832	5.82209	6.0129	5.89404	5.99095	6.23792	6.00239	5.76254	5.85135
147631	hsa-miR-4258	-0.111636	7.295	7.19786	0.488755	0.955683	8.01559	7.72421	7.15022	6.75093	7.0392	6.89875	7.18071	7.10422	7.53189	7.15306	7.40666	7.85434	7.24982	7.22329	7.39994	7.10715	7.17759	7.34241
147537	hsa-miR-4264	-0.0394306	5.80148	5.83825	0.874042	0.981743	5.69066	5.66495	5.27176	6.12978	5.97716	6.22875	5.7804	5.49312	5.75922	6.08853	4.88639	5.72047	4.97299	5.28152	5.83979	6.93989	6.05701	6.64423
147942	hsa-miR-4268	0.27949	10.074	10.0142	0.357926	0.955683	10.1553	9.72069	11.3702	9.54036	10.4166	9.25958	11.6858	9.6854	10.1225	9.13748	10.3409	9.86971	9.88313	10.0449	10.2318	10.5392	9.40286	9.92516
147554	hsa-miR-4273	0.0678598	5.77441	5.65774	0.78722	0.962709	5.21877	5.42523	6.00358	6.34164	5.48854	6.62997	5.95414	5.43497	5.28662	5.60515	5.98504	5.48574	5.15235	6.14468	5.11314	5.92985	5.68162	7.05825
147751	hsa-miR-4274	-0.198057	6.17929	6.16241	0.258399	0.955683	6.08518	5.84001	6.19622	6.47286	5.93074	5.88206	5.93959	6.20738	6.15011	5.97194	6.85184	5.97466	7.15617	6.19601	6.06074	5.91508	6.52606	5.87052
147743	hsa-miR-4275	0.0958921	6.3344	6.375	0.721452	0.955683	5.64198	5.89476	6.68302	6.48175	6.80473	6.86203	5.88078	6.85234	5.58176	6.56733	6.90004	5.49483	5.99914	7.33761	5.43447	6.44747	6.76352	6.39163
147767	hsa-miR-4279	0.278108	9.82739	9.78424	0.275128	0.955683	9.75335	9.5852	10.4582	9.69051	10.2452	9.27293	11.3018	9.54799	9.7475	8.77012	10.0411	9.4373	9.91074	9.91097	10.0291	10.2411	9.25285	9.69716
147591	hsa-miR-4283	0.0302432	5.73257	5.70867	0.780439	0.962709	5.52215	5.62194	5.80835	5.7883	5.83275	5.81116	5.78476	5.82556	5.37451	5.5969	6.04572	5.46515	5.94834	5.77853	5.5591	5.81576	5.98133	5.62596
169129	hsa-miR-4284	0.468651	10.9058	10.9604	0.328021	0.955683	9.34541	10.2607	11.0791	11.8343	11.7587	11.6554	11.4335	11.9621	9.18318	12.4059	10.9941	10.3833	10.9133	11.5355	8.36162	10.8533	11.2704	11.0743
147604	hsa-miR-4285	0.181523	10.9354	10.9205	0.635252	0.955683	11.4926	11.5948	11.0041	9.55748	11.1431	11.275	11.9976	10.2255	12.1909	10.2279	10.4318	11.3274	9.88297	10.0387	12.25	11.0745	9.91199	11.2114
169409	hsa-miR-4286	0.312833	8.28549	8.38685	0.503188	0.955683	6.65241	7.50321	9.04665	8.81798	8.71394	9.10059	8.11303	9.7265	6.67191	8.18618	9.17813	7.01979	9.06435	9.49051	6.47345	8.13403	8.79516	8.45104
147588	hsa-miR-4288	0.13686	7.19519	7.20438	0.429234	0.955683	6.608	7.09469	7.37042	7.43443	7.39197	7.60211	7.01636	7.65182	6.78005	7.14705	7.51055	6.82563	7.18818	7.68221	6.89329	6.81547	7.65486	6.84637
147735	hsa-miR-4289	0.307111	7.02467	7.09994	0.316704	0.955683	6.0796	6.8752	7.47517	7.5117	7.49264	7.73704	6.8885	7.50247	5.87551	7.26936	7.49193	5.94037	7.03778	7.88937	5.83198	7.04368	7.53872	6.96308
169282	hsa-miR-4290	0.0629853	8.96756	8.92303	0.826684	0.965604	8.96289	8.59096	9.97535	8.43965	9.14801	7.89951	10.2915	8.71259	8.91548	8.08499	9.72368	8.47476	9.10011	9.15039	9.1929	9.2574	8.52234	8.97362
147616	hsa-miR-4291	0.1069	8.46872	8.47476	0.559881	0.955683	8.12824	8.52852	8.57411	8.6326	8.43192	8.54547	8.34791	9.03612	8.11463	8.83108	8.78885	8.00159	8.56177	9.05868	7.77855	8.12056	8.89884	8.05756
147600	hsa-miR-4292	-0.00633607	5.78077	5.78701	0.95966	0.990711	6.03964	6.05017	5.83416	5.48538	5.54464	5.54961	6.12821	5.58617	5.98256	5.64691	5.70298	6.18239	5.55982	5.66951	5.98292	5.75205	5.53529	5.82141
147632	hsa-miR-4297	0.0862497	6.22772	6.18711	0.391591	0.955683	6.53965	6.1742	6.42168	5.96654	6.27403	6.19957	6.384	6.24543	6.22857	6.15889	6.31178	6.06672	5.97559	6.36534	6.44712	6.07727	6.18112	6.08147
148639	hsa-miR-4298	-0.0817771	6.74914	6.73505	0.702422	0.955683	7.10962	7.20203	6.34322	6.83666	6.75773	6.57735	6.76203	6.04102	7.12658	7.07935	6.11595	7.27636	6.1957	6.05309	7.22228	7.253	6.50132	7.03121
147614	hsa-miR-4299	-0.192135	10.0926	10.169	0.471542	0.955683	9.9632	9.47764	10.0671	10.5336	9.97537	10.4313	9.97052	9.46818	9.89021	10.7753	10.0781	9.46321	9.63777	9.24534	10.1011	11.0829	10.1491	11.3568
147603	hsa-miR-4300	-0.0136427	5.98421	5.93455	0.909688	0.989818	5.91818	5.90411	6.08165	5.95714	5.97478	6.18483	6.07433	5.71805	5.86543	5.83044	6.18884	5.88129	5.43754	6.19546	6.14697	6.13177	5.85502	6.37
169407	hsa-miR-4301	0.401783	11.1442	11.1462	0.156373	0.955683	11.6397	11.2839	11.1603	12.254	11.3361	11.1765	10.0427	12.0458	11.079	11.7079	10.9227	11.0146	11.2952	11.6376	10.3746	9.93498	10.6002	11.089
147722	hsa-miR-4306	-0.376661	9.43341	9.32308	0.337774	0.955683	10.537	10.4072	8.49978	9.37598	8.92735	8.8079	8.61399	8.62405	10.3508	9.85338	8.6139	11.6059	9.48586	8.39095	9.44151	9.5275	9.17514	9.56323
147947	hsa-miR-4308	0.101408	5.92059	5.9377	0.269151	0.955683	5.89213	5.93775	6.06953	5.79135	6.04414	5.843	6.23119	6.00633	5.95635	5.69258	5.92739	5.78989	5.7666	5.96931	6.06212	5.97274	5.85792	5.7603
145705	hsa-miR-431-5p	-0.104081	5.75072	5.76433	0.365782	0.955683	5.67161	5.52316	5.74051	5.76996	5.69124	5.60577	5.67827	5.86264	5.65568	5.53278	6.17976	5.57578	6.21566	5.82807	5.70311	5.58834	6.03325	5.65731
147907	hsa-miR-4312	-0.169085	5.94826	5.88962	0.234549	0.955683	6.02881	5.78852	6.08272	5.91815	5.75975	5.57075	5.79628	5.88962	6.18887	5.74502	6.46975	5.81245	6.67381	6.04856	5.88005	5.78835	6.01082	5.61642
147776	hsa-miR-4317	0.110752	8.56555	8.62941	0.729239	0.955683	7.56939	8.14556	8.64623	9.0869	8.96382	9.41745	8.19003	8.99726	7.61019	8.90549	9.27307	7.41874	8.86581	9.41769	7.35249	8.68693	9.04852	8.58435
168980	hsa-miR-4324	0.141019	8.93144	8.98215	0.556009	0.955683	8.05686	8.78998	9.07562	9.20484	9.21799	9.25237	8.96889	9.51175	8.3618	9.0452	9.25971	7.9218	8.93882	9.88381	8.2205	8.94684	9.20596	8.90327
147771	hsa-miR-4328	0.484565	12.4188	12.5021	0.132727	0.955683	11.8261	12.3506	12.6932	12.9513	13.0159	13.2362	12.4475	12.9834	11.7319	13.2234	12.5658	10.7668	12.0889	12.9661	10.9816	12.3329	12.9274	12.4499
147926	hsa-miR-4329	-0.129578	8.01275	8.11381	0.663332	0.955683	7.54244	7.60257	7.84066	8.35925	8.4925	8.52814	7.42522	7.73532	7.71718	8.85787	7.70647	7.40176	7.15024	8.00649	7.31356	8.90588	8.16959	9.47436
11245	hsa-miR-433-5p	0.0247938	9.13293	9.06294	0.857434	0.981743	9.16927	9.09174	9.30704	9.23847	9.05296	9.16746	8.71341	9.4333	8.87213	8.89918	9.45781	9.09906	9.00092	9.72406	8.90853	8.97467	9.43751	8.84527
169226	hsa-miR-4419a	-0.104451	5.51609	5.50412	0.631113	0.955683	5.97698	5.92027	5.09918	5.29444	5.43819	5.56573	5.32954	5.04018	5.92095	6.06336	4.90316	6.23798	4.82299	4.95634	5.81152	5.89455	5.14761	5.86668
169272	hsa-miR-4419b	0.0199592	9.11202	9.10834	0.907557	0.989818	9.47222	9.37134	9.25121	8.91503	8.83591	8.73307	9.57412	8.83193	9.47362	9.01272	9.08198	9.35159	8.97988	8.61259	9.87938	8.99335	8.71195	8.93438
169381	hsa-miR-4421	-0.408654	9.62766	9.65457	0.116035	0.955683	9.92832	9.83945	9.51501	9.3925	9.22605	8.98658	9.58428	8.73288	9.96959	10.1154	9.36424	9.85269	8.9587	8.91159	10.623	10.0778	9.45272	10.7672
168768	hsa-miR-4423-5p	0.0755859	6.15898	6.14922	0.596853	0.955683	6.1121	5.9195	6.36751	6.0274	6.1995	6.4245	6.17448	6.38279	5.92648	6.24531	6.1356	5.95774	5.36507	6.49771	6.07056	6.48548	6.1221	6.4478
168758	hsa-miR-4425	0.0112411	7.20271	7.32873	0.973795	0.994282	7.56781	7.52364	6.5532	7.46704	7.39493	7.35483	7.07999	6.73017	7.96633	7.4614	5.66671	7.51694	5.69608	6.41599	7.94564	8.17502	7.09912	8.03387
168727	hsa-miR-4426	0.0810068	6.314	6.24093	0.698877	0.955683	6.19311	6.34993	6.4615	6.6898	6.19608	6.65149	6.37275	5.95736	6.19127	6.12975	6.41014	6.19372	5.12571	6.45311	6.53983	6.38169	5.98607	7.36866
168709	hsa-miR-4429	0.0187459	7.77997	7.73179	0.903519	0.989818	8.02898	7.92993	7.46091	7.92283	7.78017	8.1289	7.45557	7.61574	8.14977	7.57484	7.61697	7.83389	7.37727	7.70925	8.39644	7.5384	7.37936	8.14016
168675	hsa-miR-4433-3p	0.00378546	5.9582	5.88462	0.986333	0.994282	6.39202	6.68119	6.12218	5.54237	5.72163	5.33864	6.25003	5.63437	6.37758	5.74512	5.66145	6.68606	5.50288	5.9596	6.62874	5.9113	5.20475	5.88771
168792	hsa-miR-4434	-0.176001	6.50312	6.48923	0.530218	0.955683	7.11925	7.06344	6.0139	6.35837	6.37422	6.24718	6.23691	5.82946	7.03902	7.16653	5.6335	7.1041	5.21943	6.02774	6.91481	7.14217	6.54295	7.02318
168960	hsa-miR-4436a	0.156716	5.83293	5.82064	0.189443	0.955683	6.16482	5.98947	5.89022	5.88761	5.97063	5.87874	5.82517	5.75329	5.86346	6.09223	5.63995	5.7363	5.22639	5.98921	5.94501	5.8646	5.4628	5.81283
169260	hsa-miR-4436b-3p	-0.141753	7.28074	7.26996	0.589696	0.955683	7.86163	7.52903	6.74467	7.44351	7.4281	7.10482	7.01952	6.48465	7.76026	7.84778	6.36121	8.07405	6.66635	6.38313	7.80723	7.61167	7.15361	7.77215
169171	hsa-miR-4436b-5p	0.115577	6.7145	6.69843	0.311906	0.955683	6.94878	6.88826	7.03191	6.67937	6.64672	6.65045	6.7581	6.62604	7.02849	6.39642	6.72172	6.62472	6.51623	6.5053	7.08868	6.67799	6.55356	6.51818
168863	hsa-miR-4441	-0.11832	7.20609	7.22031	0.671998	0.955683	7.72259	7.54984	6.5435	7.65451	6.88364	7.26893	6.99285	6.50699	7.67496	7.75109	6.13007	8.07975	6.47452	6.32323	7.5373	7.76561	7.19217	7.65807
169188	hsa-miR-4443	0.268391	10.3413	10.2956	0.170432	0.955683	10.4755	10.8045	10.3664	10.516	9.99675	10.0521	10.6561	11.0554	9.84149	9.94597	10.4137	11.2158	10.3948	10.455	9.93969	9.83084	10.3126	9.86971
168989	hsa-miR-4447	-0.063059	7.99919	7.99806	0.875883	0.981743	8.95976	8.73408	7.53012	7.53567	7.9146	7.92301	8.08653	7.02946	9.36253	7.74777	7.15416	8.79372	6.93624	6.88632	9.96095	8.14094	7.2043	8.0852
168971	hsa-miR-4449	-0.211063	5.54091	5.44131	0.648419	0.955683	7.07808	6.5612	4.92492	4.96788	5.01511	5.01129	4.84829	4.98245	7.24568	5.01154	4.79808	7.57062	4.75024	4.99083	6.98889	4.98257	4.80931	5.19939
168964	hsa-miR-4450	-0.071208	6.68411	6.61738	0.603694	0.955683	7.03813	6.98398	6.5881	6.52589	6.47133	6.42637	6.5696	6.55298	6.88493	6.72271	6.93571	7.05435	6.20161	6.62564	7.12452	6.64395	6.54997	6.41418
169167	hsa-miR-4451	0.0481537	7.86006	7.84723	0.740912	0.955683	8.13579	8.13884	7.85351	7.93635	7.81128	7.71473	7.78562	7.71837	8.27817	7.836	7.87443	7.95394	7.25032	7.94677	8.45979	7.58343	7.5528	7.65093
169015	hsa-miR-4454	0.281804	13.9277	13.9491	0.22619	0.955683	13.2362	14.1132	14.5798	13.8054	14.3768	14.4667	14.1296	13.966	12.9513	13.7348	14.0272	13.0023	13.6712	14.2933	13.4275	14.3002	14.2308	14.3854
169305	hsa-miR-4455	0.213382	8.35972	8.26822	0.438058	0.955683	8.74071	8.28639	8.93557	7.45555	8.83497	7.96666	9.61644	7.98987	8.74741	7.58841	8.35928	8.43097	8.36366	8.40268	9.21197	8.2346	7.51531	7.79458
168919	hsa-miR-4456	0.298724	10.2437	10.1492	0.146706	0.955683	10.1602	11.6257	10.4583	10.0253	10.4447	10.2184	10.1849	10.1599	9.94126	9.75179	10.5469	9.92499	9.90478	10.5617	10.653	9.85231	10.0985	9.87437
169143	hsa-miR-4459	-0.0165642	8.72469	8.69149	0.929112	0.989818	8.92319	8.98574	8.71101	8.50878	8.78638	8.57835	9.13324	8.09718	9.12581	8.53379	8.2009	9.13309	8.55108	8.05874	9.4231	8.99522	8.54089	8.75788
169043	hsa-miR-4462	0.185794	5.93667	5.87632	0.434087	0.955683	5.97805	6.37392	6.45804	5.53527	6.00913	5.37594	6.76696	5.82184	6.59942	5.37704	5.42573	6.07718	5.29012	6.14327	6.68055	5.99801	5.16948	5.78018
168690	hsa-miR-4466	0.274256	5.58215	5.52428	0.37177	0.955683	5.87155	6.46557	6.15052	4.98516	5.67204	5.07105	6.63135	5.02891	6.10115	5.157	4.77085	6.2388	4.60241	5.35753	6.51907	5.62044	4.65109	5.58429
169285	hsa-miR-4467	0.153624	12.6584	12.6981	0.65718	0.955683	13.3307	13.1239	12.6837	11.5967	12.616	12.7887	13.5895	12.2209	13.5205	12.5099	11.9669	12.96	11.3003	12.1152	13.771	13.3494	11.4893	12.919
169320	hsa-miR-4468	0.0311595	7.95267	7.94848	0.788902	0.962709	8.00491	7.79588	8.11232	8.10244	7.85075	8.04255	7.87255	7.97849	7.93424	8.01356	8.10048	7.67549	7.42525	8.32324	8.02088	8.20191	7.79365	7.89956
169170	hsa-miR-4472	0.0455862	8.02986	7.98571	0.816828	0.962709	8.37834	8.38099	8.20083	7.59485	7.99389	7.70196	8.63793	7.55269	8.39491	7.59007	7.84689	8.46929	7.52626	7.53378	8.64545	8.26231	7.68569	8.14135
168904	hsa-miR-4473	0.257052	6.71971	6.74254	0.336299	0.955683	6.83609	6.941	7.48031	5.767	7.27748	6.49914	7.66813	6.43101	6.85427	6.23136	6.95802	6.49297	5.54082	6.69608	7.36427	7.11683	6.08641	6.7136
168640	hsa-miR-4475	-0.0804818	8.13814	8.07273	0.491157	0.955683	8.42629	7.99444	8.33777	8.10109	7.87851	8.02493	7.85628	8.12813	8.22759	8.03517	8.54364	8.04234	8.28655	8.35922	8.31855	7.90231	8.16734	7.85641
168805	hsa-miR-4478	-0.0342114	7.81398	7.79189	0.871913	0.981743	8.28051	8.06026	7.8378	7.73683	7.68471	7.30425	8.31871	7.13673	8.21672	7.9544	7.72899	8.35518	7.27444	7.2006	8.6129	7.90225	7.34729	7.69909
169395	hsa-miR-4484	-0.429534	8.98838	8.9552	0.500087	0.955683	10.0582	11.3611	7.11277	8.91003	8.44827	9.04352	7.0709	7.99321	9.43228	10.0088	6.97791	11.405	8.53638	6.99077	8.83215	9.44974	9.8002	10.3596
169126	hsa-miR-4486	-0.15007	5.67109	5.5962	0.448861	0.955683	5.81648	6.04554	5.42818	5.36312	5.64866	5.41628	5.70797	5.27551	6.20863	5.67246	4.94839	6.53145	5.25254	5.46472	5.99638	5.87692	5.25679	6.16958
168815	hsa-miR-4488	0.382835	6.8244	6.75149	0.261139	0.955683	7.10337	7.29346	7.44961	6.27225	7.20129	6.21406	8.17268	6.58994	7.70758	5.94847	6.3796	7.04799	5.66637	6.91698	7.56762	7.10524	5.30602	6.8966
168836	hsa-miR-4496	0.153869	5.65217	5.61351	0.462577	0.955683	6.27305	6.1785	5.51205	5.23821	5.7719	5.64143	5.7801	5.50601	6.0983	5.69125	5.07486	6.22358	4.8081	5.70261	6.1361	5.57056	4.92186	5.61062
169110	hsa-miR-4497	-0.727109	10.6098	10.469	0.0657215	0.955683	10.6238	11.3536	9.14085	10.5872	10.1473	10.3482	9.557	9.88909	11.4864	11.7895	9.34561	12.1812	10.3596	9.78429	10.3099	11.6919	10.953	11.4285
146127	hsa-miR-449b-3p	-0.155346	5.4402	5.45377	0.339506	0.955683	5.58975	5.80686	4.98793	5.39105	5.40927	5.32489	5.1422	5.17926	5.63032	5.89745	5.01333	5.75579	4.92375	5.22607	5.51038	5.9044	5.32364	5.90734
169385	hsa-miR-4500	0.166752	8.94672	8.9947	0.533817	0.955683	8.31717	8.59672	9.03692	9.45218	9.37492	9.27575	8.66531	9.5959	8.18352	9.42694	9.43906	8.01409	9.3839	9.63537	7.86925	8.58811	9.2743	8.9115
168941	hsa-miR-4501	-0.355398	6.0035	6.01041	0.315944	0.955683	6.46712	6.05968	5.0126	5.93238	6.30534	6.2322	5.11117	5.32794	6.37893	6.47577	4.88057	6.48489	4.7209	5.25196	6.62497	7.30229	6.32443	7.16981
169308	hsa-miR-4503	-0.103878	5.99948	6.07218	0.629623	0.955683	6.0763	6.05711	5.83936	6.16443	6.07085	6.08323	5.75203	5.49089	6.01405	6.52324	5.35354	6.46596	4.98943	5.66966	6.31048	6.59789	5.81558	6.71671
168893	hsa-miR-4505	-0.13721	10.8396	10.809	0.734815	0.955683	11.5922	11.2885	10.1424	10.8926	10.5231	10.7473	11.2729	9.64792	12.1152	10.5979	9.93333	11.5562	10.2035	9.08606	12.3456	11.5888	10.1504	11.4288
168572	hsa-miR-4507	-0.0893867	8.04453	8.02777	0.81662	0.962709	8.99149	8.81097	7.56799	7.69369	7.75711	7.82516	8.17466	7.13787	9.34938	7.75359	7.4011	8.94693	7.08361	6.87683	9.85094	8.15729	7.37827	8.04461
168998	hsa-miR-4508	-0.210015	9.59419	9.52732	0.585363	0.955683	10.2118	10.3609	9.33442	9.16379	9.15485	9.36876	9.66331	8.56238	11.113	9.28926	9.21937	10.2213	8.92402	8.36837	11.5691	9.70748	8.85889	9.60451
42892	hsa-miR-450b-3p	-0.154211	5.84291	5.87594	0.314017	0.955683	5.6862	5.4093	6.01138	5.76633	5.69583	5.74115	5.74176	6.00592	5.71303	5.68916	6.21566	5.47921	6.69152	5.84085	5.83814	5.6547	6.27011	5.72207
169194	hsa-miR-4513	-0.0986455	6.04371	6.0206	0.747532	0.955683	6.75442	6.71726	5.47866	5.88857	5.70522	5.81326	6.00576	5.54809	6.84437	6.39095	4.93435	7.17451	4.98122	5.5153	6.85353	6.35933	5.63617	6.18579
168948	hsa-miR-4514	0.240274	5.77299	5.80984	0.15852	0.955683	5.97606	5.76423	5.89554	5.99466	5.92005	6.05361	6.13868	5.50898	5.863	5.91144	5.21546	5.62971	4.96644	5.71422	6.20859	6.03161	5.14407	5.97748
168802	hsa-miR-4516	-0.279693	12.2169	12.0741	0.610646	0.955683	14.0272	13.6309	10.3594	12.3508	11.664	11.5047	11.5895	11.3657	13.8702	13.105	10.662	14.2411	11.4285	10.7433	12.664	12.9421	11.644	12.1117
169199	hsa-miR-4518	0.0654926	5.67075	5.70178	0.668907	0.955683	5.31436	5.50025	5.89042	5.77227	5.77561	5.93319	5.48772	5.98329	5.16509	6.00477	5.77394	5.28285	5.48266	6.24227	5.25116	5.7413	5.85847	5.61393
42866	hsa-miR-451a	0.285119	8.4018	8.70438	0.292226	0.955683	8.24252	8.96631	8.32693	8.45596	8.62208	8.08939	8.226	9.55239	8.51305	8.93706	8.14553	9.1818	8.36992	8.61492	7.68262	8.61239	7.0793	7.61419
169326	hsa-miR-451b	-0.0347295	8.23438	8.23967	0.83553	0.971914	8.05558	8.35648	8.11027	8.49507	8.47221	8.29558	7.7022	8.23329	7.9933	8.91676	8.40571	8.32365	7.50412	8.40936	7.81426	8.37943	8.5554	8.19614
29379	hsa-miR-452-5p	-0.0145453	5.73628	5.74827	0.868302	0.981743	5.75628	5.74268	5.5142	5.715	5.93564	5.73368	5.83502	5.59312	5.74595	5.81185	5.63102	5.86331	5.49368	5.76703	5.85008	5.77919	5.70037	5.78498
168638	hsa-miR-4530	-0.205688	10.8289	10.8417	0.599983	0.955683	11.7443	11.5834	9.98521	10.8972	10.3678	10.5974	10.6478	9.89366	11.8669	11.3706	9.55526	11.5439	10.1425	9.23703	11.6858	11.6501	10.369	11.7816
168661	hsa-miR-4531	-0.182434	8.40385	8.36459	0.557292	0.955683	9.49786	9.15486	7.74335	8.31498	7.93043	7.89087	8.02847	7.85913	9.21561	8.66642	7.89458	9.99726	7.92101	7.63966	8.53918	8.36255	8.08083	8.53218
168844	hsa-miR-4532	-0.0301058	9.81482	9.75709	0.887293	0.986367	9.97381	10.915	9.89649	9.22861	9.7857	9.29136	9.79122	9.50256	9.8668	9.51535	10.1928	10.4518	9.15758	10.0613	10.094	9.63555	9.48965	9.81715
168639	hsa-miR-4533	-0.0851018	7.89521	7.89502	0.642999	0.955683	8.24744	8.16395	7.72251	7.57072	7.88362	7.78566	8.0858	7.32375	8.33716	8.12572	7.62958	8.24235	7.19142	7.26591	8.36848	8.16577	7.88425	8.11969
169322	hsa-miR-4534	-0.527057	8.73449	8.59601	0.302534	0.955683	9.9171	9.668	6.87559	9.07842	8.46041	8.83255	7.0549	7.64649	9.62891	9.57677	7.48126	11.1073	8.52763	7.23519	8.51279	9.29382	9.02444	9.29926
148620	hsa-miR-454-3p	0.0472922	5.67284	5.69798	0.770318	0.962709	5.29333	5.29672	5.87844	5.7366	5.81673	5.99344	5.74842	5.82926	5.12882	5.70809	6.09859	5.12404	5.96514	5.97335	5.26062	5.63589	6.0453	5.57842
168702	hsa-miR-4540	0.219152	5.97891	5.9895	0.0985267	0.955683	6.22803	5.99646	6.29517	5.86855	6.01785	5.85837	6.26981	6.27109	6.01482	5.87583	5.89292	5.85385	5.50103	6.10858	6.36929	5.91482	5.38671	5.89728
169341	hsa-miR-4632-3p	0.209386	6.33475	6.2661	0.367533	0.955683	6.86748	6.40583	6.52395	5.66335	6.67659	6.56102	6.90596	6.00436	7.25126	6.00355	6.11385	6.0075	5.73094	6.29185	7.07322	6.32743	5.50505	6.1122
168942	hsa-miR-4636	-0.16414	6.63641	6.58886	0.79932	0.962709	9.1165	8.02207	6.14896	6.14778	5.71599	5.84783	5.43834	5.92429	8.92485	6.01241	5.11423	8.69792	5.28541	5.64418	9.01007	6.41021	5.52311	6.47123
169214	hsa-miR-4638-5p	0.100146	8.0604	7.99584	0.658335	0.955683	8.45109	8.5236	7.86072	7.89636	8.09634	7.82222	7.65825	8.61975	7.9849	8.88539	8.30192	7.23287	7.37797	8.86518	7.50228	8.03785	8.02317	7.94741
169102	hsa-miR-4639-3p	0.130078	8.4959	8.48645	0.446526	0.955683	8.25283	8.04154	9.09037	8.30801	8.70693	8.73265	8.71704	8.69595	8.12269	8.55392	9.26336	8.06458	8.15784	8.75202	8.2247	8.38918	8.43741	8.41518
169183	hsa-miR-4644	-0.31883	9.21147	9.16393	0.298191	0.955683	9.83744	9.7583	8.39542	9.13897	8.93169	8.94191	8.83436	8.43666	9.70867	9.8353	8.16685	10.6478	8.66754	8.37245	9.48706	9.64052	9.31509	9.69053
168750	hsa-miR-4645-5p	0.259097	6.31434	6.3942	0.152502	0.955683	6.41252	6.42017	6.56852	6.36591	6.48851	6.51633	6.64116	6.25315	6.54002	6.49039	5.97449	6.03377	5.22139	6.22018	6.79127	6.58386	5.69704	6.43945
168950	hsa-miR-4646-3p	0.0076125	6.51391	6.44701	0.957871	0.990711	6.53994	6.32161	6.64887	6.54556	6.52618	6.17075	7.03184	6.36039	6.63466	6.14103	6.81906	6.34205	7.10165	6.38962	6.65313	6.55025	6.35408	6.11979
169021	hsa-miR-4646-5p	-0.0603471	6.32065	6.27539	0.816795	0.962709	6.84242	7.01556	5.84817	6.12738	6.18031	6.17222	6.33551	5.77539	6.76922	6.58388	5.4975	7.3995	5.45632	5.77604	6.96587	6.678	5.9678	6.38055
168929	hsa-miR-4648	-0.229723	6.00262	6.03625	0.472283	0.955683	5.61316	6.0263	5.3698	6.4182	6.36838	6.2864	5.43669	5.48101	5.41177	7.05818	5.29468	5.83506	5.47285	5.48212	5.31666	7.29553	6.6806	7.19972
168565	hsa-miR-4649-5p	0.182139	6.0501	5.98195	0.479611	0.955683	6.3622	6.78773	6.47029	5.31693	6.07148	5.77443	6.82144	5.60579	6.59965	5.67442	5.66683	6.55741	5.15939	6.03779	6.79091	6.0897	5.22045	5.89492
169045	hsa-miR-4651	-0.0289702	7.28374	7.16989	0.916035	0.989818	8.20661	8.09574	7.15624	6.62009	7.00821	6.73923	7.55043	6.76464	7.93074	7.04035	7.37596	8.25234	6.53239	6.84337	7.98809	7.2481	6.63865	7.11621
169238	hsa-miR-4654	0.0239743	6.28729	6.2809	0.907916	0.989818	6.78006	6.64833	6.2515	5.99897	6.15909	6.11999	6.45547	5.99147	6.60675	6.50481	5.89816	6.64304	5.30658	5.96887	7.18411	6.44436	5.8535	6.35616
168908	hsa-miR-4655-5p	-0.14348	6.54163	6.4841	0.688219	0.955683	7.50017	7.36963	5.79848	6.37674	6.55833	6.52317	5.91466	5.65418	7.3048	7.13924	5.39542	7.9754	5.3177	5.87143	6.58369	7.07391	6.38269	7.00974
168673	hsa-miR-4656	-0.0228424	5.5077	5.50956	0.89408	0.989818	5.83213	5.88742	5.1982	5.70861	5.21846	5.45569	5.44805	5.21155	5.74547	5.55041	5.04748	6.15983	5.08967	5.04474	5.91965	5.77096	5.18208	5.66827
46731	hsa-miR-4657	-0.111673	9.02503	8.97498	0.558108	0.955683	9.64193	9.56362	8.73639	8.78606	8.90613	8.50477	8.62576	8.93921	9.57313	9.09012	8.91346	9.82755	9.0818	8.84471	9.22861	8.64518	8.91268	8.62935
169035	hsa-miR-4658	-0.102988	6.5552	6.59206	0.545775	0.955683	6.7822	6.85314	6.22484	6.49307	6.37222	6.39238	6.57943	6.28661	6.66202	7.00902	5.79409	6.79562	6.41652	6.00914	6.86564	6.97326	6.50583	6.9786
169149	hsa-miR-4659b-5p	-0.0340876	5.76625	5.85321	0.915607	0.989818	5.40453	5.68533	5.76513	5.77899	6.09512	6.28096	5.57572	5.3927	5.11512	6.83518	4.90171	5.12188	4.93401	5.284	5.2175	7.07318	6.40462	6.92676
169079	hsa-miR-4667-5p	-0.0636966	8.17786	8.13991	0.703482	0.955683	8.6434	8.37023	7.89756	8.29229	8.16065	8.15695	7.9641	7.65464	8.50643	8.2818	7.92605	8.59478	7.55508	7.70812	8.46941	8.59204	8.1144	8.31365
168832	hsa-miR-4674	-0.0974535	6.93118	6.96421	0.793311	0.962709	7.55474	7.64768	6.3958	6.64838	7.0139	6.89066	6.9059	5.95922	7.99653	6.83073	5.81262	7.65686	5.56592	5.86506	8.33972	7.56275	6.59515	7.51954
168986	hsa-miR-4677-3p	0.19853	6.14574	6.15874	0.32491	0.955683	6.60669	6.39498	6.27061	6.09709	6.3462	6.19996	6.21751	5.91522	6.31989	6.50162	5.70925	6.29705	4.94318	6.20044	6.57049	6.37059	5.39115	6.27135
169200	hsa-miR-4677-5p	-0.0634211	6.50608	6.58693	0.820384	0.962709	6.7486	6.56955	6.04212	6.46599	6.64468	6.87461	6.3206	6.10066	6.79277	6.95438	5.37491	6.9193	5.53148	5.61136	6.93718	7.27323	6.38691	7.56119
168911	hsa-miR-4682	-0.00557873	5.88859	5.88696	0.984331	0.994282	6.39466	6.5506	5.67497	5.38945	5.76106	5.69394	6.04031	5.5789	6.40485	6.19403	5.01033	7.13023	4.78571	5.56316	6.53779	6.07197	5.12787	6.08471
168935	hsa-miR-4687-3p	-0.0413104	8.11536	7.96597	0.909584	0.989818	9.35772	8.94739	7.97679	7.25781	7.77286	7.06198	8.80441	7.56029	9.28134	7.55519	7.74234	9.32157	7.39019	7.89714	9.08621	7.96829	7.4334	7.6615
168648	hsa-miR-4687-5p	0.00384977	5.90849	5.87305	0.981085	0.994282	5.9187	5.8376	5.96366	6.24297	5.84545	5.73876	5.97482	5.76305	5.92734	5.74458	5.75075	6.07148	7.03005	5.647	5.82598	5.81338	5.55915	5.69805
168923	hsa-miR-4688	0.254954	6.56012	6.56227	0.360047	0.955683	6.94798	6.99835	6.31138	6.58973	6.65024	7.23849	6.84913	6.02878	7.23326	6.42597	5.56475	6.79474	5.27353	6.06688	7.40793	7.15467	5.93464	6.6117
169253	hsa-miR-4690-5p	0.0150942	6.21097	6.20152	0.951286	0.990711	6.5543	6.68243	6.08905	6.04149	6.19697	5.76084	6.48196	5.94778	7.01727	6.16911	5.42832	6.65616	5.27971	6.02038	7.23203	6.3956	5.55017	6.29383
169070	hsa-miR-4695-3p	0.249095	9.2862	9.29316	0.268135	0.955683	8.56602	9.36502	9.76668	9.33566	9.6276	9.47783	9.47988	9.77804	8.69945	8.59545	10.0128	8.80589	8.95555	10.2296	9.16369	9.06622	9.15307	9.07325
169302	hsa-miR-4695-5p	-0.0831957	6.28661	6.22929	0.737868	0.955683	6.20267	6.6893	6.08375	6.31192	6.50046	6.12323	6.44639	5.56541	6.77973	6.1488	5.56274	6.7624	5.23296	5.78826	6.83237	7.10079	6.05138	6.97643
169228	hsa-miR-4698	-0.216467	8.11271	8.08202	0.478031	0.955683	8.68041	8.82321	7.49312	8.10241	8.02791	7.82612	7.77759	7.20886	8.68316	8.73769	7.36395	9.03076	7.01574	7.25521	8.79446	8.63413	7.92076	8.65334
168795	hsa-miR-4706	-0.00973881	5.52868	5.5284	0.951492	0.990711	5.84411	5.87884	5.28177	5.36644	5.56118	5.38025	5.57643	5.29718	5.85445	5.80763	5.0567	5.89006	5.0062	5.22251	5.98216	5.72219	5.13601	5.65222
169081	hsa-miR-4707-3p	-0.0439918	5.77509	5.80376	0.787289	0.962709	5.72285	5.75433	5.46471	6.24367	5.81218	5.98113	5.51251	5.51379	5.73666	5.91009	5.3614	5.82835	5.61727	5.18498	6.04996	6.45916	5.62911	6.16941
168944	hsa-miR-4707-5p	0.087905	8.80614	8.77743	0.680519	0.955683	8.93351	9.2213	9.31252	8.1588	8.74563	8.55114	9.53577	8.38115	9.09037	8.15852	8.59154	9.10011	8.44686	8.52747	9.5774	9.02702	8.32437	8.82706
169028	hsa-miR-4708-3p	0.297225	12.3314	12.4401	0.416237	0.955683	13.0603	12.6704	12.3935	11.7169	12.4367	12.5242	13.0858	12.0843	13.3545	12.3506	11.1696	12.6701	11.0281	11.7454	13.549	12.6764	10.6797	12.7695
169204	hsa-miR-4709-3p	-0.0593216	8.26287	8.25938	0.781783	0.962709	8.78685	8.65896	8.0506	8.15312	8.10623	8.01957	8.38698	7.67699	8.67854	8.44843	7.84378	8.95358	7.53718	7.58496	8.92171	8.47429	7.98331	8.46657
169023	hsa-miR-4712-3p	-0.239747	7.77545	7.77764	0.274674	0.955683	8.25859	8.13764	7.31473	7.87822	7.68891	7.46579	7.26144	7.13275	8.3291	8.2628	7.4405	8.38802	7.06461	7.18754	8.13807	8.11853	7.69125	8.19964
169311	hsa-miR-4714-5p	-0.264137	8.99306	8.89752	0.356622	0.955683	9.31621	8.9341	8.82112	8.97169	8.62198	9.35966	7.93794	8.80787	9.59201	9.67413	8.31642	10.7433	8.98163	8.54932	8.59992	8.52043	8.97361	9.15383
168703	hsa-miR-4716-3p	-0.117619	5.46112	5.45956	0.568138	0.955683	5.86514	5.75276	5.12029	5.16028	5.5052	5.37828	5.38883	4.99546	5.75637	5.98634	4.8931	6.09405	4.74704	4.9799	5.82991	5.91265	5.10307	5.83156
168674	hsa-miR-4716-5p	0.0868574	6.04195	6.02781	0.571549	0.955683	5.98535	6.05738	5.99404	6.24863	6.27669	5.96765	6.37894	5.81295	6.2362	5.58616	5.31545	6.18489	6.51167	5.93935	6.41433	6.09231	5.70856	6.04455
169323	hsa-miR-4723-3p	-0.135396	5.97921	5.94715	0.383278	0.955683	5.92336	5.77808	6.10151	6.12443	5.78137	5.69143	5.91904	5.91269	5.81805	5.80713	6.43766	5.85052	6.94546	5.92737	5.88449	5.8826	6.21019	5.63037
169295	hsa-miR-4725-3p	-0.195986	7.79674	7.78576	0.387535	0.955683	7.96079	8.26337	7.61326	7.5361	7.66678	7.53362	7.99433	6.93465	8.31715	7.58369	7.37851	8.5253	7.36754	7.02831	8.54454	8.34395	7.75176	7.99775
169193	hsa-miR-4725-5p	0.221114	5.77766	5.76576	0.161367	0.955683	6.0447	5.87904	6.00579	5.61071	5.85742	5.77131	6.1783	5.85669	5.9704	5.64111	5.20358	5.96912	5.26011	5.67804	6.28113	5.87955	5.10036	5.81042
169031	hsa-miR-4726-5p	-0.262384	9.33907	9.34473	0.273027	0.955683	9.77277	9.9772	8.90835	9.09406	8.92234	8.91756	9.19655	8.75762	9.45926	9.6536	9.03549	10.5902	8.66362	8.8288	9.72676	9.4296	9.31519	9.85432
169182	hsa-miR-4728-3p	0.137101	7.71294	7.65703	0.583591	0.955683	7.89099	7.51621	8.14607	7.6993	8.12819	6.765	8.88962	7.27746	8.09707	6.69041	7.80076	7.52581	8.06927	7.81127	7.86805	8.05645	7.19266	7.40828
168701	hsa-miR-4728-5p	0.0340412	6.33395	6.24171	0.924104	0.989818	7.41514	7.3847	5.72578	6.19172	6.14335	6.34387	6.02584	5.59249	7.10571	6.66764	5.257	7.75192	5.06834	5.59879	6.56928	6.67087	5.7265	6.77214
168668	hsa-miR-4732-3p	0.270202	7.52422	7.52982	0.175039	0.955683	7.90259	7.94033	8.03561	7.4214	8.18628	7.17897	7.80864	6.92079	7.99935	6.935	7.44658	7.5868	6.79532	7.62711	7.72735	7.54496	7.03991	7.33887
169239	hsa-miR-4732-5p	-0.189727	6.79056	6.77854	0.650318	0.955683	7.71907	7.45724	6.07733	6.79282	6.61564	6.6945	6.06614	6.05854	7.90078	7.02593	5.49572	8.60188	5.72424	5.63329	8.06022	7.06914	6.03263	7.20504
168979	hsa-miR-4734	-0.0998644	7.55923	7.58399	0.784082	0.962709	8.187	8.10418	7.03759	7.45687	7.58676	7.4258	7.74107	6.49071	8.6584	7.42735	6.83036	8.35128	6.4221	6.52297	9.17203	8.09334	6.74284	7.81546
168696	hsa-miR-4739	-0.184638	8.53055	8.49134	0.512304	0.955683	9.14568	9.25316	7.7882	8.47071	8.34558	8.31207	8.26238	7.84598	8.96423	9.04232	7.67349	9.64349	7.86755	7.59392	8.89368	8.86067	8.75401	8.83275
168753	hsa-miR-4741	-0.0166335	6.21789	6.13406	0.961443	0.990711	7.07173	7.26961	5.51165	6.12032	6.19694	6.34163	5.85082	5.30646	7.10464	6.30333	5.1261	7.56359	5.18023	5.61473	6.56975	6.82063	5.693	6.27678
168722	hsa-miR-4742-3p	0.13243	6.32655	6.31356	0.429543	0.955683	6.39916	6.19664	6.56446	6.04468	6.57693	6.52685	6.4491	6.44314	6.24282	6.4137	6.52564	6.0278	5.29558	6.7691	6.52087	6.41928	5.92209	6.54002
169393	hsa-miR-4747-5p	-0.0989755	8.86037	8.86778	0.596656	0.955683	9.18558	9.00214	8.77954	8.75393	8.69542	8.56241	9.1767	8.28733	9.16087	9.19241	8.57251	9.20958	8.51812	7.99237	9.44959	9.14206	8.67868	9.12737
169399	hsa-miR-4750-5p	0.104694	10.8424	10.7732	0.744949	0.955683	10.9854	11.5325	11.1799	9.84832	11.0036	10.6543	11.8944	10.1061	11.7824	9.93917	10.4941	11.1716	10.2012	10.3159	11.9006	11.2975	9.90942	10.9469
168861	hsa-miR-4754	-0.353021	7.54199	7.60225	0.395517	0.955683	8.38898	7.81613	6.80363	7.67177	7.49728	7.6564	6.3909	6.54183	8.4683	8.31068	5.95194	8.54976	6.89733	6.04265	8.57008	8.20344	7.36334	8.63135
168955	hsa-miR-4756-3p	0.209614	5.61303	5.60141	0.137204	0.955683	5.83132	5.63448	5.9792	5.26398	5.78855	5.84299	5.95095	5.54441	5.64074	5.55854	5.20612	5.56685	5.01747	5.68182	5.96963	5.62756	5.21549	5.71448
169100	hsa-miR-4758-3p	0.106154	6.03317	6.03736	0.525719	0.955683	6.49068	6.36505	6.10499	5.64741	6.17726	6.07018	5.91692	5.96467	6.50286	6.12097	5.72074	6.21633	5.15026	6.18361	6.3341	6.02398	5.64207	5.96499
169264	hsa-miR-4762-5p	0.129978	6.39771	6.45076	0.70037	0.955683	7.10763	7.22283	5.98044	6.48428	6.25705	6.31998	6.42216	5.96497	6.79142	6.66627	5.00442	7.40296	4.80021	5.85537	6.86682	7.00708	5.87288	7.13197
168679	hsa-miR-4763-3p	-0.117656	5.61742	5.61745	0.65843	0.955683	6.06726	6.04683	5.33627	5.14936	5.38838	5.47684	5.7471	5.20438	6.61389	5.44647	5.09569	5.98472	4.95817	5.15163	7.09289	5.5905	5.12099	5.64213
169130	hsa-miR-4764-3p	0.00409218	8.97804	8.89488	0.989876	0.994282	8.12194	7.89711	9.45366	9.16875	9.18326	9.62014	9.15	9.24767	7.97107	9.47655	9.81242	7.97989	9.50378	9.47122	7.74795	8.9713	9.58387	9.24421
168852	hsa-miR-4764-5p	-0.0617336	7.12383	7.09791	0.740619	0.955683	7.63211	7.45055	6.96516	7.03381	7.05185	6.83382	7.08369	6.66528	7.58113	7.22806	6.77734	7.61992	6.54875	6.66923	7.83765	7.3325	6.82752	7.09059
168965	hsa-miR-4765	-0.141943	5.91151	5.8729	0.38801	0.955683	5.86872	5.8707	5.83092	5.53531	6.15575	6.20588	5.58415	5.60978	5.6126	6.35094	5.97801	5.60708	5.30937	6.1836	5.7364	6.29128	6.25354	6.42312
168943	hsa-miR-4769-3p	-0.0428105	5.97498	5.94642	0.81591	0.962709	5.93128	5.74123	6.10231	6.40882	5.69498	5.71857	6.12303	5.88935	5.95539	5.75225	6.06801	5.9208	7.23438	5.76831	5.92067	5.79481	6.01886	5.50659
168783	hsa-miR-4770	0.324232	6.26363	6.30393	0.344445	0.955683	5.35638	6.19122	6.71347	6.5446	6.81471	6.96138	6.30826	6.66006	5.0976	7.07091	6.69623	5.0125	5.40935	7.23723	5.04317	6.38167	6.96772	6.2789
168644	hsa-miR-4775	0.141425	5.72683	5.71652	0.276506	0.955683	5.4396	5.69594	5.81167	5.84058	5.787	6.21473	5.91291	5.74079	5.59515	5.81439	5.91195	5.28827	5.29923	6.09805	5.46394	5.80183	5.70515	5.6618
168557	hsa-miR-4777-5p	-0.0286485	7.25172	7.35034	0.925026	0.989818	7.73553	7.57032	7.34994	6.9291	7.29042	7.40804	7.23083	6.37225	7.71725	7.88067	6.89891	7.48266	5.63456	6.51784	8.23386	7.69296	6.63692	7.94888
168959	hsa-miR-4778-5p	-0.216732	6.42403	6.42648	0.499317	0.955683	7.15343	6.90586	5.6058	6.60638	6.10195	6.1345	6.16455	5.75651	7.15267	7.17295	5.23923	7.40729	5.44376	5.51553	6.89883	6.88096	6.51826	6.97406
168915	hsa-miR-4780	0.098351	6.77171	6.80233	0.349593	0.955683	7.01118	6.75728	6.7307	7.09535	6.55481	6.67079	6.66333	7.12734	6.91982	6.62056	6.49044	6.75638	6.7161	6.64356	6.83851	6.86998	6.76076	6.66385
169106	hsa-miR-4783-3p	-0.211888	6.56864	6.58859	0.444891	0.955683	6.97367	6.97351	6.20353	6.17745	6.35736	6.50788	6.50153	5.91244	7.50688	6.40293	5.93232	6.82609	6.11896	5.84603	8.12357	6.83991	6.11398	6.91743
169271	hsa-miR-4784	-0.0615308	7.89212	7.87458	0.762204	0.962709	8.43834	8.26139	7.71025	7.67599	7.93182	7.64229	7.99932	7.20411	8.39609	8.15859	7.71017	8.31369	7.07694	7.42858	8.49073	8.13036	7.56027	7.92927
169120	hsa-miR-4787-3p	-0.028358	5.69491	5.64025	0.871925	0.981743	5.74506	5.98921	5.71491	5.77351	5.34307	5.4065	5.96757	5.49338	6.12803	5.43548	5.48844	5.85284	6.13064	5.34353	6.5668	5.47505	5.25419	5.4001
169050	hsa-miR-4787-5p	0.163199	13.0037	13.0605	0.598331	0.955683	13.5231	13.4539	12.9195	12.4555	12.9927	13.0155	13.771	12.6234	13.7422	12.7061	12.3393	13.4947	11.8448	12.3755	13.8905	13.6309	11.7668	13.5205
168995	hsa-miR-4791	0.0316977	6.67804	6.65938	0.901327	0.989818	6.01931	6.03316	6.97519	7.12962	6.90341	7.18339	6.09898	7.22213	5.9203	7.07986	7.27815	5.94502	7.09877	7.31465	5.86615	6.65038	6.80886	6.67738
168683	hsa-miR-4792	-0.178817	5.46768	5.47862	0.414961	0.955683	5.68173	6.01999	4.91999	5.30654	5.4523	5.60807	4.90636	5.05173	5.36858	6.0123	4.9772	6.35842	5.00894	4.94922	5.23897	5.99978	5.56624	5.9919
168776	hsa-miR-4795-3p	-0.203986	7.08833	7.11608	0.560397	0.955683	8.32581	7.47016	6.36812	7.29453	6.67471	6.95665	6.02807	6.68201	8.19102	7.08394	5.90392	7.90585	6.23074	6.3938	8.2613	7.34209	7.04966	7.42762
169189	hsa-miR-4795-5p	0.0266496	7.27737	7.26895	0.809526	0.962709	7.31517	7.3111	7.33396	7.2077	7.28728	7.18287	7.16253	7.5368	7.2068	7.4973	7.48402	7.19785	6.66716	7.404	7.25624	7.25721	7.29454	7.39017
168736	hsa-miR-4796-3p	0.282704	6.10527	6.16417	0.0911628	0.955683	6.04435	6.31633	6.10598	6.14821	6.40295	6.42802	6.17717	6.47558	5.8864	6.55213	6.08357	5.85466	5.06179	6.32025	6.08658	6.05935	5.63063	6.26083
169022	hsa-miR-4797-5p	0.258633	6.28145	6.3395	0.318904	0.955683	5.47659	6.17288	6.61419	6.90276	6.57436	6.69947	5.91549	7.04529	5.59405	6.46681	6.59001	5.56141	5.7926	7.26582	5.48963	6.03941	6.64285	6.22239
169313	hsa-miR-4800-3p	0.243893	11.9435	12.172	0.513435	0.955683	12.6036	12.1286	11.9043	11.4193	12.0842	12.6713	12.2685	11.5519	12.7912	12.4364	10.6641	12.167	10.5974	10.6377	12.9993	12.1812	10.8692	13.0075
169390	hsa-miR-4800-5p	-0.173286	7.01516	7.0225	0.54037	0.955683	7.61594	7.48677	6.46718	7.07096	6.76497	6.75372	6.78398	6.40756	7.59665	7.4431	5.84373	7.98955	6.21597	6.28037	7.55398	7.6026	6.9923	7.40347
169096	hsa-miR-4804-3p	0.235973	5.86861	5.8816	0.255194	0.955683	5.91347	6.09354	6.17229	5.28524	6.16998	6.26298	6.32797	5.77217	6.09153	5.82587	5.41245	5.7219	4.80385	5.84682	6.45684	6.2137	5.23545	6.0289
148682	hsa-miR-483-3p	0.325715	9.77417	9.69512	0.27931	0.955683	10.0228	9.50594	10.8237	9.43923	10.2475	8.95673	11.3393	9.30576	9.78596	8.6088	10.214	9.60145	9.81524	9.83045	9.96124	10.0434	9.04013	9.39342
42654	hsa-miR-483-5p	-0.261079	8.59556	8.57976	0.502233	0.955683	9.1156	10.1943	7.86617	8.40405	8.96378	8.12122	7.58987	7.34916	9.76334	8.92074	7.58643	9.40692	8.97051	7.17295	8.68175	9.31634	8.528	8.76899
145753	hsa-miR-484	-0.0882836	5.86566	5.85864	0.535531	0.955683	5.7153	5.67103	5.87349	6.19172	5.6196	5.6563	5.75877	6.04665	5.77622	5.8119	6.26892	5.67242	6.60509	5.8623	5.70012	5.62115	6.1147	5.61609
42694	hsa-miR-485-3p	0.217641	6.00337	5.96724	0.311037	0.955683	6.48113	6.20845	6.17249	6.09946	5.99935	6.00013	6.24844	5.78479	6.48313	5.83286	5.40461	6.29645	5.01335	5.78579	6.865	5.99716	5.23728	6.15076
32946	hsa-miR-486-5p	-0.253384	6.18825	6.16829	0.184002	0.955683	6.31423	6.19582	5.89059	6.24509	5.82105	5.68994	5.8226	6.40052	6.84728	5.83592	6.37083	7.1111	6.70865	6.08538	6.20224	5.90951	6.25591	5.68182
147975	hsa-miR-487a-5p	-0.0409602	6.04297	6.01192	0.707301	0.955683	6.11553	5.81982	6.16376	5.9481	5.94713	5.91969	6.0881	6.15958	5.99933	5.77452	6.35901	5.82243	6.38365	6.16063	6.17588	5.89245	6.20637	5.83747
14285	hsa-miR-487b-3p	0.124973	7.5613	7.58033	0.660666	0.955683	6.84346	7.485	7.88872	7.9348	7.93664	7.87886	6.95533	8.12305	6.97823	7.61415	8.3088	6.65252	7.22145	8.72486	6.49762	7.48715	8.07452	7.49829
11121	hsa-miR-489-3p	-0.0158121	6.32638	6.31509	0.95512	0.990711	6.44867	6.7503	6.33446	5.64262	6.39047	6.01702	6.80916	6.14807	7.28248	5.95409	5.81752	6.55362	5.25664	6.27716	7.63482	6.37748	5.48894	6.69132
42703	hsa-miR-490-3p	0.227518	5.70636	5.7684	0.310249	0.955683	6.04377	6.04063	5.77956	5.53242	5.88407	5.76639	6.20733	5.40788	6.01119	5.85259	4.94091	6.1287	4.65579	5.35477	6.3577	5.94913	4.93473	5.86687
147701	hsa-miR-491-3p	0.759023	11.3274	11.3798	0.0155933	0.955683	10.4896	11.5106	12.4741	11.7034	12.6965	11.8602	11.5058	11.7527	10.2865	11.1389	11.2587	11.3137	10.6113	12.138	9.93159	11.181	10.8929	11.148
42661	hsa-miR-492	0.0210132	5.81283	5.75197	0.921132	0.989818	6.25931	6.4587	5.45182	5.35386	5.73365	6.43298	5.54895	5.35676	6.28798	5.76577	5.30573	6.64574	5.27762	5.52411	6.01976	5.8483	5.5264	5.83348
148059	hsa-miR-493-5p	0.0501601	6.84391	6.79218	0.734694	0.955683	7.04619	7.19613	6.8379	6.85823	6.81158	6.76602	6.48705	6.9711	6.69758	7.20093	6.97557	6.55015	6.19041	7.16854	6.64165	6.54242	7.03902	7.20988
147415	hsa-miR-495-5p	0.177678	6.02289	6.00501	0.121022	0.955683	6.17029	5.90019	6.38635	5.83694	6.15159	6.11903	6.23333	6.17506	5.93576	5.94193	5.9425	5.9499	5.44846	6.1866	6.11016	6.05859	5.78231	6.08297
42847	hsa-miR-497-5p	0.26484	6.98135	7.02398	0.282118	0.955683	6.04915	6.86213	7.23236	7.42424	7.19883	7.36915	7.39095	7.50101	6.02339	7.21612	7.00473	6.45276	6.60031	7.78398	6.12082	6.96224	7.39177	7.08026
42442	hsa-miR-498	0.0485461	8.97601	8.9663	0.766521	0.962709	9.00896	8.83583	9.10116	9.04834	9.01924	8.8865	9.4897	8.63413	9.13658	8.48101	8.6665	8.93695	8.59261	8.5481	9.23812	9.49849	8.90181	9.54418
14313	hsa-miR-499a-5p	-0.277302	6.10671	6.06975	0.125249	0.955683	5.89763	5.5997	6.06636	6.21462	5.90811	5.87493	5.94453	6.11537	6.04039	5.94974	6.78431	6.27301	7.11111	6.05201	5.82255	5.85606	6.61642	5.79399
169145	hsa-miR-5000-3p	0.0499669	7.52131	7.51985	0.8647	0.981743	8.04255	7.98321	7.60231	7.46611	7.14323	6.6503	6.91688	8.58798	7.78629	8.51403	7.91536	6.7386	7.07158	8.481	6.86895	7.12653	7.45591	7.03279
168656	hsa-miR-5002-3p	-0.0432452	6.9584	6.90046	0.813391	0.962709	7.37848	7.22942	6.97488	6.79106	6.87921	6.75239	6.50938	6.9602	7.29857	7.33339	7.12447	7.47181	5.98301	7.32275	7.02365	6.57077	6.89465	6.75315
168769	hsa-miR-5002-5p	0.182872	8.13903	8.14844	0.225978	0.955683	8.13761	8.48414	8.36858	7.89693	8.01633	8.25445	8.60775	8.15919	8.05298	8.20131	8.28421	7.74434	7.34783	8.48014	8.31498	8.12248	7.81798	8.21124
169136	hsa-miR-5006-3p	0.163019	6.01916	5.9889	0.113365	0.955683	6.06568	5.94064	6.39062	6.03387	6.12371	6.11053	6.14296	6.06976	5.9387	6.04959	5.99264	5.83255	5.55007	6.13101	6.04196	6.09684	5.76873	6.06495
169091	hsa-miR-5006-5p	0.109236	5.74902	5.77112	0.388268	0.955683	6.03218	5.88198	5.66627	5.67267	5.92933	6.00246	5.80516	5.48758	5.92176	5.78226	5.43368	5.7233	5.24102	5.57904	6.07837	5.91259	5.44596	5.88667
168598	hsa-miR-5007-3p	-0.360253	6.17655	6.27582	0.26965	0.955683	5.58194	5.59847	6.5052	5.82772	6.0557	6.21159	6.12244	5.90824	5.54878	7.34042	7.46411	5.47847	5.06354	6.86469	5.26714	6.57463	7.03642	6.72845
168898	hsa-miR-5008-3p	0.159668	5.48674	5.47791	0.480732	0.955683	5.88638	6.09598	5.37718	5.14598	5.31353	5.54093	5.99799	5.24559	5.93074	5.24192	4.84082	5.96174	4.77837	5.05776	6.38113	5.69414	4.83344	5.43768
145675	hsa-miR-501-5p	-0.19756	6.14676	6.05877	0.571426	0.955683	7.55827	6.56521	5.74268	5.78959	5.51789	5.49948	5.63481	5.98808	7.58685	5.74099	5.94014	7.00988	5.61977	5.74087	7.57267	5.61862	5.92545	5.59037
11134	hsa-miR-502-5p	-0.0550786	5.62608	5.61498	0.642485	0.955683	5.45041	5.3193	5.68777	5.63859	5.51815	5.45238	5.7006	5.99662	5.57668	5.57695	5.85629	5.3326	6.08703	5.66553	5.82785	5.46673	5.64524	5.47067
42490	hsa-miR-505-5p	-0.0883555	7.37638	7.37613	0.549829	0.955683	7.65862	7.49682	7.22769	7.28818	7.46881	7.31579	7.29968	6.86279	7.66122	7.58085	7.22291	7.46788	7.02763	6.86852	7.91037	7.72676	7.17228	7.51812
42812	hsa-miR-508-5p	-0.181964	6.24637	6.20786	0.65658	0.955683	7.3061	7.41727	5.39974	5.65976	6.16918	6.12363	5.59412	5.49245	7.50524	6.34108	5.06575	8.11392	4.99046	6.03035	6.8189	6.25847	5.63895	6.50933
168887	hsa-miR-5089-5p	0.056827	7.16134	7.16895	0.740773	0.955683	7.39216	7.40023	7.22953	7.22743	7.29549	7.11209	6.92925	6.95711	7.73016	7.17774	7.02561	7.1053	6.08372	7.22806	7.49353	7.43024	6.85156	7.23493
11141	hsa-miR-509-3p	-0.145685	5.68475	5.67814	0.359341	0.955683	5.51175	5.34492	5.756	5.5491	5.48819	5.64523	5.69331	5.84198	5.23707	5.5651	6.201	5.5455	6.56092	5.65049	5.61236	5.54574	6.08236	5.49442
169203	hsa-miR-5095	0.144915	5.62273	5.65916	0.43344	0.955683	5.63355	5.86858	5.54058	5.66836	5.89209	5.86144	5.90154	5.25975	5.48919	5.89919	4.93237	5.77388	4.785	5.31589	5.83144	6.15181	5.29967	6.10478
168878	hsa-miR-5100	0.254277	12.873	12.9656	0.436845	0.955683	11.3827	12.7189	13.426	13.1567	13.3605	13.5085	13.1645	13.3967	11.4995	12.8462	13.4659	11.9783	12.6417	13.5344	11.9055	13.2246	13.1438	13.3605
145690	hsa-miR-512-5p	-0.127691	5.71501	5.67675	0.36503	0.955683	5.55244	5.44479	5.69458	5.91243	5.54414	5.52408	5.59829	5.88182	5.64495	5.58064	6.14953	5.48378	6.15813	5.74864	5.62794	5.4419	6.37422	5.50789
42581	hsa-miR-513a-5p	-0.313474	9.34907	9.34829	0.180011	0.955683	9.6057	8.9083	8.99288	9.5972	9.41503	9.72687	8.35055	8.80283	9.46809	9.78207	8.91457	9.23123	9.24114	8.68892	9.57677	10.1693	9.56963	10.2422
46789	hsa-miR-513b-5p	-0.304135	6.76636	6.73412	0.148122	0.955683	7.49413	7.00561	6.22178	6.71252	6.53169	6.65217	5.78906	6.3722	7.44224	6.97369	6.42769	7.06037	6.60861	6.50849	7.37504	7.06425	6.52591	7.029
145717	hsa-miR-516a-3p/hsa-miR-516b-3p	-0.192882	6.01545	6.02367	0.211498	0.955683	5.75784	5.63771	5.95626	5.97906	5.83624	5.93811	6.00259	6.1585	5.93255	5.86698	6.39133	5.82033	6.96734	6.01973	5.98555	5.74565	6.41403	5.86825
11151	hsa-miR-516b-5p	-0.294174	7.43879	7.38627	0.13813	0.955683	7.77648	7.78245	6.86774	7.29223	7.36954	6.97905	7.27156	6.8638	7.66884	7.90355	7.15176	8.05957	6.65597	7.18694	7.82584	7.74025	7.6358	7.86677
169185	hsa-miR-5187-3p	0.0245167	6.57248	6.55998	0.947811	0.990711	7.70636	7.11434	6.45043	5.63394	6.64007	6.50584	6.40485	6.23298	7.97846	6.40104	5.79023	7.47235	5.00295	6.37483	7.8847	6.45452	5.65911	6.59767
148641	hsa-miR-518b	-0.00332058	5.74991	5.7064	0.975607	0.994282	5.79884	5.65286	5.82441	5.82501	5.59929	5.5629	5.99912	5.72204	5.80329	5.56488	5.83692	5.64495	6.24232	5.59884	5.79953	5.67085	5.88076	5.47146
13137	hsa-miR-518e-5p/hsa-miR-519a-5p/hsa-miR-519b-5p/hsa-miR-519c-5p/hsa-miR-522-5p/hsa-miR-523-5p	0.0116895	6.97372	6.97222	0.965753	0.990941	7.43996	7.55089	6.83422	6.39446	6.96757	6.48998	7.61881	6.54583	7.627	6.94082	6.55045	7.53432	5.56628	6.90294	7.68726	7.32725	6.36792	7.18101
168578	hsa-miR-5190	0.065884	6.37594	6.40483	0.889434	0.987126	7.46237	7.34472	5.885	6.11873	6.08192	6.19254	6.58416	5.63088	7.98936	6.21161	4.92858	7.5184	4.85673	5.21003	8.40458	6.6517	5.36139	6.33418
169181	hsa-miR-5191	-0.0084581	5.5936	5.60518	0.957855	0.990711	5.87796	5.71214	5.38835	5.70038	5.705	5.66263	5.4512	5.21351	5.79056	6.08834	5.06793	5.91379	5.05735	5.21975	5.82643	5.8848	5.29504	5.82956
168717	hsa-miR-5193	0.129138	6.40531	6.34799	0.430686	0.955683	6.41767	6.33174	6.64893	6.17757	6.66157	6.45018	6.99126	6.1375	6.47304	6.51586	6.43164	6.22802	5.43207	6.50601	6.59645	6.66512	6.07361	6.55734
169274	hsa-miR-5196-3p	0.0157478	6.09236	6.08382	0.8778	0.982265	5.93373	6.02055	6.26858	5.96245	6.2584	6.16902	6.19952	5.99664	5.87845	5.97283	6.46743	6.05156	5.78918	6.24541	6.02741	6.13914	6.14149	6.14073
168658	hsa-miR-5196-5p	-0.0892481	5.66239	5.58322	0.536459	0.955683	5.96863	5.97341	5.43321	5.46412	5.50169	5.71963	5.35601	5.48575	5.87157	5.84973	5.55865	6.28595	5.07927	5.58442	5.58489	5.87033	5.57046	5.76527
46221	hsa-miR-519d-3p	-0.0839804	5.91523	5.91965	0.562565	0.955683	5.76717	5.59365	6.12396	5.89071	5.84495	5.72252	5.95473	6.05094	5.64472	5.75288	6.63485	5.58666	6.32107	5.91288	5.74823	5.84663	6.32015	5.75753
13132	hsa-miR-519e-5p	-0.154911	7.31431	7.27578	0.569103	0.955683	8.04247	8.22498	6.71186	7.13894	6.94568	6.83686	7.14093	6.78429	7.87172	7.51897	7.05787	8.42961	6.21148	6.98356	7.76315	7.40736	7.06109	7.5268
14272	hsa-miR-542-3p	-0.238709	6.56037	6.50384	0.209342	0.955683	6.71975	6.54762	6.30591	6.64436	6.49996	6.64356	5.89874	6.16209	6.04767	7.22959	6.91201	6.18292	6.26551	6.81263	6.14556	7.16065	6.84262	7.06542
42811	hsa-miR-542-5p	-0.227489	5.96969	5.82065	0.627531	0.955683	7.64019	7.39855	5.03184	5.30924	5.39804	5.75378	4.99937	5.21544	7.40034	6.0345	5.31079	8.39111	5.40665	5.19574	5.99533	5.37385	5.6144	5.98525
169312	hsa-miR-548an	0.0957207	6.50361	6.4606	0.52432	0.955683	6.1006	6.30813	6.81302	6.73582	6.52834	6.77041	6.5398	6.65817	5.96415	6.58118	6.71426	5.91747	6.39398	6.88537	6.20707	6.50175	6.68703	6.75841
169009	hsa-miR-548ap-5p/hsa-miR-548j-5p	0.0438874	8.5683	8.60383	0.809794	0.962709	8.38548	8.86469	8.40268	8.57425	8.64894	8.3877	9.11442	8.36333	8.65655	8.2723	7.97284	8.59261	8.24911	8.1742	9.07461	9.25028	8.19156	9.05392
168951	hsa-miR-548as-3p	-0.061812	7.73932	7.72107	0.847659	0.979292	6.93442	6.88744	8.14282	7.90789	7.7645	8.10902	7.8575	8.03629	6.69807	8.56091	8.71704	6.59123	7.47235	8.29539	6.70801	7.97831	8.53994	8.10671
168564	hsa-miR-548at-5p	-0.116564	6.47735	6.44428	0.662621	0.955683	6.38003	7.05405	6.60146	5.56799	6.38471	5.99778	7.15512	6.15956	7.2686	5.92515	6.10531	6.79855	5.676	6.30469	7.55876	6.82205	5.98555	6.84685
46703	hsa-miR-548e-3p	0.177224	6.15292	6.16489	0.171221	0.955683	6.14782	6.18869	6.24901	6.38598	6.32293	6.43991	5.76995	6.5067	6.20082	6.28616	6.23967	6.04624	5.79504	6.5689	5.94968	5.8386	5.8903	5.92609
145789	hsa-miR-550a-3-5p/hsa-miR-550a-5p	-0.0404667	6.12335	6.12824	0.795494	0.962709	6.39744	6.33161	6.07835	6.2582	5.68222	5.87537	5.91318	6.27061	6.79744	6.21487	5.84345	6.4368	6.2395	6.14205	6.35795	5.82628	6.01116	5.54388
168571	hsa-miR-550b-2-5p	-0.20464	5.78391	5.78655	0.421206	0.955683	6.31974	6.4554	5.19602	5.62778	5.60806	5.4054	5.30867	5.44069	6.50967	6.26083	5.07334	6.89634	5.04537	5.46463	6.01367	5.9764	5.47982	6.02851
148288	hsa-miR-550b-3p	-0.0534999	6.39576	6.37882	0.752406	0.955683	6.88999	6.75631	6.17395	6.17976	6.32274	6.35193	6.03246	6.22117	7.08671	6.54428	6.16655	6.42157	5.68777	6.31856	6.71884	6.53259	6.09188	6.62664
17272	hsa-miR-551a	-0.178068	6.14053	6.09296	0.359003	0.955683	6.77001	6.16743	5.92871	5.83807	5.79803	5.94648	5.85414	6.02992	6.90883	5.83814	5.85055	6.47695	6.4412	5.96297	7.02564	5.85489	6.01889	5.81862
17668	hsa-miR-552-3p	-0.0754615	5.97627	5.88452	0.796186	0.962709	6.99455	6.40402	5.67665	5.38742	6.01062	5.89042	5.47744	5.63364	6.831	5.78802	5.83078	6.69243	4.93366	5.85673	7.28555	5.4888	5.49083	5.90029
148663	hsa-miR-557	-0.143707	5.74133	5.69982	0.146669	0.955683	6.01592	5.79204	5.59004	5.50798	5.62455	5.6465	5.47269	5.64219	5.88416	5.54958	5.98425	5.90107	5.84831	5.83744	5.77044	5.63389	5.77818	5.86463
169244	hsa-miR-5572	0.199581	8.12868	8.02937	0.469696	0.955683	8.79316	8.78623	8.60937	7.26042	7.96727	7.5478	9.21041	7.74183	8.52774	7.50285	8.05619	8.4571	7.40504	7.82985	8.95877	8.27734	7.55186	7.83309
168954	hsa-miR-5580-5p	0.00220796	5.73854	5.68306	0.986295	0.994282	5.52152	5.71142	5.8329	5.67782	5.77256	5.97643	5.75255	5.6729	5.53579	5.64713	5.91349	5.59329	5.16518	5.99825	5.68695	5.87242	5.66719	6.29587
168933	hsa-miR-5581-3p	0.31271	8.50881	8.5095	0.310492	0.955683	7.55615	8.2166	9.06455	8.81751	9.30299	9.16315	8.30117	9.03817	7.63252	8.15598	9.37643	7.42098	8.30016	9.57808	7.64857	8.39371	8.78064	8.41119
168922	hsa-miR-5584-3p	0.2798	6.00434	5.97529	0.0831675	0.955683	6.37498	6.09076	6.28806	5.85786	6.11807	6.09539	6.36973	6.08346	6.27013	5.87991	5.73891	6.05943	5.11164	6.10797	6.3507	5.95569	5.35413	5.97136
168997	hsa-miR-5584-5p	-0.173579	5.52437	5.53365	0.441757	0.955683	5.97918	5.88446	5.08556	5.39098	5.06074	5.39779	5.57333	5.05147	6.07619	5.88987	4.81987	6.12926	4.88423	4.97184	6.23679	5.89479	5.2524	5.85994
168558	hsa-miR-5585-3p	0.1228	5.65749	5.68602	0.501767	0.955683	5.73845	5.88557	5.60112	5.62681	5.88099	5.89273	5.80385	5.37618	5.58571	5.86049	5.04253	5.96605	4.92204	5.18779	5.97863	6.16945	5.17662	6.13983
168868	hsa-miR-5681b	0.295971	7.93081	7.93537	0.0462246	0.955683	7.74648	7.58049	8.40573	8.16637	8.17536	8.23099	8.16931	8.28718	7.76393	7.4143	7.91972	7.47444	7.45306	8.23213	7.82932	7.91283	7.9963	7.99664
169169	hsa-miR-5684	0.298013	10.643	10.6941	0.192092	0.955683	10.8951	10.8791	10.8486	11.2957	10.4201	10.2845	10.5092	11.3363	10.9151	11.1402	10.6913	9.66662	11.0478	10.7809	10.6018	9.67841	10.5969	9.98665
168809	hsa-miR-5698	0.0531449	5.92843	5.89897	0.747672	0.955683	6.18047	6.43335	5.88205	5.54378	5.82414	5.93137	6.09864	5.76984	6.1745	5.71562	5.82918	6.03848	5.44788	5.75468	6.82548	5.88991	5.65922	5.71315
169376	hsa-miR-5701	0.219605	7.72007	7.75158	0.164259	0.955683	7.64834	7.68393	7.83819	8.03194	7.70378	8.02207	7.45002	8.35831	7.79063	7.85587	7.84058	7.64399	7.7698	8.06356	7.45679	7.13212	7.646	7.02535
169211	hsa-miR-5704	0.0949618	7.73935	7.72542	0.428081	0.955683	7.79063	7.33317	8.15104	7.77852	7.85213	7.75285	7.9132	7.76533	7.51633	7.60465	8.03048	7.39895	7.5931	8.0201	7.55065	7.75793	7.82565	7.67364
28966	hsa-miR-574-3p	0.0837925	6.42727	6.43445	0.476209	0.955683	6.23743	6.13931	6.58663	6.51276	6.44867	6.59237	6.64549	6.6279	6.15117	6.60731	6.59395	5.94969	6.39156	6.62953	6.21268	6.44106	6.58143	6.3419
27740	hsa-miR-574-5p	-0.031435	6.96068	6.90497	0.815641	0.962709	7.28199	6.77938	7.06464	6.9344	6.89458	6.65998	6.89839	7.03236	6.90522	6.6989	7.33649	6.63541	7.32805	6.93273	7.44545	6.70184	7.07387	6.68856
42446	hsa-miR-576-5p	0.0564663	5.82271	5.8113	0.543175	0.955683	5.86615	5.68647	6.08645	5.66727	5.86354	5.73334	5.99288	5.93658	5.73552	5.80098	5.99398	5.61195	5.68004	6.00254	5.81528	5.70371	5.81673	5.81545
17302	hsa-miR-578	-0.0931954	5.81702	5.79066	0.493314	0.955683	5.83979	5.5469	5.70336	6.09531	5.69273	5.67417	5.75291	5.81676	5.60083	5.80453	6.27975	5.6393	6.50117	5.87024	5.60346	5.63934	6.04022	5.60554
145647	hsa-miR-584-5p	-0.0706855	6.30004	6.25919	0.479891	0.955683	6.38749	6.34138	6.38577	6.04207	6.22103	6.11422	6.34241	6.25181	6.39377	6.04936	6.51954	6.20279	6.33237	6.36863	6.64081	6.32599	6.39152	6.08981
17546	hsa-miR-585-3p	-0.107202	6.95853	6.99992	0.681578	0.955683	6.72204	7.59184	7.19144	6.26419	6.84421	6.59141	7.6422	6.34443	7.08216	6.7884	7.00588	7.38977	5.84642	6.67483	7.88597	7.56777	6.42945	7.39108
42542	hsa-miR-589-5p	0.127665	6.00573	6.02845	0.624795	0.955683	5.24764	5.6394	6.41002	6.39227	6.16944	6.4172	5.77653	6.56074	5.29832	6.0909	6.33484	5.3951	5.12957	7.03359	5.32898	6.01103	6.3371	6.53049
42567	hsa-miR-590-3p	-0.181691	5.6471	5.66191	0.167563	0.955683	5.44263	5.31255	5.76854	5.50506	5.52409	5.51072	5.56459	5.7411	5.66456	5.49906	6.22625	5.31701	6.07841	5.65676	5.64043	5.57603	6.08297	5.53704
42504	hsa-miR-593-3p	-0.118891	5.8599	5.85701	0.375038	0.955683	5.63617	5.66258	5.91962	5.82589	5.84981	5.78318	5.69397	5.97958	5.54764	5.73641	6.35328	5.5644	6.52505	5.94838	5.92677	5.85121	6.01832	5.65594
17377	hsa-miR-600	-0.218586	7.34029	7.33235	0.297738	0.955683	7.74584	7.63399	7.2344	7.15426	7.12456	6.93529	6.78267	7.13982	7.57829	8.18784	7.10918	7.86068	6.36132	7.15943	7.15495	7.47466	7.72855	7.75951
17498	hsa-miR-601	-0.101868	6.07538	6.07338	0.500216	0.955683	6.32768	6.36808	5.87157	6.00733	5.9376	5.87154	6.01767	5.74878	6.26604	6.43846	5.83911	6.46735	5.42555	5.76063	6.36425	6.43604	6.00958	6.19949
145736	hsa-miR-605-5p	-0.045907	5.7637	5.72054	0.858694	0.981743	5.95641	6.8039	5.34203	5.36278	5.6655	5.17032	6.13406	5.47055	6.388	5.20798	5.55744	6.55833	5.15534	5.94466	6.6687	5.73572	5.20768	5.41715
27672	hsa-miR-615-3p	0.076275	5.76494	5.77906	0.488724	0.955683	5.91888	5.83489	5.89163	5.41151	5.82125	5.69051	6.07782	5.81206	5.96142	5.584	5.55262	5.78287	5.42242	5.68149	6.04005	5.83543	5.67087	5.77929
148652	hsa-miR-620	-0.0390114	6.44986	6.42789	0.778292	0.962709	6.69935	6.54472	6.50217	6.12931	6.54011	6.41326	6.41432	6.18229	6.50027	6.65728	6.54638	6.77914	5.72852	6.41605	6.84932	6.51244	6.18496	6.49765
17493	hsa-miR-622	-0.148862	6.21512	6.2123	0.427426	0.955683	6.63402	6.46859	6.22589	5.6847	6.00822	5.8269	6.42549	5.78558	6.64565	6.28737	6.18491	6.30858	5.70423	5.89095	7.21279	6.29697	6.04892	6.23248
169402	hsa-miR-625-3p	-0.0630309	5.76176	5.72219	0.532376	0.955683	5.7979	5.65482	5.73856	5.71315	5.73179	5.63223	5.80293	5.74259	5.90149	5.52751	6.13862	5.61734	6.02229	5.79248	5.63894	5.65066	5.99461	5.61381
148684	hsa-miR-628-3p	0.020675	5.88754	5.93169	0.918798	0.989818	6.15287	6.45275	5.74402	5.31702	5.85931	6.00715	6.07821	5.58089	6.34888	6.00665	5.27994	6.03591	5.14923	5.73775	6.64656	6.11405	5.3884	6.07617
17961	hsa-miR-629-5p	-0.145504	6.00825	5.97389	0.166873	0.955683	6.27337	6.09566	5.89253	5.7379	5.9295	5.88058	5.80064	5.80919	6.21934	5.97738	6.06123	6.39385	5.90209	5.90903	6.19517	6.08597	6.11092	5.87425
17327	hsa-miR-630	-0.182361	7.2851	7.31653	0.413424	0.955683	7.70183	7.55292	6.76765	7.44667	7.16895	7.162	6.94306	6.72719	7.74488	7.58437	6.63609	7.95569	6.71099	6.47552	7.71802	7.70181	7.36021	7.77387
42591	hsa-miR-634	-0.0018069	7.06861	7.01379	0.988484	0.994282	7.20497	7.18398	7.30151	7.17699	6.92079	6.80388	7.1367	6.81202	7.39164	6.76547	7.17023	6.85157	7.36805	6.92511	7.34875	7.20969	6.99264	6.67098
17391	hsa-miR-635	-0.0940098	6.38854	6.39905	0.751698	0.955683	6.97511	7.00484	6.05985	5.9575	6.21216	6.17802	6.39643	5.9066	7.44251	6.32085	5.81587	6.79522	5.39689	5.72224	7.86741	6.37446	5.89514	6.67266
42750	hsa-miR-636	0.036274	5.68475	5.70611	0.752032	0.955683	5.33367	5.51469	5.89349	5.86437	5.80791	5.73949	5.62937	5.85622	5.44665	5.98524	5.7524	5.37874	5.57591	5.99099	5.47063	5.67644	5.63934	5.76993
42832	hsa-miR-638	-0.0173873	8.99109	8.94982	0.932605	0.989818	9.06699	9.40591	9.3307	8.35403	8.90277	8.52651	9.6854	8.57915	9.3503	8.30711	8.84219	9.15263	8.79443	8.83591	9.76943	9.24334	8.64712	9.04572
145962	hsa-miR-639	-0.157108	6.18649	6.16323	0.308097	0.955683	6.35686	6.36686	5.96478	5.8431	5.9409	5.958	6.30752	6.05561	6.71309	5.88108	6.04563	6.0324	6.43919	5.9608	7.00733	6.29814	6.1163	6.06913
169059	hsa-miR-642a-3p	-0.120799	6.28683	6.08381	0.820507	0.962709	8.00478	8.45235	5.06226	5.75504	5.64525	6.28279	5.05651	5.49882	7.66058	6.80153	5.37285	8.6656	5.10667	5.58731	5.99548	6.43704	5.85136	5.92682
168642	hsa-miR-642b-3p	-0.0252164	5.67558	5.56021	0.918896	0.989818	6.45142	6.55737	5.16277	5.47682	5.40421	5.76572	5.04583	5.42846	6.31581	5.75095	5.36615	6.86965	5.27896	5.42042	5.4221	5.68147	5.27809	5.48431
169034	hsa-miR-642b-5p	0.202506	9.49348	9.4128	0.379699	0.955683	9.48497	9.16993	10.1895	9.3433	10.0899	8.98374	10.4251	9.16148	9.55171	8.45686	9.97705	9.22443	9.87751	9.48162	9.64962	9.55844	9.24272	9.01483
17593	hsa-miR-650	-0.146622	5.53317	5.57634	0.538678	0.955683	6.04243	5.87903	5.03544	5.43751	5.43136	5.46849	5.08407	5.23537	6.32722	5.87925	4.7985	6.01917	4.65483	5.28106	6.17357	5.77071	5.01426	6.06478
145933	hsa-miR-652-5p	-0.397778	6.44892	6.38391	0.243546	0.955683	7.41559	7.28017	5.70224	5.9988	5.95658	5.97053	5.6565	5.84305	7.45869	6.53468	5.79706	7.98684	6.17799	5.69601	7.52335	6.43968	6.21931	6.4235
17460	hsa-miR-657	0.0535445	5.72802	5.70944	0.587824	0.955683	5.68932	5.61928	5.85424	5.43796	5.91407	5.7684	5.98794	5.79091	5.65302	5.71875	5.76891	5.6062	5.35419	5.84574	5.77069	5.8089	5.75934	5.75644
42749	hsa-miR-659-3p	-0.285932	8.36645	8.32345	0.341964	0.955683	9.25378	8.88983	7.29591	8.45412	8.27658	8.50977	7.32422	7.65658	8.99553	8.79456	7.92364	9.49107	7.83717	7.52704	8.33043	8.77998	8.46236	8.79352
169375	hsa-miR-660-3p	0.367768	10.4664	10.3754	0.365231	0.955683	10.696	10.6254	11.7553	9.34675	11.2861	9.59049	12.2025	9.86295	10.9367	9.22143	10.5231	9.8833	9.76962	10.4015	11.5209	11.1799	9.28326	10.3096
169388	hsa-miR-663a	0.415965	7.84884	7.90347	0.276799	0.955683	8.83395	8.64432	8.05879	7.00506	7.74325	7.80487	8.90497	7.64427	8.59194	7.61266	6.83609	8.49073	6.11012	7.16631	9.11767	8.27104	6.7907	7.65244
145973	hsa-miR-664a-3p	-0.0929277	6.94748	6.92799	0.479773	0.955683	7.02473	6.93549	6.87016	7.05501	6.81489	6.77662	6.80359	6.88634	7.13977	6.56238	7.24813	6.71175	7.44262	6.86207	7.28208	6.79931	7.25532	6.58439
168882	hsa-miR-664b-3p	0.0866249	8.98837	9.03537	0.553143	0.955683	8.843	8.91027	9.31977	8.65359	9.14893	8.97018	9.3639	9.08233	9.1911	8.53302	8.66552	8.8369	8.88986	8.94942	9.6165	9.06179	8.62025	9.13433
145768	hsa-miR-665	0.014042	8.22875	8.21944	0.959632	0.990711	8.72747	8.71598	8.38626	7.69845	8.00802	7.77755	9.03835	7.54032	8.89598	8.26533	7.9667	8.5763	7.43115	7.31458	9.41872	8.40581	7.79327	8.15721
145701	hsa-miR-668-3p	0.0752648	6.63469	6.62231	0.622376	0.955683	6.56904	7.00198	6.50571	6.7843	6.56998	6.41981	6.42399	7.13724	6.58368	7.14314	6.46843	6.19356	6.57121	6.90007	6.01167	6.8365	6.55777	6.7464
42761	hsa-miR-675-5p	-0.459566	9.23187	9.09844	0.333136	0.955683	10.3985	10.6057	7.57392	9.16144	8.76558	9.07871	8.04767	8.1809	10.0436	9.76209	7.95839	11.4646	8.93753	7.95955	9.36601	9.74905	9.33703	9.78331
148118	hsa-miR-676-5p	0.0313407	5.66121	5.6714	0.84983	0.980127	5.61443	6.1607	5.96747	5.53734	5.52656	5.46434	5.41776	5.74035	6.06395	5.71849	5.32766	6.35351	5.33798	5.44115	5.67196	5.25769	5.26474	6.03565
42964	hsa-miR-7-2-3p	0.0149392	5.9189	5.88235	0.930936	0.989818	6.54007	5.90211	5.99237	5.683	5.94865	5.83066	5.90803	5.61274	6.65247	5.91517	5.74228	6.19679	5.38529	5.75484	6.47873	5.62184	5.57734	5.79789
29490	hsa-miR-7-5p	-0.0708372	6.23017	6.27245	0.562235	0.955683	6.07146	5.88981	6.12771	6.24206	6.53985	6.47325	6.15089	6.0315	6.00799	6.28595	6.23903	5.84797	6.43343	6.2792	6.22711	6.54221	6.1504	6.60325
146196	hsa-miR-711	-0.339665	8.50594	8.42507	0.52477	0.955683	9.54982	10.4033	6.92517	8.4563	8.33076	8.61487	6.90597	7.35172	9.04666	9.60558	7.01554	10.4677	7.55572	6.95792	8.50573	9.03178	8.98787	9.39457
146064	hsa-miR-718	-0.324726	6.59965	6.58275	0.112977	0.955683	6.38071	6.07679	6.60437	6.70583	6.31614	6.22583	6.41795	6.62636	6.58107	6.41613	7.42669	6.41413	7.7603	6.43545	6.52278	6.36736	7.24052	6.27529
27568	hsa-miR-744-5p	0.0202452	10.8273	10.7752	0.966058	0.990941	12.0878	11.6919	10.2343	10.4252	10.3947	10.845	11.2777	9.75191	12.5437	10.3159	9.79508	11.572	9.74883	9.17159	12.7756	11.3027	9.8437	11.1141
148068	hsa-miR-758-5p	0.113382	5.96487	6.01784	0.520252	0.955683	6.10077	6.09769	5.96604	5.91847	6.08863	6.29412	6.12511	5.63202	6.01386	6.23028	5.35307	6.34957	5.08171	5.57949	6.14853	6.37867	5.72848	6.2811
148688	hsa-miR-765	-0.206656	6.31626	6.23806	0.431214	0.955683	7.15848	7.02089	5.70717	6.12843	6.09879	5.94108	5.9149	5.64189	7.0142	6.65581	5.71766	7.3844	5.88302	5.69671	6.67611	6.64626	6.14892	6.25802
146111	hsa-miR-767-5p	0.0641496	6.65044	6.65822	0.682984	0.955683	7.07102	6.97174	6.60323	6.50466	6.54363	6.37753	6.19361	7.22324	7.05776	6.9601	6.59033	6.70525	6.28475	6.82937	6.61153	6.22995	6.6078	6.34248
42808	hsa-miR-874-3p	0.0541886	5.7325	5.74293	0.785699	0.962709	6.11618	6.09585	5.5161	5.61311	5.69447	5.59551	5.58341	5.88622	6.31515	5.90889	5.07704	6.31687	4.87896	5.86061	5.9692	5.71697	5.05671	5.98379
148622	hsa-miR-877-3p	0.0760773	7.68585	7.60184	0.719307	0.955683	7.90869	7.58155	7.83215	7.51893	8.07372	6.9077	8.65097	7.35125	8.09981	6.80432	7.86257	7.44407	7.87293	7.79845	7.95348	7.90207	7.33134	7.4514
30033	hsa-miR-877-5p	-0.210274	7.05392	6.99694	0.157037	0.955683	7.39567	7.2941	6.82642	6.78739	6.91073	6.67794	7.01478	6.58974	7.37728	7.1559	7.03221	7.47581	6.76463	6.69052	7.57328	7.2606	6.98462	7.15886
42633	hsa-miR-885-3p	0.112203	5.63608	5.59841	0.601073	0.955683	5.59566	5.99133	6.25721	5.10416	5.69137	5.01281	6.58888	5.34594	5.74044	5.42942	5.41468	5.80489	4.99442	5.74331	6.18112	5.88839	5.07592	5.58958
46259	hsa-miR-885-5p	-0.212006	6.13042	6.09977	0.181204	0.955683	6.09083	5.86364	6.23963	6.16262	5.79702	5.86032	5.88776	6.19924	6.12488	6.02695	6.8547	5.93302	6.79392	6.14331	6.00598	5.97489	6.62491	5.76386
28047	hsa-miR-890	-0.0942802	6.05306	6.06169	0.391843	0.955683	5.97404	5.87629	6.03873	5.87263	6.03122	5.97246	6.21796	6.02212	5.90635	5.96704	6.39052	5.87271	6.53464	6.09859	6.02416	6.02919	6.28521	5.84121
27961	hsa-miR-891a-5p	0.104116	6.63424	6.63555	0.475792	0.955683	6.85474	6.85911	6.73146	6.55215	6.63463	6.57693	6.56256	6.76512	6.86117	6.69269	6.80867	6.59714	5.64981	6.90521	6.84672	6.54118	6.55335	6.42379
29852	hsa-miR-9-3p	0.0125495	5.5599	5.61991	0.938843	0.990588	5.28562	5.55907	5.49843	5.58985	5.76213	6.00073	5.42767	5.41146	5.13218	5.91341	5.38342	5.39751	5.02374	5.54565	5.1378	6.07177	5.882	6.05572
4040	hsa-miR-9-5p	-0.129134	5.66592	5.67595	0.304287	0.955683	5.54827	5.39905	5.6534	5.7071	5.63093	5.39541	5.66051	5.75879	5.5946	5.52096	6.03636	5.50392	6.2775	5.70596	5.48492	5.58068	6.02895	5.49931
42932	hsa-miR-920	0.0455383	6.94848	6.86202	0.740191	0.955683	6.98413	7.04866	6.93082	7.10439	6.79826	7.24629	6.93704	6.74068	6.82245	6.69944	7.30558	6.95269	6.2548	7.04635	7.21003	7.06136	6.66099	7.26875
46507	hsa-miR-921	-0.0934667	6.77667	6.81058	0.732565	0.955683	7.10897	6.9573	6.47431	6.72443	6.82055	6.72356	6.68087	6.30795	7.24	7.0507	6.10346	7.16539	5.14322	6.25898	7.31751	7.46123	6.82751	7.6141
145693	hsa-miR-92a-3p	0.186289	6.72018	6.75876	0.284073	0.955683	6.27682	6.57181	6.64146	7.36199	6.96746	6.86923	6.6937	7.20692	6.40138	6.72626	6.81248	6.36916	7.19551	7.05428	6.16347	6.352	6.94804	6.35129
145897	hsa-miR-92b-3p	0.192738	5.77612	5.8369	0.150431	0.955683	5.59667	5.66536	5.77239	6.1309	5.98974	5.98401	5.75144	6.1751	5.52156	5.83203	5.17695	5.92785	5.44756	5.93035	5.56769	5.93888	5.57028	5.99148
30687	hsa-miR-93-5p	0.124261	6.43153	6.49107	0.447828	0.955683	5.97633	6.2585	6.4832	6.78385	6.44841	6.66363	6.46185	6.92873	6.0547	6.52406	6.43997	6.14436	6.8595	6.66672	5.92301	6.08835	6.91952	6.14281
17863	hsa-miR-934	0.0450807	6.47456	6.4712	0.716287	0.955683	6.61593	6.52781	6.57436	6.22387	6.56545	6.3203	6.76754	6.40162	6.60713	6.48062	6.51827	6.33601	5.88845	6.45716	6.8422	6.59288	6.17774	6.64483
42869	hsa-miR-936	-0.186641	6.87159	6.88255	0.46947	0.955683	7.34997	7.26787	6.24106	7.12466	6.82576	6.81553	6.32476	6.19359	7.32214	7.31118	6.05515	7.57479	6.22671	5.99986	7.26391	7.45426	6.91055	7.42685
42514	hsa-miR-937-3p	-0.0877632	6.18418	6.11503	0.726953	0.955683	6.65848	6.69984	5.91465	5.74292	6.01453	6.07781	5.80727	6.16791	7.18703	6.49052	5.67913	7.37172	5.32217	6.17719	6.37523	5.72469	5.99139	5.91284
148624	hsa-miR-942-5p	-0.123602	5.82619	5.78765	0.202934	0.955683	5.86092	5.62223	5.75674	5.80955	5.74888	5.75014	5.74176	5.76992	5.7773	5.90325	6.19504	5.65231	6.20884	5.82485	5.80406	5.72104	5.89807	5.82644
11182	hsa-miR-98-5p	0.0942681	8.79594	8.78749	0.795475	0.962709	7.75652	8.2904	8.92939	9.32275	9.30039	9.31226	8.52799	9.34682	7.67266	9.32855	9.71606	7.5623	9.5548	9.844	7.42532	8.42549	9.37134	8.63996
42708	hsa-miR-99a-5p	0.321498	6.61869	6.70135	0.260866	0.955683	5.3868	6.64175	6.829	7.39634	7.01673	7.19405	6.50864	7.40508	5.66224	6.95361	6.51212	6.25341	6.29215	7.30355	5.42964	6.67276	6.87356	6.80498
17898	hsa-miR-99b-3p	-0.0579772	7.30707	7.2102	0.738764	0.955683	7.74338	7.71232	7.05253	6.94059	7.21606	6.94666	7.39303	7.19431	7.73746	6.89776	7.55204	7.55318	6.98199	7.31308	8.03717	7.24262	7.2077	6.80536
11184	hsa-miR-99b-5p	0.188958	7.54117	7.57289	0.308695	0.955683	7.04582	7.41389	7.55434	8.16274	7.87616	8.00291	7.17946	7.93381	7.03431	7.76237	7.62682	6.95191	7.4112	7.9394	6.94751	7.47329	7.69821	7.72682
28302	hsa-miRPlus-A1015	0.141762	8.48879	8.49087	0.398369	0.955683	8.82993	8.77872	8.47804	8.67387	8.47731	8.34917	8.10369	8.84968	8.92939	8.5627	8.49198	8.78594	8.48199	8.58714	8.6591	7.73115	8.20816	7.82033
42793	hsa-miRPlus-A1072	-0.142333	7.41176	7.4048	0.573917	0.955683	7.92444	7.94175	6.78306	7.7351	7.21801	7.14104	7.14919	6.76892	7.90115	7.68943	6.77565	8.41576	6.52232	6.80284	7.61324	7.79423	7.38336	7.85226
17858	hsa-miRPlus-A1073	-0.270439	6.46538	6.42496	0.17123	0.955683	6.39663	6.15339	6.46072	6.65703	6.14078	6.01384	6.20444	6.49429	6.55797	6.26327	7.27767	6.15542	7.55341	6.46353	6.31765	6.21166	6.96054	6.09467
145956	hsa-miRPlus-A1083	-0.0199353	6.15337	6.12039	0.861399	0.981743	6.30122	6.25418	5.95138	6.0694	6.398	6.25295	5.76028	6.15095	6.07873	6.18448	6.47387	5.88364	6.15935	6.47144	6.2802	5.94444	6.14697	5.99919
169416	hsa-miRPlus-A1086	0.747958	5.7238	5.8627	0.0227988	0.955683	4.96825	4.94872	7.7675	5.84965	6.36994	6.4189	6.02283	6.76888	4.88904	5.56118	5.35138	4.71547	5.34772	5.56089	5.24794	5.82093	5.85886	5.56034
17848	hsa-miRPlus-A1087	0.54742	7.03059	7.2015	0.150496	0.955683	5.97224	7.12337	8.23457	7.5804	7.24014	7.62152	6.28303	8.62245	5.95931	7.31659	7.30158	5.6457	7.59155	7.24974	5.74438	6.91935	7.60719	6.53753
145934	hsa-miRPlus-B1114	-0.226259	6.0001	6.01218	0.0371008	0.955683	6.01788	5.99246	5.78031	5.91258	5.80751	5.91208	5.76887	5.80349	6.15089	6.1015	6.0817	6.18798	6.53072	5.78241	5.8981	6.08179	6.25826	5.93319
42838	hsa-miRPlus-C1076	-0.0811652	6.82831	6.78195	0.813868	0.962709	8.16563	7.58914	6.23389	6.82927	6.34017	6.33289	6.52036	6.25442	7.95778	6.37154	6.10251	7.72528	6.4715	6.10747	8.2042	6.89957	6.28642	6.51758
147986	hsa-miRPlus-K1303*	-0.0863588	6.21408	6.20017	0.631991	0.955683	6.84971	6.6484	6.01046	6.25032	5.84773	5.91967	5.56663	6.23592	6.65501	6.44584	5.69647	6.85513	6.16212	6.18202	6.13326	6.01	6.31766	6.0671
147576	hsv1-miR-H1-3p	-0.133469	5.81981	5.78235	0.374761	0.955683	5.68876	5.58756	5.87595	6.0545	5.59517	5.56674	5.7361	5.86046	5.60902	5.84887	6.44322	5.73099	6.56571	5.81604	5.60049	5.62611	6.05522	5.49559
147804	hsv1-miR-H17	-0.0517838	9.20756	9.23377	0.884735	0.985141	9.71775	9.75345	8.84861	9.06695	9.0588	9.38809	9.34443	8.25224	10.1825	9.05708	8.30185	9.49114	8.2506	8.13263	11.0871	9.67108	8.48956	9.64223
147830	hsv1-miR-H18	0.158208	5.90749	5.82826	0.694343	0.955683	6.96814	7.28449	5.25087	5.45007	5.65097	6.20899	5.64305	5.50647	7.37631	5.32233	5.0484	7.65861	4.90797	5.21595	6.36733	5.79439	4.96907	5.71138
146058	hsv1-miR-H3-3p	-0.13356	5.93374	5.90526	0.367109	0.955683	5.80212	5.60767	5.97942	5.97165	5.83996	5.741	5.77974	6.15478	5.80471	5.74751	6.45679	5.62433	6.74685	5.9547	5.86751	5.79013	6.17591	5.76258
146159	hsv1-miR-H4-3p	0.205835	8.62574	8.61041	0.391168	0.955683	8.66824	8.68747	8.85152	8.58978	8.54748	8.50265	8.33788	9.73574	8.55683	9.10016	8.84153	7.6867	8.75586	9.61164	7.88558	8.23921	8.42847	8.23663
146098	hsv1-miR-H5-3p	-0.117953	6.52926	6.48709	0.70894	0.955683	5.76384	5.9339	7.0016	6.42496	6.66328	6.69439	6.62224	6.60563	5.58787	7.45332	7.4906	5.35631	6.2636	7.13989	5.45914	6.70029	7.39321	6.97259
146117	hsv1-miR-H6-3p	0.117699	10.14	10.1406	0.453282	0.955683	9.93005	10.1751	10.3524	9.87472	10.104	10.2896	10.8912	10.0261	10.2878	9.56638	10.0747	10.3648	9.97488	9.85616	10.5336	10.2001	9.7045	10.3141
147682	hsv1-miR-H6-5p	-0.188119	6.25192	6.20912	0.310019	0.955683	6.52635	6.55223	5.77448	6.26443	6.11226	6.09388	5.86453	5.9911	6.53771	6.47851	5.77091	6.98917	5.71137	5.87918	6.19404	6.82384	6.3042	6.66634
146090	hsv1-miR-H7-3p	0.0906045	9.34406	9.22956	0.864742	0.981743	10.1139	10.9154	9.46288	8.41519	8.96475	6.9918	10.9075	9.38382	11.2425	8.26593	8.83824	9.6883	8.7973	8.99452	11.1122	9.37604	8.05829	8.66457
146042	hsv1-miR-H8-3p	-0.0690557	6.26555	6.2406	0.508489	0.955683	6.47779	6.34195	6.02813	6.37185	6.09591	6.19606	6.15066	6.15515	6.29706	6.10662	6.30526	6.61274	6.50335	6.03283	6.06675	6.26388	6.39471	6.37921
146089	hsv1-miR-H8-5p	0.0126354	5.90358	5.87401	0.908153	0.989818	5.96453	5.9766	5.69675	5.87003	6.07678	5.8625	6.05212	5.78548	6.09685	5.67466	5.60187	5.89117	5.86075	5.92698	6.41891	5.80386	5.85049	5.85409
147803	hsv2-miR-H10	0.0921015	8.28573	8.19337	0.741906	0.955683	9.1423	8.96884	8.47889	7.67252	8.08469	7.35587	9.0319	7.9602	8.91221	7.63065	7.93291	9.08396	8.10073	8.13891	9.01969	8.06186	7.52768	8.0394
147738	hsv2-miR-H20	-0.275343	6.60745	6.62555	0.0736636	0.955683	6.64753	6.6335	6.17729	6.81442	6.28909	6.39693	6.18842	6.48869	6.91964	6.86744	6.20601	7.14201	6.47157	6.16566	6.77554	6.97076	6.82217	6.95746
147864	hsv2-miR-H24	-0.114715	5.72499	5.71501	0.374272	0.955683	5.73402	5.63414	5.60028	6.04978	5.55622	5.57229	5.49786	5.64546	5.77778	5.6579	5.83184	5.90032	6.46211	5.54475	5.57388	5.52464	5.93044	5.55605
147900	hsv2-miR-H6-3p	0.211013	7.85062	7.76998	0.374795	0.955683	8.25932	7.73292	8.75103	7.66526	8.03684	7.13855	8.72916	7.42971	8.1679	6.90093	8.17934	7.62588	7.80183	7.92498	8.21909	8.02054	7.26458	7.4633
147662	hsv2-miR-H6-5p	-0.338785	6.94737	6.98939	0.385789	0.955683	7.07772	6.82036	5.90905	7.30229	7.0858	7.28838	6.16445	6.42522	6.46176	8.01032	5.38354	7.22737	7.50694	6.00656	6.03483	8.26773	7.83388	8.24651
147790	hsv2-miR-H7-3p	0.172605	8.76572	8.72777	0.692446	0.955683	9.50167	9.8679	9.03725	8.02274	8.52864	6.81813	10.1966	8.91996	10.1531	7.82858	8.31048	9.22164	8.22709	8.46838	10.1139	8.78074	7.70177	8.08432
147836	hsv2-miR-H7-5p	-0.013937	5.82021	5.7987	0.951345	0.990711	6.65853	6.2896	5.54905	5.53181	5.57366	5.86765	5.45715	5.57231	6.39313	5.62926	5.17435	6.76047	5.1588	5.60968	6.36954	5.75305	5.51968	5.89611
147840	hsv2-miR-H9-3p	0.0296226	6.34939	6.40821	0.879474	0.982515	6.3561	6.65215	6.38807	6.30462	6.8026	6.14725	6.5053	5.77067	7.26825	6.06459	5.88016	6.50901	5.8229	6.14227	6.69732	6.71532	5.81923	6.44316
17567	kshv-miR-K12-1-5p	0.0567065	5.74944	5.74633	0.620942	0.955683	5.83548	5.79658	5.96724	5.51441	5.80513	5.67652	5.98821	5.66396	5.82675	5.77308	5.87582	5.60561	5.21918	5.96778	6.053	5.66541	5.61089	5.64481
42656	kshv-miR-K12-10a-3p	-0.13872	5.81414	5.77475	0.284844	0.955683	5.7801	5.66361	5.9458	5.84151	5.62373	5.74087	5.58478	5.71617	5.73751	5.6862	6.24716	5.65506	6.55833	5.85616	5.71793	5.70279	5.98011	5.61667
42624	kshv-miR-K12-10b	-0.102986	5.89663	5.89576	0.465583	0.955683	5.77879	5.66617	6.02644	5.97646	5.89736	5.73585	5.71942	5.9148	5.86747	5.67896	6.20331	5.70712	6.76283	5.87457	5.76633	5.75546	6.17377	5.63416
147919	kshv-miR-K12-12-3p	0.00287924	7.00713	6.86798	0.993701	0.994678	7.99694	8.26286	6.98733	6.35856	6.61661	5.84043	7.48342	6.5237	7.76185	6.13745	6.79552	8.25873	6.81808	6.55954	8.22056	6.8274	6.27765	6.40173
42795	kshv-miR-K12-3-5p	-0.0776506	8.32325	8.33231	0.731163	0.955683	8.51956	8.57635	8.56226	7.86272	8.21708	7.76355	8.91033	7.82901	8.79046	8.07435	8.33361	8.72808	7.52528	7.85408	9.3364	8.52679	7.95237	8.45617
147885	kshv-miR-K12-5-5p	0.104248	7.18538	7.1433	0.567494	0.955683	7.45949	7.82869	7.1867	7.01506	6.95887	6.79656	7.47006	7.23093	7.3577	6.57973	7.121	7.26244	6.64591	7.4328	7.95649	7.24322	7.01093	6.78026
17488	kshv-miR-K12-6-3p	0.00372816	11.4168	11.4251	0.993263	0.994678	12.2198	11.9225	10.966	10.9127	11.4218	11.7338	11.9298	10.2442	12.7333	11.3776	10.3012	11.8572	10.3141	9.64488	13.261	12.0644	10.5413	12.0562
19011	SNORD10	0.314554	6.94055	7.03203	0.0811504	0.955683	6.79701	6.81168	7.17948	7.51863	7.15065	7.00285	6.76188	7.70024	6.75988	7.15635	7.20804	6.32187	7.29233	6.90915	6.27694	6.45665	6.96779	6.65848
145666	SNORD110	0.0532661	6.56346	6.58719	0.705123	0.955683	6.49749	6.38194	6.57359	6.82028	6.51214	6.74032	6.2467	6.97196	6.28556	6.54584	6.91989	6.16772	7.0384	6.72541	6.17272	6.44718	6.70419	6.39094
19005	SNORD118	0.146093	6.64044	6.69061	0.363851	0.955683	6.64228	6.93259	6.84525	6.75496	6.32386	6.70607	6.36661	7.20124	7.04365	6.94769	6.33657	6.87131	6.37862	6.55719	6.92934	6.09145	6.44817	6.15116
19606	SNORD12	0.0508419	5.89139	5.90744	0.724602	0.955683	5.66038	5.69339	5.98523	6.26674	5.97483	5.86649	5.5914	6.31859	5.64881	6.03262	6.12438	5.59937	6.2724	6.15951	5.49603	5.50089	6.0797	5.7742
19603	SNORD13	0.254445	7.34242	7.39963	0.286508	0.955683	6.95118	7.35849	7.35535	7.92943	7.66412	7.72768	6.66029	8.22368	6.53764	6.91825	7.72727	7.18738	7.85946	7.21566	6.39125	7.3204	7.83827	7.29775
19013	SNORD14B	0.0527808	5.89484	5.91801	0.636765	0.955683	5.7259	5.62814	6.01639	5.94446	6.19465	5.87949	5.96235	6.04189	6.06533	5.69532	6.07256	5.50969	6.15278	5.97671	5.82709	5.83802	5.93924	5.63704
19008	SNORD2	0.178574	7.84178	7.89315	0.166783	0.955683	7.67493	7.84662	7.95263	8.17732	7.80292	7.88262	7.69929	8.49156	7.65391	7.93182	7.90616	7.68523	7.45047	8.13718	7.54607	7.70033	7.90915	7.7038
19007	SNORD3@	-0.245912	9.70151	9.70845	0.31445	0.955683	9.74873	9.70021	9.16742	10.0309	9.62356	10.0135	8.82406	9.4107	9.76067	10.0746	8.9432	10.7582	9.7736	8.98945	9.48838	10.3362	9.58665	10.3971
46204	SNORD38B	0.342312	7.32424	7.36169	0.20166	0.955683	6.77371	7.25408	7.7726	7.97914	7.46526	7.68808	6.97304	8.20939	6.69018	7.74647	7.8068	6.56371	7.48942	7.92476	6.06699	6.97973	7.59752	6.85541
46206	SNORD44	0.185249	6.84678	6.8934	0.454292	0.955683	6.20614	6.41856	7.16054	7.23453	7.19258	7.2925	6.65943	7.43328	5.98342	7.21267	7.28429	5.95504	7.20785	7.25554	5.86597	6.90309	7.03116	6.94544
46205	SNORD48	0.0576765	7.10606	7.14942	0.749074	0.955683	6.96882	6.69205	7.41474	7.69129	6.89756	7.29538	6.62146	7.52354	6.69959	7.37947	7.38302	6.85673	7.66432	7.24634	6.5339	6.8582	7.26763	6.91509
46203	SNORD49A	0.362041	5.7875	5.90663	0.0821503	0.955683	5.26846	5.6471	6.12757	6.26524	6.02343	6.17879	5.79772	6.60077	5.20836	6.17531	5.94613	5.23283	5.90863	6.20758	4.92879	5.5085	5.72477	5.42502
19604	SNORD4A	0.329213	7.06961	7.1314	0.104467	0.955683	6.47434	7.21841	7.33955	7.51862	7.35981	7.36959	6.89108	7.84863	6.89883	7.29403	7.17022	6.83473	7.07967	7.5033	6.33246	6.20085	7.18927	6.72954
19605	SNORD6	0.12859	7.39944	7.41391	0.419706	0.955683	7.65149	7.44831	7.28776	7.91523	7.2768	7.56712	6.75588	7.86448	7.66529	7.57421	7.40057	7.66453	7.30697	7.50242	7.33125	6.92975	7.08214	6.96581
145663	SNORD68	0.211009	8.52917	8.52743	0.279934	0.955683	9.07451	8.541	8.4331	8.91261	8.58885	8.58093	7.94679	9.0934	8.83716	8.44747	8.58841	8.43131	8.92045	8.89785	8.50147	7.6135	8.17867	7.9376
17492	sv40-miR-S1-5p	-0.0638476	9.8839	9.8415	0.863256	0.981743	10.708	10.8426	9.46875	9.49634	9.48681	9.65945	9.8775	9.24797	10.9088	9.60126	8.86288	11.0407	9.14797	8.80944	11.4876	10.0427	9.15575	10.0657
