# Supplementary material for: No detectable differential microRNA expression between non-atherosclerotic arteries of type 2 diabetic patients (treated or untreated with metformin) and non-diabetic patients
Source: Cardiovasc Diabetol. 2018 May 17;17:72. doi: 10.1186/s12933-018-0715-y (PMC5958402; doi:10.1186/s12933-018-0715-y)
Supplement: Supplementary file 1 — Additional file 1. MicroRNA microarray results. MicroRNA microarray data analysis for 677 probes comparing (1) T2DM vs. non-DM patients, (2) T2DM (− Met) vs. non-DM patients, and (3) T2DM (+ Met) vs. T2DM (− Met). [file 12933_2018_715_MOESM1_ESM.zip › T2DM (- Met) vs. Non_DM.xlsx]

## Sheet: results
							Non-DM	Non-DM	Non-DM	Non-DM	Non-DM	Non-DM	Non-DM	Non-DM	Non-DM	Non-DM	Non-DM	Non-DM	Non-DM	Non-DM	Non-DM	Non-DM	Non-DM	Non-DM	Non-DM	Non-DM	Non-DM	Non-DM	Non-DM	Non-DM	Non-DM	Non-DM	Non-DM	Non-DM	Non-DM	Non-DM	T2DM (- Met)	T2DM (- Met)	T2DM (- Met)	T2DM (- Met)	T2DM (- Met)	T2DM (- Met)	T2DM (- Met)	T2DM (- Met)
ProbeID	Annotation	logFC	AvgExpr	AvgHy3	P.Value	adj.P.Val	64	65	80	69	30	81	57	54	55	39	73	76	70	13	4	67	14	78	40	79	68	53	59	60	48	75	58	66	46	77	61	52	47	62	63	36	25	51
27537	ebv-miR-BART13-3p	-0.117287	6.94877	6.98973	0.409172	0.998958	6.68759	6.90699	7.18693	6.54157	6.95672	6.86573	6.70339	7.57163	7.2776	6.66802	6.91062	6.68685	7.52766	7.76338	7.30363	7.03918	6.80001	6.57005	7.23449	6.7064	6.83919	6.22816	7.43078	7.02221	7.05356	6.68823	6.88246	7.72248	6.53491	6.89341	7.22449	7.31491	6.54263	6.82623	6.78098	6.75786	6.74953	6.65276
42897	ebv-miR-BART15	-0.103784	5.71883	5.74125	0.204247	0.998958	5.63741	5.6455	5.51276	5.68272	5.44685	5.75728	5.78337	5.88151	5.58759	6.25671	5.63414	5.74121	5.73228	5.72226	5.86987	5.56016	5.84899	5.7031	5.73897	6.11212	6.25806	5.83777	5.71214	5.65285	5.52695	5.92956	5.45583	5.60266	5.86327	5.52658	5.5021	5.42915	5.71277	5.75433	5.72266	5.62535	5.6446	5.70422
17358	ebv-miR-BART16	0.116591	5.8704	5.87148	0.210516	0.998958	5.87326	5.62403	5.71916	5.97889	5.75735	5.84454	6.07617	5.69428	5.64579	5.56958	5.69832	5.88068	6.27759	5.52916	5.70262	5.88184	6.01658	5.73357	5.50872	5.5776	6.19163	6.28989	6.30668	5.89709	5.71798	5.60898	5.82059	6.26223	5.8423	5.84855	6.12766	6.00236	6.01524	5.69261	5.93573	5.83284	6.14828	5.94485
42466	ebv-miR-BART18-3p	-0.0257449	6.36749	6.37281	0.757775	0.998958	6.3768	6.77132	6.57573	6.44068	7.05699	6.32028	6.21765	6.18624	6.61907	5.9912	6.32532	6.14316	6.35771	6.56703	6.49943	6.37389	6.21117	6.35721	6.38223	6.19017	6.20586	6.16283	6.33093	6.27968	6.39115	6.31339	6.49852	6.37807	6.25281	6.41076	6.54998	6.58768	6.21311	6.31961	6.31324	6.32265	6.36804	6.103
42522	ebv-miR-BART19-3p	-0.0418383	7.41227	7.50027	0.898323	0.998958	7.15591	7.22385	7.37645	7.1243	7.05283	7.00016	6.90579	7.44304	7.54497	7.20947	6.81859	6.95481	9.04017	7.42343	7.06309	6.79026	6.7756	6.78083	7.25136	7.3242	9.02001	7.60021	10.2353	7.3076	7.34432	7.09173	7.01884	9.19505	6.69403	6.86618	9.10645	8.38266	7.05432	7.1	6.83455	7.02148	6.5642	6.97027
145984	ebv-miR-BART2-3p	-0.0846724	5.85643	5.87336	0.384909	0.998958	5.60905	6.10736	6.02382	5.63673	6.07818	5.83577	5.71628	5.8174	6.3495	5.54549	5.65848	5.60596	6.24982	6.00791	5.94046	5.82999	5.74203	5.77869	5.84093	5.54854	5.68658	6.00535	6.41378	5.88351	5.93895	5.3903	5.87713	6.35243	5.81261	5.94476	6.09437	5.86107	5.70985	5.71104	5.72506	5.80168	5.81513	5.59852
145990	ebv-miR-BART21-3p	-0.0478573	5.7907	5.79906	0.564727	0.998958	5.65544	5.7883	5.58329	5.77214	5.50625	5.85392	5.80989	5.91057	5.73735	6.26172	5.70031	5.88279	5.68832	5.6487	5.96193	5.75964	5.8685	5.73286	5.96262	6.04022	6.12309	6.32011	5.56699	5.68857	5.62308	5.93393	5.6011	5.66961	5.81235	5.55965	5.60049	5.52169	5.99217	5.82611	5.68009	5.61894	5.79286	5.99099
17532	ebv-miR-BART5-5p	0.0989625	5.65102	5.66607	0.718828	0.998958	5.67505	4.93492	5.89815	5.9646	5.17116	5.27804	5.97568	5.15514	5.00157	4.77034	5.68369	6.50352	7.31264	5.08586	4.82159	5.60539	5.93898	5.47898	4.95493	4.94829	6.10663	5.21035	6.87156	5.78271	5.25408	4.76588	5.19796	7.11305	6.25069	6.19414	6.57049	6.63932	5.58295	4.98618	5.28396	5.00644	6.61414	5.14969
17561	ebv-miR-BART6-3p	0.102804	6.92692	6.99022	0.798968	0.998958	8.15988	6.71483	6.97508	6.28259	6.57428	6.17678	6.31407	7.07758	7.76648	5.7108	6.424	6.09675	8.90824	6.62156	6.76754	6.26789	6.01743	6.22626	9.18229	5.95263	7.98367	5.97825	9.26129	7.02247	6.53572	6.36321	6.62797	8.76875	5.93856	6.46154	8.85412	8.55656	6.23066	6.16509	6.68179	7.08593	6.07265	6.41786
42954	ebv-miR-BART7-5p	0.0344892	5.75314	5.74436	0.542402	0.998958	5.96798	5.66183	5.7634	5.93	5.85466	5.71992	5.75969	5.59068	5.71031	5.49487	5.91999	5.99332	5.70749	5.68403	5.86915	5.67307	5.72342	5.73376	5.55687	5.62906	5.7546	5.73313	5.77265	5.63169	5.72164	5.86581	5.72551	5.52965	5.82558	5.87249	5.77634	5.66636	5.88777	5.70309	5.86451	5.787	5.78254	5.77531
17328	ebv-miR-BART8-3p	0.128254	7.95258	7.9508	0.446041	0.998958	7.70144	7.57616	7.84549	8.15835	7.79907	7.81675	8.37262	8.80435	7.71402	7.52824	7.70646	7.78477	8.55039	7.82869	7.77291	8.08546	8.19489	7.5131	8.09232	7.14246	8.16882	7.35515	8.42142	8.47581	7.53772	7.29679	7.67799	8.82888	8.12961	7.88711	8.61393	8.47772	8.13944	7.40119	7.80422	7.83279	8.43244	7.72892
42906	ebv-miR-BHRF1-1	-0.201858	6.8613	6.82853	0.34191	0.998958	6.81508	7.12678	7.46982	6.58788	7.72835	6.69339	6.62069	6.76943	7.5611	5.86426	6.73561	6.25685	7.05998	7.94812	7.47289	7.36302	6.4985	6.8701	7.14575	6.61025	5.7448	6.2571	6.96135	7.25145	7.01106	6.14204	7.32321	7.54935	5.99387	7.68187	6.76689	7.09096	6.17878	7.15601	6.7046	6.78661	6.58241	6.34927
42951	ebv-miR-BHRF1-2-3p	0.0600406	8.70952	8.68918	0.736518	0.998958	7.72046	8.68513	8.24716	8.54763	8.71662	8.59843	8.99178	8.75112	8.48239	8.84219	8.2388	8.58002	9.52981	8.96379	8.76893	9.07362	8.90853	8.55962	8.84409	8.1995	9.12619	8.53576	9.11514	9.07907	8.42308	7.87289	8.46664	9.65537	9.00583	8.37683	8.80862	8.96481	9.03903	7.76345	8.87486	8.49935	9.67566	8.42959
42782	hcmv-miR-UL148D	-0.0294064	7.30807	7.32455	0.798071	0.998958	6.66267	6.97439	7.37821	6.99799	7.53154	7.89148	7.05472	7.50201	7.70597	7.07566	7.55925	7.33274	7.37536	7.62645	7.76075	7.54255	7.19209	7.0945	7.12999	7.23748	6.82273	6.99927	7.27471	7.42983	7.43759	7.49413	7.48613	7.297	7.36064	7.19996	7.33023	7.59	7.00696	7.56956	7.62093	6.92078	6.9463	7.29406
42458	hcmv-miR-US25-1-3p	-0.0930057	6.79621	6.79753	0.637472	0.998958	6.13382	6.61968	6.5891	6.6206	7.20689	6.47076	6.74067	7.21536	7.22329	6.34832	6.46194	6.27809	7.67693	7.56503	7.61731	7.38689	6.69591	6.60712	6.8693	6.6605	6.88957	6.53619	7.48435	6.51508	6.34354	5.91	6.66982	8.09871	6.16645	6.87259	7.27729	7.12812	6.2877	6.86437	6.36213	6.38146	7.09085	6.39039
42530	hsa-let-7a-2-3p	-0.0147839	6.15357	6.14704	0.819475	0.998958	6.14827	6.09143	6.11308	6.2024	6.29234	6.02607	6.23015	5.81184	6.13176	6.26114	6.1615	6.16218	6.33467	6.28845	6.06687	6.12945	6.34669	6.14564	6.11425	6.07728	6.23787	6.29528	6.56856	6.15432	5.99111	5.9603	6.08079	6.06596	6.10922	6.10166	6.23099	5.90049	6.28215	5.89795	6.15819	6.14216	6.28423	6.23905
147162	hsa-let-7a-5p	0.14796	9.2491	9.18477	0.68009	0.998958	10.0925	9.65082	8.97189	9.83216	8.9807	10.0607	9.9252	8.9726	8.73664	10.1799	9.83052	10.021	7.05205	8.35281	8.95855	9.47606	9.54713	9.71788	8.91862	9.93337	7.96753	9.92518	6.87033	9.23246	9.43114	10.3714	9.43793	7.0688	9.69836	9.3244	7.65589	8.46726	9.65516	9.80448	9.93748	10.1035	9.17203	10.1315
147165	hsa-let-7b-5p	0.11156	9.45442	9.42427	0.566899	0.998958	9.77407	9.77514	9.16983	9.95347	8.73288	9.85235	9.95525	9.406	8.69633	10.0712	9.48718	9.87998	8.86278	8.27091	8.71034	9.42855	9.3964	9.54065	8.74628	10.1206	9.83206	10.2166	8.97494	9.6435	9.63485	10.0633	9.31938	8.97711	9.30169	9.13423	9.25734	9.33952	9.21662	9.96807	9.84943	9.58001	8.95502	10.1739
145820	hsa-let-7c-5p	0.0671769	9.15421	9.13394	0.725108	0.998958	9.51462	9.58931	8.78582	9.64052	8.47999	9.42785	9.58078	9.15044	8.33625	9.66374	9.28132	9.62391	8.6389	8.05122	8.48242	9.05052	9.02044	9.24683	8.46505	9.73687	9.36514	10.0734	8.68237	9.29817	9.4098	9.92068	9.07765	8.76004	9.04943	8.79853	9.02559	9.05663	8.91025	9.4586	9.53957	9.165	8.62668	9.87561
145633	hsa-let-7d-3p	-0.185551	8.20257	8.22865	0.384181	0.998958	8.00011	8.72157	8.45351	7.99707	8.8197	7.90747	7.56018	8.07985	8.93863	7.45764	7.92644	7.66313	9.10842	9.01125	8.52656	8.42326	7.65433	8.21581	8.12982	8.00648	8.2327	7.89224	9.20108	8.08383	8.49981	7.62082	8.62116	9.07285	7.06602	8.3573	9.05466	8.44634	7.3375	8.21511	7.98188	8.11998	7.43693	7.85628
145968	hsa-let-7d-5p	0.0798063	9.09302	9.07391	0.740964	0.998958	9.89981	9.68721	9.07193	9.59973	8.72481	9.45136	9.54959	8.83307	8.70195	9.80293	9.56291	9.88415	7.76829	8.29247	8.63862	9.18309	9.03409	9.29823	8.56751	9.44976	8.06766	9.71505	7.94229	9.15225	9.2584	9.9519	9.12293	7.80567	9.45092	8.81798	8.23711	8.61774	9.3567	9.41757	9.69557	9.4897	8.7722	9.66159
145846	hsa-let-7e-5p	-0.0193972	9.07697	9.07754	0.785968	0.998958	8.85315	9.27978	8.78393	9.16987	9.30743	9.14458	9.47408	9.0942	8.98278	9.26908	8.82334	9.10812	9.19648	8.97649	8.8337	9.22521	9.1763	9.09926	8.99573	9.17377	8.9985	9.16698	8.98018	9.02118	9.02617	9.2262	9.01473	9.05477	9.13878	8.83681	8.87431	8.83204	9.10219	9.16983	9.07403	9.05927	9.36476	9.01682
17752	hsa-let-7f-5p	0.0778579	8.20211	8.16326	0.841888	0.998958	9.33819	8.50296	8.08166	8.78515	8.02228	9.0535	8.79959	7.795	8.11443	9.11841	8.94148	9.08683	5.80892	7.59564	8.14386	8.59371	8.38465	8.81097	8.12051	8.5536	6.31118	8.39002	5.82712	8.12	8.28718	9.68119	8.2852	5.84263	8.97227	8.20337	6.26283	7.16876	8.71512	8.73369	8.9437	8.83002	8.49172	8.96275
46438	hsa-let-7g-5p	0.0788798	9.0342	8.98402	0.81855	0.998958	10.0974	9.43383	9.08302	9.72061	8.75609	9.46786	9.45155	8.70789	8.80404	9.80181	9.81186	9.9438	6.91381	8.39588	8.86998	9.29592	9.08607	9.41377	8.64803	9.5561	7.69514	9.8063	7.01759	9.01698	9.27767	10.1602	9.20956	6.66985	9.57847	8.83686	7.47749	8.27407	9.53921	9.48155	9.60977	9.64987	9.01742	9.72244
9938	hsa-let-7i-5p	0.0300902	8.21841	8.18567	0.856999	0.998958	8.7662	8.41624	8.19324	8.43296	7.84606	8.55716	8.32158	8.12204	7.74327	8.50265	8.55653	8.81467	7.39602	7.66415	7.98256	8.2685	8.16852	8.45462	7.94571	8.54833	7.65948	8.42388	7.40557	8.39588	8.41174	9.18922	8.36183	7.41684	8.32895	8.06789	7.63924	7.90351	8.1496	8.36575	8.53302	8.51946	8.02647	8.80028
10916	hsa-miR-1	0.0490732	7.5749	7.53107	0.902798	0.998958	8.74535	7.54491	7.44057	8.28986	7.54639	8.50023	8.50194	7.28246	7.59724	8.6064	8.34819	8.47107	5.31038	7.02394	7.36381	8.0759	7.71192	8.14396	7.52765	7.92481	5.68248	7.82258	5.27255	6.93333	7.46092	8.83595	7.86191	5.18264	8.01901	7.9087	5.53342	5.98678	8.22953	8.10549	8.185	8.34571	8.13901	8.38418
145943	hsa-miR-100-5p	0.0786346	7.77873	7.7364	0.723753	0.998958	8.25232	7.52097	7.93339	8.06425	7.5983	8.21285	8.11597	7.95776	7.34186	8.19862	7.97556	8.59994	6.54638	7.1258	7.62569	7.82966	7.63866	8.08009	7.35375	8.04171	7.14365	7.57736	6.48341	7.87306	7.88357	8.89489	8.08131	6.64993	8.05969	8.20495	6.49658	7.63092	7.8192	8.20817	8.16494	8.25969	7.83068	8.31632
31026	hsa-miR-101-3p	0.139568	8.87915	8.79427	0.699346	0.998958	9.83052	8.36406	9.03744	9.45145	8.60854	9.49687	9.54726	8.82592	8.55487	9.43749	9.70655	9.7835	6.87773	8.071	8.85997	9.01359	8.58425	9.51566	8.65284	9.47493	7.85108	9.18615	6.46451	8.33413	9.07071	10.117	9.36843	6.50701	9.46312	9.43638	7.13692	8.20338	9.33486	9.34079	9.25745	10.1496	8.98194	9.5097
10919	hsa-miR-103a-3p	-0.103712	8.62218	8.61419	0.370701	0.998958	8.65178	8.70246	8.49772	8.90675	8.34718	8.62372	8.65639	8.36522	8.24639	8.86165	8.50523	8.87197	9.07427	8.15698	8.47496	8.54047	8.28001	8.71899	8.21583	8.96176	8.54477	8.95456	8.95754	8.62392	8.57318	9.00389	8.66868	9.61338	8.34563	8.37501	8.40692	8.48831	8.58058	8.57207	8.47728	8.68241	8.44376	8.67105
46801	hsa-miR-106a-5p	0.0505717	6.61276	6.53705	0.841519	0.998958	7.05954	6.4067	6.58147	6.95311	6.54787	7.3371	6.97089	6.86324	6.24558	6.73858	7.06551	7.21028	5.14224	6.11007	6.42233	6.95609	6.39246	7.28241	6.54377	7.03008	5.50777	7.09983	5.00128	6.41809	6.70529	7.46885	6.90024	5.19524	6.85949	7.04811	5.2998	6.08708	6.79823	6.8664	6.84563	7.28167	6.8595	7.1832
17854	hsa-miR-106b-3p	-0.0272936	5.97194	5.98231	0.722246	0.998958	6.05369	5.91853	5.77064	6.07668	5.57298	5.8569	5.86893	6.14749	5.52437	6.23268	5.96868	6.03575	5.98176	5.93226	6.08646	5.82278	6.02996	5.93926	6.01621	6.34507	6.34315	6.01215	6.02984	5.97207	5.91076	6.24694	5.79028	5.93924	6.10694	5.79808	5.92579	5.75382	6.03091	5.99539	5.97349	5.87242	5.87081	6.18048
19582	hsa-miR-106b-5p	0.0348918	6.63514	6.58167	0.864964	0.998958	7.26343	6.40233	6.7213	6.86288	6.7069	7.3925	7.07989	6.91844	6.4661	6.47937	7.33096	7.21108	5.55442	6.1665	6.50229	6.79106	6.23925	7.05696	6.41754	6.89561	5.61425	6.41873	5.43114	6.42637	6.65695	7.40701	6.87561	5.644	6.9387	6.96242	5.73919	6.42935	6.8039	6.85649	6.80968	7.23156	6.55093	6.88042
10923	hsa-miR-107	-0.0902687	8.14783	8.13548	0.420352	0.998958	8.29474	8.13416	8.01882	8.22777	7.81627	8.04249	8.16523	8.00645	7.91335	7.97976	8.13665	8.35492	8.72792	7.75981	7.98743	8.20781	7.86577	8.35501	7.83842	8.28969	7.85784	8.28624	8.59179	8.26926	8.13978	8.55858	8.34716	9.11166	7.79124	7.929	8.04529	8.046	8.00613	8.05158	8.04302	8.25865	8.02165	8.1402
28019	hsa-miR-10a-3p	-0.0541939	5.84228	5.84772	0.591008	0.998958	5.6343	6.01039	6.12656	5.65666	6.0533	5.88536	5.65771	5.96521	6.23957	5.38603	5.72341	5.64992	5.72029	6.05344	5.77131	5.87959	5.64344	5.86862	6.23909	6.09128	5.43076	5.47329	6.25844	5.94415	6.12708	5.71595	6.06197	5.93349	5.44141	5.96851	6.10367	5.94589	5.42707	6.00555	5.70952	5.82566	5.63796	5.7406
13485	hsa-miR-10a-5p	0.0910199	7.77167	7.71027	0.758074	0.998958	8.46502	7.51553	7.49747	8.17644	7.59326	8.40412	8.48132	7.80602	7.45988	8.58556	8.15232	8.68304	5.94881	7.35669	7.74433	7.98106	8.00583	7.94702	7.71537	8.01823	6.62792	8.33309	6.06158	7.4238	7.69004	8.94964	7.9022	6.11187	7.95016	7.98761	6.17469	7.03065	8.0216	8.3628	8.36178	8.4364	7.88756	8.47275
10925	hsa-miR-10b-5p	0.109338	7.3927	7.33744	0.724622	0.998958	8.19491	7.14798	7.1059	7.77399	7.22882	8.21193	8.24815	7.66905	7.09799	8.32767	7.98959	8.21353	5.60111	6.81228	7.50647	7.54612	7.66988	7.44618	7.1513	7.64826	6.07931	7.42099	5.67769	7.00887	7.24902	8.52195	7.3969	5.90179	7.6286	7.61419	5.70731	6.37315	7.8077	7.90666	7.93437	8.36601	7.42567	8.31128
42848	hsa-miR-1180-3p	-0.0207247	5.85179	5.88929	0.82065	0.998958	5.63805	5.90314	5.66481	5.83099	5.5482	5.82034	5.78731	5.9305	5.61658	6.21789	5.72785	5.8949	5.61951	5.7576	6.00621	5.74157	5.93533	5.82555	6.319	6.23342	6.38489	6.01908	5.61695	5.8059	5.69514	6.09504	5.74415	5.69402	5.95885	5.65189	5.7041	5.54734	5.8577	6.04474	5.78242	5.79102	5.70551	6.25062
46258	hsa-miR-1184	-0.071347	7.04619	7.04739	0.527915	0.998958	6.85286	7.23288	6.86593	7.09142	7.48899	6.98992	7.28377	7.15736	6.58502	6.79678	7.00185	6.98851	7.41382	6.98732	7.09391	7.32996	6.72636	6.82417	6.96779	6.74789	6.80044	6.75415	7.32165	7.35761	6.95554	7.25689	6.82332	7.86314	7.07137	7.20569	6.93075	7.20451	7.03916	6.85584	7.11681	6.37429	7.28393	7.11362
168595	hsa-miR-1185-2-3p	0.0851695	5.97521	6.00616	0.667939	0.998958	5.65875	6.21038	6.29193	5.34829	6.27236	6.07277	5.60361	6.69031	6.70454	5.13583	6.0252	5.44505	6.17725	6.93748	5.92067	5.86419	5.73328	5.78567	6.18362	5.64556	5.23642	5.1742	6.77569	6.23059	6.17804	5.39251	6.01784	6.30551	5.59093	6.10981	7.05663	6.84105	5.30998	5.99165	5.92541	5.87678	5.5656	5.77247
46860	hsa-miR-1205	-0.0569504	5.73505	5.75712	0.497062	0.998958	5.65919	5.67438	5.52398	5.71131	5.42989	5.88709	5.83159	5.85952	5.74312	6.25763	5.62707	5.68035	5.61604	5.63679	5.94893	5.5088	5.45537	5.6009	5.78865	6.15835	5.97138	5.88158	5.54147	5.79562	5.73949	6.07252	5.68861	5.70522	5.90458	5.51167	5.6766	5.44392	5.6823	6.05474	5.71414	5.61511	5.56466	5.7692
46345	hsa-miR-1207-3p	-0.0262207	6.35739	6.39586	0.767384	0.998958	6.26615	6.33126	6.05328	6.27866	5.96491	6.19257	6.24879	6.54466	6.51209	6.73681	6.25343	6.36789	6.5143	6.4632	6.577	6.26853	6.14756	6.02573	6.36992	6.38556	6.8487	6.52376	6.46585	6.34392	6.21628	6.45981	6.17316	6.82684	6.49611	6.03044	6.66916	6.34422	6.28485	6.35457	6.33842	6.26592	6.11178	6.32456
46222	hsa-miR-1228-5p	0.183519	6.26749	6.28162	0.224267	0.998958	5.90373	5.96898	6.31635	6.451	5.89694	6.34907	6.52583	6.50131	5.95793	6.40334	6.07777	6.3234	6.72576	6.50839	6.0524	6.4457	6.79662	5.78013	6.20781	5.71448	6.36282	5.70116	6.26288	6.34726	5.81751	5.88556	5.77012	6.79069	6.89951	6.12106	6.23654	6.73154	6.87971	5.87494	6.37284	5.93525	7.24	6.02814
46624	hsa-miR-1236-3p	-0.00667097	6.6399	6.65477	0.956156	0.998958	6.13443	6.66145	6.18883	6.61553	7.16598	6.54508	6.82751	6.24981	7.16512	7.00564	6.18771	6.4519	7.10975	6.60032	6.73469	6.74234	6.61515	6.53543	6.5628	6.41784	6.94551	6.81673	7.06398	6.53535	6.31636	6.26561	6.84115	7.27402	6.45089	6.21215	6.88415	6.78033	6.59353	6.64273	6.4121	6.58976	6.70964	6.46481
14328	hsa-miR-124-3p	-0.0779686	6.44624	6.46041	0.581155	0.998958	5.91904	6.65759	6.22813	6.33527	6.18317	6.48397	6.44401	7.07159	6.78093	5.95505	6.37739	6.28537	7.26186	6.90951	6.90471	6.96084	6.39725	6.11652	6.55389	6.22355	6.65505	6.18579	6.41996	6.32589	6.15527	6.00649	6.21601	7.24359	6.75666	5.86538	6.35552	6.63456	6.44581	6.25126	6.34161	6.28441	6.66784	6.0965
42898	hsa-miR-124-5p	0.0208492	7.93876	7.92811	0.919228	0.998958	6.77802	7.93595	7.68499	7.97356	8.05417	7.70014	8.07702	8.18398	8.31914	7.89545	7.4364	7.53093	8.90604	8.27282	8.04346	8.42877	7.92231	7.80412	8.13527	7.32187	8.19563	7.40268	8.66942	8.51845	7.83095	6.8626	7.94285	9.13126	7.57924	7.49364	8.25148	8.36685	8.01039	7.01264	7.93263	7.83369	8.71798	7.5161
168870	hsa-miR-1246	-0.138011	10.774	10.8234	0.520944	0.998958	9.98615	11.1819	11.3679	10.082	11.3903	10.9377	10.0881	10.2347	10.911	10.0758	10.5903	9.94698	10.7708	11.3634	10.9394	10.9981	10.9135	10.7929	11.4899	10.7439	10.7942	10.2493	10.7174	11.2187	11.7696	10.2895	11.1935	11.4318	9.92516	11.6975	11.0136	11.205	10.2304	10.7463	10.8694	11.2702	9.77661	10.2087
145977	hsa-miR-1247-5p	-0.0810717	6.03539	6.04109	0.360474	0.998958	5.52917	6.19541	5.93122	5.96939	6.206	5.86095	5.87246	6.14377	6.7505	6.06524	6.07108	6.0152	6.20685	6.18716	6.31903	6.28617	5.76743	5.86086	6.33277	5.90595	5.73875	5.93176	6.01295	5.93528	6.20861	6.00304	6.00586	6.33998	6.00755	5.91339	5.92962	6.08719	5.8803	6.11945	5.9286	5.94589	5.96263	5.91743
46210	hsa-miR-1249	-0.055978	6.3429	6.39057	0.594988	0.998958	6.30537	6.46388	6.21588	6.51199	5.76683	6.31179	6.30454	6.42651	6.28098	7.11038	6.27878	6.41289	6.26478	6.40837	6.51213	6.10275	6.42024	6.10465	6.47496	6.60888	6.92819	6.53175	6.37959	6.29571	6.09355	6.5434	6.05234	6.16309	6.47294	5.89336	6.41028	6.14564	6.53785	6.53603	6.07972	6.00276	6.19794	6.47941
46924	hsa-miR-1252-5p	-0.224501	6.1821	6.22091	0.132444	0.998958	5.74949	6.76646	6.84376	5.98048	6.45805	6.15455	5.90921	6.26542	7.10727	5.32079	6.02875	5.5269	6.25221	6.6091	6.27821	6.16599	6.07653	6.2618	6.82442	5.97828	5.90211	6.00813	6.50431	6.46698	6.61169	5.9448	6.37691	6.45695	5.81922	6.23219	6.28851	6.18278	5.77339	6.31571	5.89408	5.92371	5.89766	5.76308
46707	hsa-miR-1253	-0.0643885	5.45924	5.46878	0.724264	0.998958	5.26588	6.05345	6.29714	5.1074	6.07301	5.30241	5.18201	5.0844	6.50129	4.76785	5.31773	4.87302	5.75122	6.01903	5.30766	5.65116	5.07326	5.43115	5.62681	5.02574	4.72036	4.88065	5.86314	5.67108	5.97147	4.81475	5.71273	5.88356	5.08241	5.872	5.98932	5.85101	5.05751	5.31754	5.39506	5.27724	5.39546	4.98408
46380	hsa-miR-1255a	0.0270724	8.3885	8.38157	0.797197	0.998958	8.43103	8.82993	8.34007	8.44749	9.01422	8.43626	8.56177	8.06201	8.89297	8.11853	8.23435	8.09223	8.52677	8.68779	8.4729	8.26772	8.47167	8.37112	8.20817	7.94363	8.47335	8.58322	8.57655	8.28492	8.21291	7.70372	8.46261	8.19442	8.26121	8.3206	8.60217	8.394	8.52122	8.35537	8.42888	8.29544	8.60166	8.08028
168811	hsa-miR-1255b-2-3p	0.0204086	5.93545	5.93723	0.82135	0.998958	6.24648	6.21405	6.03555	5.98489	6.23187	5.84116	5.98503	5.36679	5.71947	5.64179	6.1371	6.08059	5.76002	5.8922	5.93653	6.00119	6.03849	5.86679	5.92383	5.74253	5.49218	6.24711	5.69952	5.86898	6.03414	6.16184	6.07238	5.63427	6.10087	5.97705	5.73929	5.69949	6.21575	5.78969	6.10905	6.09074	5.96797	6.00054
17942	hsa-miR-125a-3p	-0.12716	5.91246	5.89598	0.298648	0.998958	5.56444	6.17754	6.28572	5.8658	6.44463	5.9015	6.02028	5.72966	5.88292	5.2408	5.81757	5.52724	6.08867	6.18523	5.92652	6.39344	5.73919	6.11069	5.79672	5.93385	5.48666	5.757	6.16757	5.81668	6.15457	5.39744	6.2928	6.55042	5.54574	6.37572	6.02036	5.91268	5.65975	5.7785	5.88314	5.72971	5.864	5.64845
10928	hsa-miR-125a-5p	0.0868575	9.4334	9.3711	0.682129	0.998958	10.1618	9.16682	9.4056	9.86967	8.98622	9.91254	10.022	9.25026	8.90596	9.89097	9.86349	10.012	8.36064	8.65714	9.32183	9.53388	9.37804	9.60995	8.9375	9.82292	9.03905	9.46597	8.55845	9.10897	9.48461	10.4415	9.58826	8.38109	9.7326	9.58385	8.45954	8.8559	9.57816	9.75921	9.87271	10.181	9.2959	10.0134
145838	hsa-miR-125b-1-3p	-0.236813	7.55257	7.65552	0.417592	0.998958	7.27078	7.8945	8.09687	6.70868	7.74743	7.70627	6.53713	8.6139	8.54209	7.35842	7.58097	6.51001	7.81546	9.32761	7.91671	7.52183	6.89797	6.94634	7.83669	7.4011	6.95285	6.96165	8.5627	7.9455	8.22925	6.99106	7.4726	8.40372	6.4448	7.87786	8.94316	8.50353	6.474	7.4803	6.97504	7.17053	6.51516	6.86317
42845	hsa-miR-125b-2-3p	-0.0322371	6.40757	6.3859	0.791144	0.998958	6.08613	6.171	6.06627	6.37497	6.81332	6.25643	6.66874	6.31982	6.59816	6.1117	6.20022	6.16033	6.82063	6.89735	6.97007	6.72095	6.55538	6.41535	6.44841	6.18491	6.07259	6.1799	6.28018	6.39836	6.11813	6.0021	6.56887	7.30203	6.266	6.40243	6.22793	6.41592	6.18387	6.24997	6.31569	6.51913	6.87788	6.26658
30787	hsa-miR-125b-5p	0.131513	10.8755	10.7871	0.659481	0.998958	11.8844	10.1494	11.3706	11.3427	10.7931	11.3034	11.5386	10.8445	9.94733	10.7841	11.5695	11.7827	9.48505	9.56236	10.2962	10.8173	10.568	11.4864	10.2228	11.2284	10.0798	10.9044	9.66997	10.6037	11.151	12.2109	11.4734	9.35022	11.3941	11.6204	9.35372	10.6648	10.9906	11.1402	11.479	11.741	10.958	11.5073
4610	hsa-miR-126-3p	0.100699	7.27363	7.1862	0.789133	0.998958	8.45524	7.37649	7.37592	7.74275	6.24794	8.15134	8.32592	7.75398	5.64292	7.96343	7.84923	8.06725	5.36286	7.00598	7.71635	6.30634	7.40446	7.80073	6.07257	7.57831	6.32485	7.47903	5.32583	7.10903	7.22261	8.6934	7.62235	5.58799	7.79125	8.21663	5.61868	6.2977	8.0486	7.87639	7.35801	8.55199	6.78739	8.28629
33596	hsa-miR-126-5p	0.0206499	6.28239	6.22447	0.93524	0.998958	7.39857	6.20224	6.15049	6.58351	5.5694	7.07122	7.14046	6.43657	5.12376	6.90957	6.7854	6.8935	5.24835	6.03839	6.4886	5.66275	6.26931	6.58311	5.67227	6.52914	5.65474	6.44183	5.14184	5.89407	6.03092	7.25899	6.45571	5.17575	6.61963	6.91125	5.26716	5.60694	6.77443	6.44694	6.22998	7.11113	5.98779	6.96519
169412	hsa-miR-1260a	0.175657	9.33966	9.3176	0.436757	0.998958	10.2408	7.92838	9.24925	9.59359	8.91284	9.59495	10.0968	8.76682	8.65833	9.86556	10.108	10.3593	9.14692	8.13467	9.54841	9.15602	9.45585	9.43037	8.8596	8.65909	8.74936	8.92487	8.83279	9.19625	8.86866	10.1031	9.29119	9.55969	9.98521	9.80362	8.57335	9.40837	9.68139	9.55389	9.7972	9.60976	9.49775	9.70495
168619	hsa-miR-1260b	0.165633	12.2668	12.1988	0.485906	0.998958	12.8232	10.3886	12.2899	12.5446	12.0642	12.8388	12.776	12.0605	11.5608	12.868	12.8542	12.846	11.9187	10.8474	12.8129	12.292	12.5253	12.6425	12.0889	12.149	11.3238	12.0112	11.595	12.1152	12.0519	12.8542	12.4175	11.874	12.6937	12.8314	11.134	12.2483	12.5717	12.6573	12.7273	12.7142	12.4175	12.7105
148648	hsa-miR-1261	-0.0987899	6.38079	6.39539	0.474768	0.998958	6.07283	6.33652	6.67829	6.31508	6.64868	6.43296	6.25748	7.20495	6.94006	6.03954	6.50795	6.22562	6.24381	7.4679	6.56823	6.59749	6.45087	6.16692	6.52792	6.28912	5.64446	6.10579	5.91432	6.44321	6.43097	5.90642	6.22872	6.54615	6.11555	6.73994	6.55101	6.51187	6.2376	6.35461	6.24694	6.19307	6.32416	6.00315
46732	hsa-miR-1264	0.0649143	7.93089	7.91923	0.742098	0.998958	8.83611	7.68115	8.06652	8.51231	7.74443	8.0209	8.12217	7.57973	7.47248	7.82532	8.52491	9.01916	7.35863	7.1461	7.95826	7.89909	7.83409	8.28146	7.68595	7.88032	7.01854	7.48378	7.25175	7.53932	8.03712	9.06584	8.18866	7.18641	8.20364	8.09266	7.21221	7.64579	8.31412	8.09452	8.13746	8.07991	7.89277	8.48035
46737	hsa-miR-1265	0.134515	6.10905	6.1212	0.400649	0.998958	6.35757	5.74811	6.37643	6.24375	5.8106	5.81273	5.84132	6.12302	5.58353	5.25857	6.40827	6.72824	6.78176	5.4765	5.72103	6.06877	6.17322	6.25816	5.58678	5.7662	5.86228	5.74542	5.96641	6.69697	6.11976	6.4537	6.01443	6.82033	6.47194	6.14605	6.21482	7.10934	6.33171	5.723	6.0019	6.14552	6.06877	6.12689
168973	hsa-miR-1268b	-0.0240622	5.94038	5.97014	0.834915	0.998958	6.21893	5.90788	6.87704	5.3942	6.11596	5.94055	5.80958	5.98998	6.28313	5.28039	5.93935	5.84871	6.02755	6.30286	5.98145	6.01272	5.63744	5.84839	5.89415	5.94254	5.79283	5.75009	6.15755	5.92058	6.0237	5.56126	5.98928	6.38654	5.57757	5.9513	6.21611	6.1077	5.59274	5.85425	5.95033	5.92193	5.84139	5.88663
46752	hsa-miR-1270	-0.0307938	5.92501	5.93962	0.686362	0.998958	5.84677	5.86001	5.80027	5.92763	5.65611	5.88361	5.94206	5.83998	5.41089	6.16479	5.9714	6.01242	6.03479	5.87954	6.05662	5.93402	5.90464	5.87398	5.91507	6.14539	6.44972	6.27287	6.08443	5.94627	5.80256	5.9723	5.72752	5.94159	6.00829	5.67932	5.95314	5.8922	5.94651	5.78318	5.81355	5.83138	5.91514	6.07051
46623	hsa-miR-1273a	-0.0164788	6.05744	5.9981	0.926416	0.998958	5.60162	6.35726	6.24393	5.95693	7.07477	6.07153	6.23737	5.93089	6.99491	5.35843	5.79269	5.39479	6.00987	6.72096	6.30181	6.17152	5.91859	6.49057	6.54611	5.86294	5.31883	5.30633	5.84902	5.77789	6.28708	5.38609	6.67497	5.79871	5.94005	6.45087	5.69776	5.91128	5.99903	6.15626	6.32705	6.52934	6.21272	5.52201
148263	hsa-miR-1273e	0.0100621	6.96536	6.95517	0.935585	0.998958	6.72039	6.82987	6.96032	6.85669	7.44043	6.71532	7.06613	7.07431	7.48995	6.46749	6.65676	6.58722	7.56355	7.20287	7.06468	7.218	6.96483	6.8698	6.93006	6.56956	7.09638	6.70059	7.49168	6.90513	6.6603	6.28978	7.04071	7.49907	6.83728	7.12816	7.18063	7.27231	6.93675	6.85418	6.86432	6.87924	7.23473	6.56428
168846	hsa-miR-1273f	0.00366221	6.32542	6.29379	0.979361	0.998958	5.70971	6.18554	6.2232	6.21987	6.75519	6.30982	6.51801	6.6579	6.84934	6.04016	5.99653	5.76912	6.74157	6.81848	6.3067	6.65815	6.35502	6.19833	6.55774	5.85389	6.58629	5.91275	6.60014	6.46622	6.18223	5.36591	6.41303	6.93724	6.24583	6.30546	6.3884	6.75777	6.28639	6.04177	6.27984	6.339	6.6389	5.8944
168925	hsa-miR-1273g-3p	-0.0284997	11.0925	11.0268	0.871908	0.998958	10.918	11.4696	10.9071	11.5917	10.95	10.9994	11.3749	10.3224	10.114	10.6856	11.0938	11.5015	11.0657	9.98047	10.3197	11.2611	11.2683	11.3491	10.8368	11.948	11.3358	12.0689	11.0763	11.1272	11.4579	11.5145	11.0957	11.2969	10.8374	11.1881	11.0065	11.1479	11.1625	11.1988	10.5558	10.812	11.0932	11.5835
169082	hsa-miR-1275	-0.107607	10.2682	10.4153	0.812591	0.998958	9.66956	10.2454	11.5527	8.79367	10.783	9.86212	8.77563	11.3605	11.9776	9.43438	9.9296	8.50573	11.522	11.407	10.2881	9.74469	9.27761	9.43499	11.4148	9.96424	10.3867	8.86686	12.303	11.171	11.0155	9.09168	10.5108	11.7791	8.72047	10.9373	12.5185	11.9613	8.78497	10.1861	9.79538	10.4064	8.50147	9.312
46368	hsa-miR-1282	-0.0467876	5.92243	5.94529	0.564984	0.998958	5.89676	5.88512	5.71331	5.98477	5.45495	5.83778	5.83416	6.0943	5.74505	6.43774	5.8955	5.96707	5.85925	6.03646	6.10531	5.83048	5.86595	5.81151	6.01142	6.06299	6.42417	6.08761	5.78495	6.00645	5.92604	6.12711	5.70086	5.77518	6.1147	5.69146	5.90354	5.65227	5.94825	5.98921	5.92149	5.80947	5.84185	6.01788
46336	hsa-miR-1284	-0.166008	7.26443	7.24859	0.391774	0.998958	6.78968	7.51408	7.56172	6.87148	7.92474	7.50507	7.08812	7.48575	8.3354	6.74599	7.03061	6.63382	7.10141	8.48233	7.89137	7.512	6.92692	7.3083	7.42754	7.329	6.79318	7.3849	7.01071	6.85009	7.6248	6.59046	7.69892	7.22515	6.38028	7.95761	7.21312	7.24809	6.56954	7.92446	7.10171	7.31707	6.79834	6.89467
145981	hsa-miR-1285-3p	-0.0461795	6.5478	6.53038	0.585289	0.998958	6.5437	6.81175	6.73155	6.54525	7.09522	6.50338	6.58394	6.47253	7.09162	6.02711	6.45889	6.43272	6.52475	6.91704	6.63647	6.58951	6.3327	6.52884	6.64766	6.45371	6.37735	6.40863	6.58093	6.38169	6.59138	6.38403	6.63737	6.32889	6.46534	6.64166	6.45042	6.53056	6.58681	6.64465	6.48135	6.45074	6.59015	6.35604
168899	hsa-miR-1285-5p	0.075798	5.98974	5.96286	0.353134	0.998958	6.03394	6.04135	6.03455	6.16666	6.24348	5.99749	6.01208	5.8698	6.26152	5.50245	5.97011	5.66706	6.05492	6.25039	6.08693	6.12937	6.00026	5.95905	5.8764	5.59154	5.74505	6.01431	5.94293	5.92478	5.91837	5.63169	6.2501	5.9851	5.84786	6.20393	5.87885	5.89229	6.14506	6.02755	6.17015	6.2779	6.1599	5.84495
42571	hsa-miR-129-1-3p	-0.0480613	6.55263	6.54354	0.798242	0.998958	6.93405	6.97197	6.70149	6.79035	6.93252	6.76288	6.52184	6.39674	7.42452	6.62229	6.85657	6.97886	5.58106	6.87816	6.67803	7.04762	6.32334	6.54212	6.4719	6.81284	5.69987	7.06253	5.37771	6.35141	6.64753	6.89979	6.46979	5.43278	6.32502	6.38697	6.03446	6.09572	6.71719	7.25317	6.42949	6.53023	6.14198	6.91529
168568	hsa-miR-1290	-0.15908	8.0799	8.14841	0.521026	0.998958	7.58262	8.8723	8.80381	7.52547	8.48024	8.271	7.2599	7.68635	8.71415	7.61516	8.15624	7.1137	8.69388	8.42749	8.50819	7.95686	7.82362	7.74546	8.23862	7.76188	8.17523	7.03925	8.45631	8.52362	9.05804	7.79548	8.45164	8.90574	7.28223	8.47728	8.84616	8.77007	7.4803	8.20797	8.39567	8.42011	6.49619	7.01802
46944	hsa-miR-1297	-0.00604796	7.90494	7.83901	0.987477	0.998958	8.79551	8.10103	8.19226	8.26415	7.88813	8.62431	8.37445	7.7164	8.23713	8.67775	8.57393	8.55867	5.44905	7.68726	7.93094	8.14425	7.89	8.42023	7.96225	8.22236	6.10412	8.10752	5.58349	7.69689	8.11451	9.21452	8.37683	5.4214	8.4143	8.44288	5.73638	6.69113	8.28919	8.5332	8.62687	8.72949	8.10147	8.49363
46381	hsa-miR-1298-5p	0.0588834	6.04789	6.04406	0.79859	0.998958	5.46568	5.58184	5.79993	6.05399	5.28485	6.16057	5.79313	5.595	5.48947	5.87314	5.60286	6.3543	7.61186	5.38155	5.47683	5.70365	6.59878	6.23339	5.74502	5.73048	6.92474	6.02089	7.07319	6.69585	5.88305	5.4143	5.58452	7.31363	6.59171	6.02673	6.53204	6.9674	5.83417	5.71758	6.40453	5.49411	6.16353	5.64169
46788	hsa-miR-1299	-0.00655694	6.11998	6.12443	0.941592	0.998958	6.16881	6.12908	6.05975	6.36003	5.74174	6.07231	6.00946	6.03835	5.72907	6.18072	6.24346	6.23633	5.96273	5.79028	5.92379	5.91089	6.4732	6.09911	6.03235	6.25594	6.47207	6.80043	6.18084	6.30651	6.1425	6.3075	5.95467	5.9406	6.18233	5.93591	6.09227	5.83281	6.27962	6.07493	6.13152	6.13746	6.21896	6.15085
46479	hsa-miR-1304-5p	0.0513301	7.11812	7.1248	0.649455	0.998958	6.72132	6.97872	6.99508	7.14358	7.41666	6.9336	7.32757	7.3495	7.38519	6.91505	6.85241	6.80719	7.71932	7.4907	7.2037	7.32602	7.1204	6.91688	7.17325	6.77676	7.47747	7.02717	7.42436	7.21783	6.85052	6.44724	6.97434	7.36479	6.93376	6.94907	7.42532	7.45674	7.12492	6.972	7.06834	6.88196	7.49497	6.84491
42681	hsa-miR-1307-3p	0.0799138	5.71848	5.71117	0.334648	0.998958	5.98799	5.48234	5.98511	5.84424	5.7694	5.79737	6.11976	5.82928	5.60862	5.98347	5.82366	5.82285	5.50112	5.74409	5.69785	5.64659	5.46589	5.64854	5.78835	5.62565	5.32869	5.40449	5.62182	5.49245	5.62147	5.83301	5.55922	5.53148	5.76192	5.723	5.4408	5.72701	5.83995	5.84007	5.64203	6.16937	5.65174	5.9416
10138	hsa-miR-130a-3p	0.087821	8.24009	8.17827	0.744449	0.998958	8.78121	8.15528	8.39382	8.6736	8.017	8.58714	8.61488	8.26446	8.00395	8.52043	8.56907	8.96027	6.71409	7.72633	8.00832	8.4422	8.06213	8.8785	8.29422	9.01156	7.69532	8.51583	6.28413	7.98036	8.43692	9.30294	8.50446	6.37787	8.36123	8.51049	6.98531	7.78259	8.52284	8.74991	8.35663	8.92226	8.35367	8.80216
10936	hsa-miR-130b-3p	-0.0386	6.45269	6.47483	0.808711	0.998958	6.2725	6.35679	6.40199	6.42436	6.68081	6.21454	6.51342	6.54216	6.77625	6.09319	6.20409	6.21801	7.41919	6.38061	6.5206	6.50504	6.17007	6.22923	6.13414	6.30646	6.41327	6.17594	7.26152	6.37375	6.2232	6.1778	6.37272	8.0227	6.15967	6.28032	6.94185	6.85081	6.13795	6.52927	6.17694	6.24451	6.27089	6.22547
46866	hsa-miR-1321	-0.0078195	7.29472	7.30708	0.948346	0.998958	7.10399	7.38074	7.46006	7.22466	7.54453	7.28172	7.35915	7.37179	7.40601	6.68779	7.15374	7.09478	7.96103	7.35488	7.23704	7.4672	7.42281	7.12322	7.05797	6.88363	7.54594	7.13033	7.7765	7.25815	7.25023	6.77459	7.35976	7.89342	6.99652	7.32883	7.78132	7.77711	7.3229	6.95888	7.0473	6.94698	7.44358	7.03031
146137	hsa-miR-133a-3p	-0.0165776	6.53389	6.55089	0.902969	0.998958	6.93976	6.22458	6.22844	6.81926	6.27382	6.77459	6.97748	6.4173	6.15255	7.06967	7.01506	6.95404	5.9754	6.15558	6.51162	6.66145	6.34121	6.67854	6.39291	6.75807	6.29257	6.36	6.07114	6.08257	6.51633	7.21618	6.59278	6.13406	6.68176	6.85258	6.02034	6.04652	6.55044	6.69339	6.74638	6.8443	6.49546	6.76957
146160	hsa-miR-133b	-0.00354398	6.89819	6.91036	0.980441	0.998958	7.30294	6.5817	6.65084	7.22099	6.61479	7.19927	7.49539	6.82879	6.47464	7.48172	7.41776	7.30286	6.30962	6.49479	6.88853	6.98491	6.70548	7.01198	6.65206	7.05929	6.71001	6.65865	6.46655	6.3556	6.8559	7.55791	6.89387	6.48495	7.05882	7.24732	6.30951	6.41372	7.05527	6.97922	7.20606	7.27506	6.85739	7.06687
148316	hsa-miR-134-3p	-0.0428931	6.3459	6.31678	0.748935	0.998958	6.98571	5.97442	6.50857	6.39762	6.58655	6.52086	6.61058	5.97499	6.16516	5.91693	6.80504	6.85668	6.06221	6.38019	6.58332	6.32635	6.2216	6.47232	6.33674	6.15062	5.53064	6.02757	6.30724	5.8415	6.24603	6.9551	6.57227	6.05351	6.4216	6.856	5.86798	6.044	6.50472	6.14322	6.57137	6.53396	6.32445	6.5066
42609	hsa-miR-135a-3p	0.0854148	5.79949	5.81653	0.49169	0.998958	5.69694	5.67835	5.67074	5.78748	5.59339	5.71461	5.79375	6.25064	5.7621	5.62717	5.62209	5.5498	6.36711	5.93811	5.77148	5.74897	5.52809	5.50578	5.88579	5.58932	6.27558	5.64673	6.36426	5.85773	5.66054	5.35836	5.57206	6.30824	5.60989	5.71017	6.45711	6.64846	5.61297	5.65813	5.61206	5.55893	5.83123	5.55651
10943	hsa-miR-136-5p	-0.0656847	5.82922	5.82546	0.494236	0.998958	5.87606	5.74708	5.88743	6.03516	5.80956	5.55553	5.92911	5.8831	5.49777	6.52868	6.02375	6.11277	5.56548	5.64623	5.85232	5.64333	5.88591	5.8446	5.83602	5.97123	6.08	5.78042	5.4352	5.64044	5.67782	6.23146	5.67497	5.47583	6.19521	5.9691	5.57749	5.56505	5.95183	5.85263	5.78801	5.76716	5.70176	6.01502
148278	hsa-miR-138-2-3p	0.04546	7.30864	7.29002	0.857403	0.998958	8.50494	6.86431	7.44542	7.96467	7.23818	7.82408	7.85338	6.88173	6.56383	7.46975	8.1931	8.52212	6.44088	6.56602	7.63995	7.33957	7.15217	7.812	7.04353	7.07898	6.16845	6.78241	6.31327	6.65133	7.06976	8.53563	7.59441	6.30148	7.53387	7.62299	6.27507	7.06355	7.87912	7.28993	7.68875	7.62961	7.1722	7.75804
42630	hsa-miR-140-3p	0.0257652	9.41167	9.38165	0.895465	0.998958	10.3246	9.12509	10.1007	9.90641	8.92269	9.703	9.79866	9.28935	8.94889	9.52253	9.67433	9.72655	8.41784	9.0722	8.97516	9.31616	8.90755	10.0227	9.09784	10.2053	9.24075	9.42912	8.51495	9.25517	9.49944	10.1413	9.47747	8.40328	9.2891	9.87925	8.63977	9.08856	9.4306	9.64778	9.43787	9.91067	9.45775	9.84308
4700	hsa-miR-140-5p	-0.0973593	8.4497	8.38153	0.788154	0.998958	9.83184	8.11392	9.01714	8.97375	8.36198	8.75812	8.90819	8.26691	8.02666	9.11071	9.29586	9.19045	6.34094	8.05825	8.67192	8.35176	8.29694	9.27467	8.6115	9.1411	7.22087	8.51962	6.18579	8.09392	8.20883	9.79275	8.77878	6.39464	9.0351	9.27293	6.42243	7.36466	8.8732	8.34128	8.81278	9.29695	8.97649	8.89489
145972	hsa-miR-141-5p	0.154976	5.71821	5.69408	0.159581	0.998958	5.7746	5.57344	5.71343	5.85304	5.37813	6.03253	5.76857	5.60337	5.4835	5.325	5.7255	6.06809	5.58904	5.6844	5.40658	5.53232	5.96093	5.76246	5.53113	6.07462	5.96215	6.04033	5.40933	5.746	5.61587	5.5853	5.55518	5.3121	5.88718	5.61348	5.88662	5.67177	6.37141	5.43938	5.97717	5.30349	6.39999	5.67467
10947	hsa-miR-142-3p	-0.283221	6.26319	6.23551	0.0587922	0.998958	6.03172	6.06831	6.09138	6.36906	6.47522	7.47081	6.40493	6.87115	5.80898	6.44641	6.65764	6.52772	5.71541	5.84804	6.61576	6.04946	6.4497	6.56108	6.40283	6.41699	6.03717	6.16353	5.60488	6.38766	6.15285	6.78963	6.21206	5.80067	6.66685	6.58659	5.71931	5.7271	6.08209	6.04158	6.25773	6.28692	5.8646	6.33742
13177	hsa-miR-143-3p	0.203378	12.99	12.8623	0.631495	0.998958	13.6587	13.3083	13.2844	13.561	13.1446	13.5861	13.4934	12.99	12.9349	13.4796	13.6834	13.549	10.2105	12.2686	12.8942	13.5085	12.9917	13.631	13.2367	13.6163	11.4867	13.441	9.81378	12.9115	13.5205	13.641	13.6834	9.66516	13.7422	13.4797	11.2631	12.4303	13.7422	13.4123	13.6556	13.9517	13.3083	13.441
46467	hsa-miR-143-5p	0.137145	7.44516	7.3781	0.569939	0.998958	8.30373	7.04106	7.26554	7.99389	7.23591	7.97023	8.05946	7.30149	6.81152	7.82013	8.3733	8.32365	6.40028	6.61953	7.42163	7.51873	7.27545	7.90873	7.20785	7.56224	6.73765	7.30624	6.49489	6.64274	7.17095	8.43892	7.59134	6.18199	7.83858	7.67085	6.35584	6.91528	7.98077	7.70631	7.85415	8.19084	7.62958	7.79465
29802	hsa-miR-144-3p	-0.287736	6.30173	6.2669	0.356647	0.998958	6.63316	5.9989	6.34782	5.86936	7.23686	8.67986	6.12119	8.25634	5.54973	5.85041	7.53198	5.63673	5.94058	5.41508	5.57804	5.99298	5.34651	7.77641	5.88281	5.91884	6.49734	5.83636	5.53289	7.38615	6.34807	6.78834	6.12136	6.7733	5.61948	6.40217	6.243	6.63572	5.6718	6.02297	5.79875	5.64275	5.64385	6.9377
31867	hsa-miR-145-3p	0.0764134	7.26167	7.17709	0.798633	0.998958	8.09725	6.90878	7.29863	7.78144	7.08137	7.80673	7.93939	7.32372	7.02748	7.68606	7.98807	8.1588	5.61323	6.5096	7.15095	7.58645	7.16859	7.83979	7.15973	7.58467	5.81474	7.24564	5.66207	6.79301	7.345	8.45022	7.75428	5.4699	7.54836	7.57346	5.58422	6.82589	7.59865	7.72607	7.72623	7.70621	7.53019	7.87849
42641	hsa-miR-145-5p	0.138597	12.5911	12.5261	0.451749	0.998958	13.1348	12.9274	12.8559	12.9269	12.3697	12.6774	12.591	12.4417	12.2349	12.5775	13.0496	13.0506	11.5199	12.0144	12.3346	12.616	12.4357	12.8368	12.388	13.1269	11.8165	12.8314	11.8872	12.3821	13.105	13.0968	12.9338	11.2358	12.7617	12.6965	11.9627	12.3872	12.8055	12.912	12.9262	13.097	12.5448	12.9684
146072	hsa-miR-1469	-0.0326182	10.2698	10.2661	0.910959	0.998958	8.93232	10.2055	9.90424	10.2105	11.2425	9.50864	10.7431	10.1556	11.0459	9.79391	9.34038	9.39287	11.7075	10.4583	10.3952	11.1735	10.0719	10.2243	10.073	9.69276	10.2523	9.76481	11.5863	10.4155	9.88448	8.82592	10.9954	12.1912	9.78089	10.3324	10.7557	11.0344	9.7225	9.94879	10.0018	10.5124	10.5275	9.44952
10306	hsa-miR-146b-5p	-0.135016	5.95299	5.94091	0.172702	0.998958	5.80294	5.93993	5.82575	6.00021	5.93222	6.07937	6.08512	6.2845	5.80552	6.37272	5.75602	5.99799	5.71015	5.81778	6.1937	5.61592	6.41642	5.91118	6.43016	6.33396	6.27101	6.15994	5.65936	5.99383	5.88974	6.07779	5.73137	5.58221	6.03359	5.73191	5.58749	5.5994	5.93075	5.9296	6.01228	5.75976	5.75674	6.19512
10954	hsa-miR-147a	-0.0243218	5.75708	5.77658	0.742992	0.998958	5.75559	5.84962	5.61105	5.83756	5.48763	5.75876	5.78781	5.57342	5.78312	6.35976	5.68821	5.75355	5.61348	5.63214	5.53854	5.65475	5.8313	5.7161	5.73334	5.89244	6.17662	5.92484	5.65835	5.80421	5.74703	5.9852	5.70981	5.62953	5.81722	5.55488	5.74006	5.55122	5.63567	5.8354	5.66471	5.80608	5.78254	5.88731
10955	hsa-miR-148a-3p	-0.0821178	6.19639	6.12237	0.674414	0.998958	6.94133	5.92357	6.94529	6.5015	5.90606	6.49645	6.56657	6.37274	6.17089	6.47372	6.48655	6.86617	5.29167	5.84983	6.20513	6.10684	5.75334	6.63222	5.78349	6.43128	5.38269	6.50472	5.18054	5.8922	6.26929	6.92902	6.37766	5.30893	6.39971	6.46088	5.13389	5.62618	6.47281	6.21747	6.43316	6.25342	6.22576	6.68976
19585	hsa-miR-148b-3p	-0.106906	6.37448	6.35311	0.366339	0.998958	6.71911	6.30497	6.63181	6.54095	6.24281	6.55255	6.5425	6.39535	6.44811	6.44924	6.68433	6.66948	5.73025	6.0995	6.24744	6.39053	6.28328	6.63169	6.36242	6.69023	5.96547	6.71117	5.7948	6.15637	6.47872	6.9351	6.59818	5.90405	6.29634	6.45287	5.76019	6.04598	6.29595	6.68221	6.33468	6.45452	6.14013	6.607
169087	hsa-miR-149-3p	-0.0441494	8.58386	8.55007	0.841616	0.998958	7.42144	9.14919	8.61495	8.40559	9.46311	8.3126	8.83276	8.31136	9.30738	8.14948	7.85277	7.85718	9.38777	8.97206	9.09562	8.84968	8.47667	8.69093	8.96369	8.21539	8.93669	8.31215	8.97684	8.34582	8.51675	7.19536	9.14778	9.70781	7.80978	8.51598	8.8068	8.79641	8.34252	9.10202	8.27407	8.33795	8.83525	7.897
42810	hsa-miR-149-5p	-0.104463	5.98143	6.00338	0.301815	0.998958	5.81345	5.95077	5.81086	5.9723	5.70562	5.81408	5.86763	6.0611	5.81497	6.73484	5.95849	5.9534	5.7406	5.94223	6.00259	5.92948	6.14153	6.02142	6.26753	6.3727	6.66399	6.1962	5.80461	5.98811	5.9165	6.3071	5.77993	5.84517	5.97904	5.74633	5.65456	5.60868	6.08891	6.12353	5.80907	5.87084	5.87634	6.15972
145678	hsa-miR-150-5p	0.136476	7.02076	7.04397	0.392254	0.998958	6.71114	6.86455	7.24043	6.99258	6.54086	7.29786	6.95546	6.37216	7.00972	7.39176	6.75097	7.52787	7.57325	7.14423	6.63321	6.84135	7.48006	6.63682	6.73342	6.56591	7.0805	7.0817	7.47968	7.17546	6.6399	6.55561	6.41808	7.09471	8.01266	6.95901	7.44669	7.02795	7.80893	7.05386	7.30927	6.4368	7.30711	6.63745
17463	hsa-miR-151a-3p	0.0041567	6.05905	6.04038	0.966043	0.998958	6.27331	5.85845	5.97584	6.1638	5.82135	6.34523	6.2885	6.16096	5.67573	6.21927	6.14368	6.2529	5.6097	5.64965	6.0319	6.01193	5.86832	6.21642	5.91509	6.45488	6.09995	6.18261	5.851	6.03961	6.0127	6.64264	6.07206	5.76431	6.08864	6.05493	5.66681	5.91847	5.98637	6.32708	6.05845	6.26081	5.91729	6.36342
11260	hsa-miR-151a-5p	-0.0380054	6.57767	6.53413	0.850906	0.998958	7.00414	6.62918	6.74536	6.83108	6.45755	6.87243	6.93215	6.40422	6.43179	7.02352	6.97799	7.02621	5.45626	6.13526	6.34155	6.6665	6.50776	7.02978	6.57846	7.05997	5.78182	6.86855	5.44724	6.44423	6.79508	7.43819	6.77222	5.34257	6.68324	6.88599	5.46875	6.0302	6.66672	6.96728	6.71911	6.94208	6.53475	7.05247
168871	hsa-miR-151a-5p/hsa-miR-151b	0.0573619	6.69994	6.64592	0.773055	0.998958	7.25764	6.72049	6.87563	6.99986	6.61435	7.1018	6.97082	6.63191	6.40973	6.85983	7.10749	7.17902	5.65359	6.25568	6.4834	6.86923	6.47061	7.05725	6.62928	7.10146	5.67466	6.41637	5.68355	6.58277	7.00838	7.63303	7.01462	5.56167	6.80188	7.00995	5.76911	6.39653	6.77968	7.13765	6.98898	7.19458	6.50917	7.18613
17676	hsa-miR-152-3p	-0.0677035	6.3742	6.32362	0.607443	0.998958	6.6302	6.33803	6.74832	6.75281	6.20187	6.38024	6.66453	6.34091	6.03094	6.36758	6.52103	6.55345	5.8092	5.87236	5.62157	6.34754	6.26577	6.95957	6.37434	6.8468	6.32155	6.52799	6.13305	6.32808	6.5523	6.97353	6.72644	5.98347	6.16065	6.31946	5.85518	6.27975	6.35901	6.7355	6.12987	6.51847	5.96265	6.72556
10964	hsa-miR-155-5p	-0.0286262	6.274	6.31979	0.883279	0.998958	6.28314	6.06032	6.00325	6.05935	5.72776	6.14852	6.01094	6.27255	5.82567	6.07256	6.25778	6.29455	7.46517	5.99213	6.37716	5.88544	5.9558	5.94513	6.08405	6.34514	7.0495	6.2788	7.87274	6.16872	6.0167	6.27924	6.07775	7.59349	6.18464	5.81288	7.09394	6.45466	5.98798	6.05886	6.17021	6.1871	5.95028	6.10819
168672	hsa-miR-1587	-0.00303818	9.93034	9.97493	0.99236	0.998958	8.77695	9.87271	9.64459	9.87272	10.708	9.08543	10.207	9.96798	10.7329	9.54746	9.00038	9.17575	11.7963	10.5576	10.2668	10.4177	9.7926	9.63619	9.60675	9.30819	10.1998	9.47119	11.5325	10.0444	9.44828	8.14201	10.1063	12.0666	9.38705	9.55748	10.6849	10.9205	9.56222	9.70003	9.54683	9.87653	10.1697	8.96283
27720	hsa-miR-15a-5p	0.095039	8.24116	8.17828	0.739015	0.998958	8.92797	8.07801	8.35981	8.6554	8.00501	8.95083	8.51351	8.47672	7.90108	8.83439	8.78801	8.96902	6.57977	7.66677	8.2455	8.34314	8.10234	8.77189	8.06925	8.79437	7.44762	8.1626	6.35523	7.9622	8.29385	9.3854	8.42315	6.48256	8.64978	8.43947	6.8515	7.4602	8.5693	8.84226	8.64179	9.04204	8.34651	8.77595
17280	hsa-miR-15b-5p	-0.0558037	6.98349	6.93938	0.780644	0.998958	7.47844	6.87387	7.05617	7.16401	6.89877	8.01979	7.33265	7.37715	6.76522	7.2372	7.7591	7.74637	5.92064	6.33776	6.91574	7.16571	6.8403	7.5126	6.6919	7.17522	6.44108	6.68427	5.91019	6.97071	6.68252	7.93572	7.03803	6.19137	6.95034	6.78433	6.14687	6.61025	6.86607	7.17942	7.24822	7.2897	6.76561	7.40933
10967	hsa-miR-16-5p	0.188783	8.74984	8.67091	0.639018	0.998958	9.62673	8.86798	8.966	9.30658	8.68042	9.72225	8.92267	8.93471	8.48585	9.29469	9.44484	9.57816	6.1638	8.1051	8.65943	9.01705	8.7139	9.55215	8.7119	9.47408	7.39509	8.95757	5.63022	8.80134	9.06943	10.0087	9.07065	6.03284	9.20229	8.90628	6.94614	8.15701	9.30698	9.37489	9.18211	9.57954	9.08821	9.5561
169336	hsa-miR-17-5p	0.0899735	7.05774	6.99384	0.751193	0.998958	7.7266	6.96494	7.10224	7.38381	6.94009	7.77479	7.64177	7.34216	6.93484	7.52133	7.60991	7.82233	5.4198	6.43985	6.65891	7.33254	6.82001	7.63575	6.93007	7.42807	5.78711	7.21291	5.27118	6.83443	7.18423	8.0453	7.35213	5.2444	7.37506	7.42749	5.72286	6.56703	7.25028	7.56253	7.46521	7.77062	7.11628	7.57539
17928	hsa-miR-181a-2-3p	-0.141449	6.1816	6.14666	0.51695	0.998958	6.42597	6.48344	6.34647	6.2505	7.67073	5.81472	6.04064	5.77626	7.23519	5.29003	6.2075	5.81391	6.2942	6.6453	6.2411	6.64718	5.42573	6.33479	5.92737	5.51853	5.08395	5.79038	6.52994	6.97461	6.3337	5.93135	6.97135	6.29592	5.74801	6.29249	6.0572	6.43112	6.12976	5.2524	6.37315	6.90746	5.64939	5.75893
42865	hsa-miR-181a-5p	-0.0391291	7.15455	7.12016	0.74946	0.998958	7.35214	7.04676	7.09914	7.69752	6.64682	7.1747	7.25025	7.0533	6.79753	7.25467	7.3184	7.53764	6.91759	6.46268	6.90718	7.08776	7.05055	7.30667	6.67313	7.5474	7.20685	7.71702	7.45684	7.08166	7.16345	7.91396	7.24412	7.0344	6.91162	6.97195	6.96671	7.25562	6.9941	7.45799	7.10154	6.92146	6.95467	7.3372
10972	hsa-miR-181b-5p	0.00266479	5.87601	5.86394	0.97598	0.998958	6.15434	5.85179	5.97109	6.18291	5.55825	5.84015	6.01725	5.95322	5.35849	5.851	5.93983	6.20583	5.68963	5.66322	5.73002	5.86161	5.68029	5.9109	5.44563	6.2238	5.85247	5.87419	5.86863	5.84568	6.00029	6.45973	5.93867	5.66789	5.83795	5.82886	5.80553	5.88959	5.75773	5.86626	6.04294	5.84893	5.80285	6.01111
169408	hsa-miR-181d-5p	-0.0205131	6.06403	6.03686	0.83389	0.998958	6.29607	6.12396	6.30964	6.35794	5.82267	6.13339	6.17811	6.08372	5.53124	5.97256	6.20616	6.4051	5.68289	5.91585	5.85535	5.92348	5.90254	6.19617	5.81197	6.51086	6.11945	6.255	5.8069	6.02707	6.1874	6.60692	6.111	5.76398	5.9524	6.00071	5.75193	6.04273	5.97176	6.26255	6.19034	6.03741	5.83495	6.29102
46266	hsa-miR-1825	-0.0843045	5.892	5.91586	0.327713	0.998958	5.90191	5.96039	5.77494	6.04222	5.47271	5.77757	5.82554	6.04022	5.74444	6.40035	5.7914	6.01471	5.82132	5.89215	6.11855	5.70688	5.94434	5.71339	6.01371	6.18909	6.40664	6.02996	5.77481	5.8998	5.80583	6.13308	5.66598	5.74093	6.08515	5.60455	5.81843	5.62659	6.01452	5.86664	5.7962	5.62751	5.82579	6.02791
46810	hsa-miR-1827	0.00190219	8.62714	8.61432	0.985056	0.998958	8.86145	8.79917	8.25733	8.64359	9.04513	8.84807	8.87396	8.33639	8.87479	8.86914	8.66936	8.80333	8.27584	8.48789	8.58505	8.68437	8.58858	8.74227	8.57144	8.51604	8.51706	8.88529	8.26845	8.36942	8.35184	8.89287	8.78395	8.20192	8.69867	8.49941	8.20763	8.10837	8.83916	8.64722	8.864	8.89293	8.80216	8.66761
17953	hsa-miR-183-3p	-0.114491	7.60944	7.61401	0.5017	0.998958	7.46095	8.03571	7.90842	7.70604	7.92053	7.14797	7.52902	8.12648	7.95573	6.63899	7.35498	7.00345	8.15985	8.11525	7.66413	7.8256	7.63556	7.4071	7.68694	7.20805	7.23802	7.47964	8.26039	7.92666	7.79308	6.79677	7.77676	8.34326	7.02294	7.87806	8.10529	8.17464	7.21511	7.40344	7.33725	7.24594	7.57598	7.09477
10977	hsa-miR-183-5p	0.103038	5.7567	5.74919	0.383161	0.998958	6.34533	5.94948	5.609	5.85334	5.63014	5.72035	5.97388	5.57847	5.23784	5.80462	5.77769	5.77145	5.50905	5.3389	5.48267	5.65294	5.67006	6.1484	5.73546	6.18185	5.32293	5.71953	5.31776	5.67573	6.04264	6.12041	5.64071	5.26259	6.28797	5.68897	5.39375	6.25368	5.9313	5.77991	5.74722	5.61928	5.96135	6.01785
42902	hsa-miR-185-5p	-0.0236051	6.86961	6.89763	0.863159	0.998958	6.61204	7.10442	7.1782	6.58598	7.42261	7.22227	6.71583	7.28597	7.64468	6.55986	6.73155	6.37687	7.04388	7.14797	6.83943	6.82276	6.45333	6.73561	6.79244	6.59784	6.5926	6.2011	7.27774	7.04328	6.98802	6.60394	6.97119	7.22912	6.58235	6.87458	7.44869	7.28586	6.46864	6.9808	6.88561	6.71236	6.449	6.57684
18739	hsa-miR-186-5p	0.00203971	6.14519	6.10905	0.987336	0.998958	6.45161	5.83063	6.12817	6.34064	5.92196	6.40136	6.5094	6.32932	5.65368	6.44697	6.40342	6.49583	5.59735	5.83918	6.16923	6.06738	6.11227	6.39708	6.0965	6.44624	5.83387	6.15717	5.59759	5.84954	6.01172	6.80292	6.19488	5.6823	6.33718	6.23748	5.44276	5.76766	6.29096	6.25669	6.27602	6.47879	6.15838	6.50316
145826	hsa-miR-18b-3p	-0.00270495	5.68854	5.71758	0.965144	0.998958	5.53064	5.72131	5.61972	5.63079	5.54999	5.79919	5.67819	5.88573	5.78226	5.86499	5.56127	5.60163	5.67867	5.79967	5.68086	5.48436	5.75211	5.42234	5.73967	5.77142	5.92523	5.64298	5.74706	5.73105	5.65658	5.74189	5.58831	5.76437	5.69973	5.61962	5.93342	5.74636		5.82525	5.58053	5.54515	5.53572	5.63802
148687	hsa-miR-1908-5p	0.089464	11.3681	11.3316	0.710723	0.998958	9.8217	11.5617	11.5381	11.1583	11.9772	11.2716	11.8131	11.4308	11.7981	10.6115	10.5957	10.565	12.2874	11.823	11.4382	11.9958	11.695	11.3903	11.595	10.5388	11.2207	10.8727	12.0359	11.8131	11.4354	9.77106	11.8094	12.2966	10.9447	11.3729	11.6521	11.8877	11.3151	11.1366	11.6088	11.4457	12.0158	10.4484
146180	hsa-miR-1909-3p	-0.0867821	9.06445	9.04314	0.769015	0.998958	7.74619	9.21436	8.75612	9.14873	9.64259	8.26019	9.15716	9.00896	9.52574	8.67475	8.13096	8.44836	10.5994	9.46703	9.6435	9.63329	9.12519	9.06795	9.00018	8.67719	9.59215	8.8498	10.3131	9.21919	8.65202	7.18092	9.45107	11.2863	8.39702	8.61219	9.60828	9.46581	8.60562	8.79268	8.69793	8.81669	9.60246	8.37803
27536	hsa-miR-190a-5p	-0.0929846	6.35379	6.35901	0.419384	0.998958	6.66672	6.35297	6.30933	6.43848	6.12759	6.73092	6.47037	6.44007	6.28327	6.86362	6.32412	6.49352	5.82815	6.06393	6.40396	6.09229	6.41789	6.61164	6.3307	6.60784	6.53366	6.5045	5.87207	6.21356	6.20329	7.0647	6.35429	5.79445	6.46388	6.33924	5.93835	5.78459	6.44463	6.59456	6.21101	6.48081	6.29117	6.49794
10985	hsa-miR-191-5p	-0.00369889	6.88071	6.84531	0.978055	0.998958	7.1755	6.76908	7.05023	7.12289	6.63482	7.19441	6.95525	6.99581	6.58536	6.85102	7.17675	7.32623	6.29843	6.39064	6.50525	7.0855	6.60564	7.19776	6.6447	7.32896	6.59332	6.88923	6.39188	7.02034	7.12038	7.58983	7.04412	6.39165	6.57269	6.93686	6.22553	6.99758	6.7145	7.177	6.9029	6.96256	6.6387	7.4035
146103	hsa-miR-1913	-0.0444755	6.05676	6.0838	0.569045	0.998958	6.06128	6.06393	5.85578	6.17004	5.68858	5.95342	6.00259	6.05786	6.11976	6.58754	6.00693	6.16051	5.84331	6.0385	6.15741	5.83712	6.04918	6.02099	6.13935	6.27048	6.41299	6.1685	5.95138	6.02272	5.92407	6.40962	5.98973	5.93583	6.26425	5.81998	6.03675	5.79772	6.10082	6.20959	6.01592	5.96467	5.90441	6.14328
146068	hsa-miR-1915-3p	-0.0034654	5.89339	5.89879	0.980868	0.998958	5.57369	5.74606	6.01713	5.7415	5.87598	5.64529	5.70617	6.51107	6.1412	5.44993	5.78894	5.62805	6.31455	6.55541	5.73257	6.01786	6.02313	5.49718	6.33157	5.48111	5.58229	5.2107	6.0738	6.00047	5.99165	5.52012	5.78395	6.9973	5.92287	5.96206	6.235	6.27617	5.78301	5.52696	5.78663	5.76456	6.16816	5.58474
10986	hsa-miR-193a-3p	0.0702065	7.14597	7.06332	0.784776	0.998958	7.99938	6.48149	7.71781	7.6147	6.86635	7.68325	7.90292	7.1194	6.84221	7.10957	7.95707	7.81239	5.77484	6.75472	7.40965	7.29939	6.73585	7.58504	7.01043	7.42197	6.2642	7.05776	5.71961	6.44561	7.06308	8.13718	7.41686	5.78288	7.36371	7.5865	5.95835	6.67632	7.22573	7.52041	7.56073	8.0026	7.1619	7.50515
46443	hsa-miR-193a-5p	0.00615114	6.4762	6.47375	0.953782	0.998958	6.43858	6.37139	6.358	6.44247	5.93946	6.67166	6.62491	6.5369	6.35555	6.19387	6.47753	6.83677	6.1064	6.15062	6.40915	6.4745	6.41193	6.57851	6.41749	7.00351	6.9691	7.07096	6.51835	6.35363	6.48729	6.76236	6.2377	6.56991	6.42707	6.05165	6.45835	6.48196	6.39407	6.72858	6.23464	6.30414	6.34542	6.90131
10987	hsa-miR-193b-3p	-0.00870405	6.72561	6.65961	0.9407	0.998958	6.91858	6.40776	6.7847	7.0006	6.45979	7.25772	7.05308	6.62693	6.13952	6.47769	6.94389	7.14052	6.44488	6.1667	6.5239	6.8796	6.37164	6.86935	6.50036	6.92722	6.62068	6.65822	6.71495	6.37573	6.80043	7.42988	6.7308	6.94411	6.74026	6.91376	6.38182	6.74748	6.44639	6.91811	6.89066	6.6988	6.73136	6.93529
169420	hsa-miR-193b-5p	0.00543818	5.63697	5.6366	0.940618	0.998958	5.67193	5.77518	5.89241	5.62124	5.75476	5.73435	5.52273	5.54492	5.82297	5.23434	5.5989	5.73836	5.78767	5.76103	5.50501	5.64227	5.31589	5.50631	5.56784	5.80782	5.55405	5.45328	5.90157	5.56876	5.67358	5.52114	5.74926	5.84291	5.3524	5.65204	5.84713	5.8686	5.40602	5.5768	5.77232	5.56532	5.50721	5.58674
42570	hsa-miR-194-3p	-0.0203676	5.8441	5.86757	0.915615	0.998958	5.51554	5.86968	5.76669	5.67849	6.03404	5.62162	5.85169	5.67829	5.91346	5.25962	5.58668	5.55027	6.96837	5.95658	5.86324	5.99111	5.53432	5.58277	5.39759	5.28408	5.80998	5.37637	7.00262	6.04833	5.7528	5.45842	6.11273	7.6103	5.61359	5.76234	6.36865	6.2758	5.52593	5.49616	5.83809	5.8702	5.88603	5.36329
13148	hsa-miR-195-5p	0.12846	8.65869	8.59651	0.727795	0.998958	9.49955	8.5846	8.98282	9.25735	8.60509	9.21212	8.96837	8.72001	8.40829	8.98512	9.3686	9.46695	6.5082	8.02845	8.40042	8.75128	8.62694	9.28205	8.51144	9.38816	7.25297	8.76685	5.9226	8.82695	9.163	9.96265	9.19523	6.08897	9.14793	9.06637	6.91335	8.17028	8.91549	9.16816	9.11393	9.31186	9.04443	9.44334
42538	hsa-miR-196a-3p	0.0438291	6.22487	6.19511	0.689008	0.998958	6.43019	6.381	6.4317	6.44	6.0606	5.98505	6.01329	6.08816	5.88348	5.62053	6.43048	6.53239	6.30796	5.56212	5.82842	6.20599	6.22088	6.18475	5.73763	6.37166	6.05473	6.45315	6.7041	6.42102	6.4082	6.49948	6.18104	6.57463	6.22137	6.2352	6.254	6.48639	6.3668	6.25488	6.10763	5.96698	6.12877	6.5103
10990	hsa-miR-196a-5p	-0.0284097	5.87838	5.87649	0.730774	0.998958	5.85082	5.87938	5.72242	5.90197	5.56647	5.92182	5.92832	6.07639	5.71444	6.17805	6.00195	6.04518	5.64043	5.9204	6.04536	5.70273	5.90949	5.81804	5.98964	6.16456	6.3717	6.02206	5.65285	5.69517	5.76733	6.09742	5.76771	5.59901	5.98339	5.59625	5.62223	5.56107	5.98178	5.85052	5.88882	6.01053	5.83978	6.09286
145889	hsa-miR-196b-5p	-0.0413484	5.62407	5.62231	0.588566	0.998958	5.60342	5.63783	5.44976	5.65243	5.40686	5.83952	5.60735	5.70778	5.56036	5.75694	5.77149	5.79071	5.29443	5.50466	5.5585	5.5143	5.72395	5.57305	5.89313	5.94287	5.80045	5.76914	5.4442	5.51864	5.5966	5.89471	5.55433	5.4872	5.64237	5.48615	5.31144	5.25793	5.71612	5.5572	5.51129	5.95199	5.6147	5.81071
42783	hsa-miR-197-3p	0.0321616	6.16409	6.12827	0.751981	0.998958	6.37422	6.05535	5.96689	6.46099	5.99118	6.4384	6.42439	5.70791	5.76242	6.23826	6.41703	6.54804	6.0169	5.65031	6.05401	6.2048	6.04234	6.20473	5.82182	6.41189	6.07243	6.61899	6.10192	5.88147	6.11534	6.62269	6.17052	5.97403	6.2467	6.12358	6.05512	5.88826	6.14943	6.20655	6.2382	6.33706	6.14166	6.49956
146165	hsa-miR-1973	0.12697	6.38493	6.418	0.483678	0.998958	6.01669	6.58362	6.15988	5.9557	6.23655	5.85328	6.04274	6.09651	5.69545	5.73742	6.11238	6.28055	7.24695	6.62475	6.56739	6.37321	6.44948	6.1189	6.30278	6.68409	7.05576	6.94229	7.43905	6.12135	6.35242	6.14677	6.12446	7.29898	5.84227	6.28436	7.39394	6.6227	6.81029	6.2264	5.90094	6.43163	6.07451	6.42097
146140	hsa-miR-1976	0.0208865	6.02449	6.0395	0.766801	0.998958	5.82816	5.97368	5.81705	6.01113	5.85082	6.20906	6.03029	5.97769	6.01826	5.9127	5.892	6.16763	6.19708	6.02244	5.93664	5.94144	6.27401	5.85707	5.99014	5.92834	6.35762	6.17828	6.19492	6.12103	5.84917	5.9909	5.86165	6.14032	6.19622	5.8772	6.17503	5.8911	6.27478	5.91997	5.92009	5.76996	6.32762	6.04932
10995	hsa-miR-199a-3p/hsa-miR-199b-3p	0.0451054	8.9564	8.8952	0.882576	0.998958	9.7961	9.10652	9.16845	9.49661	9.01117	9.41208	9.37698	8.92949	8.69276	9.20334	9.33188	9.62345	6.9599	8.63889	8.8423	9.02661	8.97398	9.47546	9.03549	9.58928	7.53234	9.256	6.85344	8.7579	9.2415	9.92177	9.33442	7.2085	9.40905	9.20143	7.2776	8.50688	9.37968	9.4301	9.12634	9.57414	9.02556	9.61576
29562	hsa-miR-199a-5p	-0.0105454	8.23306	8.17159	0.967021	0.998958	9.02556	7.74769	8.50538	8.81194	8.0544	8.45684	8.51412	8.17845	7.66266	8.62581	8.67493	9.04043	6.93511	7.67069	8.3708	8.24181	8.27848	8.8349	8.2834	8.71501	7.27665	7.80671	6.7364	7.98293	8.24214	9.47423	8.40863	7.10188	8.79827	8.60221	6.72835	7.73704	8.46702	8.40713	8.59774	8.91787	8.30384	8.6389
19591	hsa-miR-199b-5p	-0.110389	6.17336	6.11724	0.617527	0.998958	7.19326	6.36416	6.14656	6.30217	6.03531	6.73566	6.62983	6.18864	5.70999	6.57318	7.03351	6.78933	5.1567	5.51856	6.50776	6.0432	5.89333	6.24422	5.86343	5.97922	5.45855	6.0437	5.19051	5.78593	6.19924	7.06471	6.58055	5.29802	6.52275	6.84591	5.18728	5.34612	6.43919	6.46724	5.99058	6.59919	5.77486	6.8852
10997	hsa-miR-19a-3p	-0.0216354	7.50948	7.47383	0.926029	0.998958	8.4659	7.07816	7.91745	7.9854	7.48309	8.21766	8.13684	7.79941	7.62547	7.34419	8.22544	8.18268	6.27436	6.85685	7.50764	7.72854	6.84596	8.06731	7.20445	7.64705	6.75067	7.28946	6.2847	7.00622	7.37944	8.45089	7.76188	6.28829	7.67868	7.93703	6.49587	7.26772	7.57785	7.77053	7.69067	7.93623	7.40444	7.79589
10998	hsa-miR-19b-3p	-0.0249766	7.50977	7.45749	0.915926	0.998958	8.37935	6.97686	7.85024	8.03035	7.38886	8.08045	8.16797	7.89124	7.26407	7.34018	8.28367	8.19833	6.32555	6.85326	7.4388	7.67937	6.92908	8.06718	7.25275	7.77022	6.65787	7.40122	6.30714	7.0532	7.45503	8.464	7.74123	6.44581	7.67806	8.07957	6.25673	7.20493	7.55373	7.72045	7.84436	8.06274	7.41556	7.86194
42502	hsa-miR-204-3p	-0.253857	9.78611	9.90223	0.443327	0.998958	9.29263	10.1127	11.0812	8.73472	10.5108	10.08	8.85562	11.0036	11.5416	9.36998	9.76516	8.43484	9.6928	11.7222	9.69869	9.33172	9.21173	9.22158	10.2864	9.58914	9.06699	8.78941	9.90651	10.4033	11.0333	9.01584	9.86986	10.1699	8.67127	10.7232	10.1967	10.5204	8.58288	10.1667	9.64062	9.84886	8.79721	8.9322
11005	hsa-miR-204-5p	-0.0519979	6.16199	6.13815	0.62495	0.998958	6.51738	5.88334	5.97973	6.39242	5.84593	6.37127	6.44738	6.48079	5.75672	6.57434	6.47374	6.46627	5.77398	5.96559	6.35923	5.96765	6.18906	6.14357	6.16866	6.31717	6.0726	5.95347	5.96242	5.93689	6.05453	6.77192	5.91932	5.82252	6.3399	6.28033	5.91455	5.76997	6.19942	6.15565	6.15526	6.23845	6.11451	6.41972
169411	hsa-miR-205-3p	0.00552856	6.33877	6.33124	0.956978	0.998958	6.06097	6.4245	6.22139	6.23292	6.71277	6.38287	6.4242	6.20151	6.55768	5.60016	6.00423	6.13535	6.6963	6.2569	6.06184	6.34387	6.456	6.37886	6.34391	6.15805	6.58261	6.47321	6.65654	6.42507	6.31517	5.89386	6.51759	6.88079	6.33871	6.39046	6.62007	6.529	6.33221	6.0946	6.28081	6.16483	6.5315	6.19208
11007	hsa-miR-206	-0.0151959	6.30216	6.36282	0.852237	0.998958	6.47485	6.48789	6.50846	6.34153	6.18056	6.04857	6.08803	6.47459	6.24394	6.40658	6.32107	6.29144	6.54905	6.61518	6.39486	6.41305	6.17966	6.06306	6.10639	6.03761	6.27947	6.21987	6.56891	6.51451	6.37159	6.08649	6.0994	6.42941	6.25751	6.10736	6.63505	6.70498	6.12009	6.2421	6.17388	6.02795	6.15992	6.25736
145845	hsa-miR-20a-5p	0.0743817	7.17485	7.09838	0.798613	0.998958	7.65499	6.96172	7.13455	7.66651	7.14049	8.05555	7.8286	7.59914	6.83239	7.59057	7.6345	7.91192	5.49085	6.67161	6.86045	7.50111	6.98467	7.79553	7.00781	7.49958	6.14387	7.28496	5.30434	7.01238	7.35858	8.1311	7.29017	5.36349	7.53057	7.53369	5.71011	6.36241	7.48774	7.60883	7.68795	8.09312	7.32261	7.59579
17882	hsa-miR-20b-3p	0.00497095	5.95497	5.94865	0.929412	0.998958	5.89742	5.92264	5.90706	6.00151	5.89485	5.85871	6.07349	5.8714	5.96085	5.96293	5.88059	6.12476	6.00836	5.87749	6.09642	5.84339	5.99855	5.85407	5.87661	6.22489	6.24472	6.12735	5.97691	5.83845	5.8688	5.96333	5.80183	6.0298	5.81656	5.81384	5.96893	5.94571	5.91858	5.98032	5.88003	5.91096	5.87454	6.19205
42640	hsa-miR-20b-5p	0.0474084	6.28595	6.20809	0.86055	0.998958	6.77812	6.17211	6.22937	6.58527	6.20682	7.20098	6.85354	6.49822	6.07913	6.64995	6.76968	6.89384	4.82897	5.77452	5.95379	6.57195	6.13614	6.86606	6.2043	6.75411	4.88192	6.31531	4.75199	6.0644	6.37752	7.24827	6.54775	4.71753	6.66077	6.70672	4.95255	5.52256	6.42233	6.88718	6.69371	7.03553	6.32076	6.7524
147506	hsa-miR-21-5p	-0.213295	8.55238	8.44507	0.539211	0.998958	9.7633	8.31665	8.93373	9.27225	8.93228	8.52747	8.93576	8.82886	7.83941	8.9802	8.90549	9.23808	6.72067	7.94431	8.95186	8.56655	9.6523	9.2636	9.19777	9.22051	7.32678	8.50594	6.40742	8.45422	8.96585	9.11678	8.9816	6.15135	9.03294	8.98467	6.65042	7.60268	8.65733	8.6836	8.84953	9.50268	8.22051	8.90519
145852	hsa-miR-210-3p	-0.051059	6.0565	6.06945	0.677273	0.998958	5.78177	5.81753	5.99099	5.97349	6.2151	6.14232	6.20369	6.19871	5.96623	5.86721	5.9844	6.10408	6.78873	6.14201	6.12622	6.31017	5.95303	5.85964	5.92449	5.85499	5.9857	5.57274	6.28608	6.33677	5.75956	5.86433	5.97976	7.13821	6.04175	5.8479	6.08186	6.43541	6.03121	5.82224	5.841	5.52978	6.42345	5.96462
146179	hsa-miR-2113	0.0103309	6.04323	6.06152	0.948521	0.998958	5.88612	6.14605	6.02099	5.84012	6.15934	5.81039	5.74867	5.87768	6.14494	5.45798	5.87371	5.69487	7.01508	6.42556	6.1909	5.89442	5.63943	5.88432	5.82275	5.67407	6.3221	5.83078	7.38929	5.95083	6.06735	5.65756	6.07317	6.83212	5.86597	6.03523	6.7387	6.3466	5.79208	5.69267	6.0504	6.18624	5.80398	5.80044
146161	hsa-miR-2115-3p	-0.0160772	6.86703	6.87963	0.86041	0.998958	6.65819	6.99955	6.9955	5.97244	6.95075	6.57877	6.97289	7.00933	7.16503	6.80642	6.86258	6.92399	7.03467	7.07201	6.94343	7.16319	6.7931	6.84458	6.86725	6.94946	6.79869	7.08886	6.95791	6.81163	6.73264	7.10216	6.81272	6.99288	6.59037	6.66138	6.94064	7.04546	6.77753	6.71953	6.58994	6.83928	6.82757	7.09474
146010	hsa-miR-2116-5p	-0.107058	7.33455	7.34769	0.424023	0.998958	6.67903	7.61097	7.55007	7.22179	7.74561	7.23481	7.474	7.45825	7.88708	6.81916	6.95506	6.92222	7.93741	7.63193	7.47116	7.47666	7.33117	7.30472	7.53668	7.01186	7.44392	7.19015	7.90154	7.4644	7.37363	6.59881	7.60425	7.66883	6.89866	7.3089	7.56851	7.45005	7.27554	7.20393	7.11992	7.02423	7.51632	6.84177
11014	hsa-miR-214-3p	0.00082745	8.80598	8.78659	0.994845	0.998958	9.11488	9.00034	8.70586	9.3021	8.4439	8.79222	8.75774	8.554	8.42687	8.84749	9.01125	9.26776	8.38092	8.23679	8.45546	8.79551	8.65407	9.02636	8.59681	9.39837	8.93785	9.20184	8.34819	8.68926	9.11602	9.50312	8.73343	8.33777	8.83169	8.70637	8.57077	8.62498	8.85598	9.00269	8.76048	8.90835	8.51423	9.21562
11018	hsa-miR-218-5p	-0.115618	5.66661	5.64204	0.369534	0.998958	6.00985	5.56885	5.50875	5.66867	5.73804	5.89376	5.93239	5.67879	5.51696	6.02734	5.90156	6.0645	5.10566	5.25982	5.73944	5.67336	5.89984	5.88325	5.53239	5.55286	5.30996	5.70742	5.12398	5.44916	5.65428	6.56237	5.79832	5.06172	5.79412	6.11121	5.15855	5.26208	5.8054	5.82527	5.41404	5.71658	5.47551	5.94525
11020	hsa-miR-22-3p	0.0697239	9.70416	9.65013	0.74206	0.998958	10.3769	9.41478	9.76754	10.155	9.5551	9.8951	10.2263	9.49114	8.9789	10.0345	10.0884	10.1474	8.79367	8.95478	9.36266	9.64963	9.42463	10.9391	9.68571	10.0293	9.46449	9.50779	8.82991	9.17575	9.81042	10.4093	9.83005	8.63308	10.0746	9.97864	8.90739	9.10777	10.0552	10.143	9.60688	10.5802	9.58131	10.092
42532	hsa-miR-22-5p	-0.00408083	6.43055	6.40966	0.975815	0.998958	6.9021	6.22562	6.49619	6.6893	6.38683	6.66614	6.77977	6.48483	6.11032	6.47701	7.0541	6.84408	5.88041	6.07542	6.52627	6.39111	6.25069	6.81547	6.24413	6.5225	5.87844	6.40165	5.73626	6.25494	6.40553	6.95101	6.57508	5.77664	6.65107	6.48945	5.7908	6.17856	6.52954	6.48443	6.63429	6.76896	6.43555	6.59651
11022	hsa-miR-221-3p	0.0192716	7.10172	7.08737	0.900221	0.998958	7.72996	6.90977	7.22175	7.36793	6.62769	7.51426	7.65508	7.40517	6.80309	7.48853	7.38535	7.51891	6.33539	6.51078	7.01722	7.029	6.77652	7.21042	6.86583	7.33084	6.85037	6.99859	6.6158	7.19727	6.93083	7.94778	7.04481	6.51773	6.98074	7.14239	6.3774	6.89804	7.28383	7.28513	7.283	7.53349	6.83695	7.43759
11023	hsa-miR-222-3p	0.0907216	7.19119	7.16505	0.630666	0.998958	8.04662	6.88349	7.33381	7.59218	6.64538	7.62292	7.7385	7.3955	6.50335	7.23913	7.72392	7.65737	6.34189	6.47682	7.16239	7.18277	6.83302	7.37743	6.87236	7.34993	6.75233	6.88085	6.62273	7.20266	7.04826	8.27004	7.11648	6.75413	7.10237	7.43412	6.27385	6.91184	7.51173	7.33966	7.4954	7.95065	6.97374	7.64563
11024	hsa-miR-223-3p	-0.187061	6.05854	6.03075	0.185205	0.998958	5.70153	5.8365	6.01607	6.0959	6.12414	7.11833	6.38048	6.49809	5.60998	6.18991	6.1843	6.25791	5.51159	5.54507	6.18205	5.93941	5.98336	6.18716	5.91847	6.12921	5.95104	5.94167	5.58559	6.30725	6.03861	6.52814	6.23084	5.67813	6.62255	6.64434	5.41513	5.69836	6.07833	5.84661	6.2271	6.24165	5.71207	6.06762
146163	hsa-miR-224-3p	0.0430376	5.88874	5.922	0.851184	0.998958	5.76547	5.29259	5.89386	5.95016	5.473	5.54923	5.86967	6.22351	5.36446	5.18225	5.90319	6.17598	7.24718	5.34359	5.36797	5.75179	5.92428	5.88539	5.52227	5.53702	6.50738	5.71514	6.99927	6.28784	5.64226	5.33725	5.48261	7.5879	5.71487	5.89294	6.43596	7.18824	5.55708	5.46461	5.74913	5.21408	6.1375	5.63512
148247	hsa-miR-2355-3p	0.102071	6.36509	6.35095	0.285221	0.998958	6.62705	6.35902	6.18528	6.64282	6.06467	6.21843	6.40203	6.14193	5.76059	6.51277	6.34743	6.53832	6.35254	6.17946	6.39788	6.22022	6.66379	6.35459	6.14877	6.50057	6.54775	7.02423	6.33733	6.26223	6.30197	6.34501	6.07414	6.13101	6.39217	6.27396	6.52044	6.09716	6.67612	6.2253	6.52043	6.40243	6.40996	6.71351
168857	hsa-miR-2392	0.0494103	5.81277	5.81411	0.652484	0.998958	5.54109	5.84491	5.9082	5.84392	6.15594	5.64589	5.85217	5.8094	6.05013	5.15452	5.76509	5.65726	6.26771	5.79213	5.74565	6.03592	5.70054	5.66762	5.5985	5.38753	5.76267	5.76332	6.22772	5.78063	5.77753	5.2364	5.97304	6.30731	5.95569	5.86256	6.1316	6.06599	5.84538	5.41513	5.914	5.95042	6.06574	5.42595
42744	hsa-miR-23a-3p	-0.0109774	10.7044	10.6233	0.970525	0.998958	11.8222	10.214	11.3213	11.2089	10.2554	11.3996	11.431	10.3753	10.0396	10.957	11.5834	11.4748	9.24043	9.49872	10.1605	10.8048	10.1135	11.3949	10.0926	11.1122	10.0139	10.9436	9.60008	10.3401	11.1177	11.8874	11.495	9.29926	10.7831	11.2222	9.31416	10.2766	10.5304	11.0098	11.2294	11.6707	10.1793	11.3558
169330	hsa-miR-23b-3p	0.115333	10.9778	10.8606	0.764517	0.998958	11.9881	10.6561	11.6608	11.5246	10.623	11.7464	11.6521	10.8731	10.3026	11.3764	12.0049	11.7933	8.82998	9.82159	10.373	11.3581	10.8404	11.7194	10.5803	11.8152	9.78203	10.4819	8.8888	10.6606	11.6231	12.2103	11.7895	8.59843	11.3384	11.6922	9.08005	10.1595	11.2726	11.346	11.8028	12.1351	10.9048	11.8498
148217	hsa-miR-23c	0.113463	8.74286	8.69724	0.636871	0.998958	9.4472	8.69745	8.72286	9.31754	7.94453	8.91235	9.08908	8.60208	8.29903	9.25604	9.51345	9.4725	7.64054	7.72515	8.41871	8.84085	8.64738	9.14356	8.1686	9.35161	8.14378	8.63101	7.63234	8.63135	9.03594	10.0073	8.87524	7.47665	9.05696	8.86796	7.69779	8.48751	9.00154	9.0969	8.94002	9.40543	8.65181	9.37845
168872	hsa-miR-24-1-5p	0.016781	5.50102	5.43268	0.933306	0.998958	6.13672	5.29249	5.76109	5.80423	5.48749	5.79206	5.86915	5.09022	5.07231	5.18888	6.16012	6.10662	4.64552	4.86425	5.26247	5.67331	5.33255	5.96672	5.18828	5.92502	4.65613	5.19127	4.65972	5.2547	5.73668	6.54353	5.87734	4.67107	5.69424	6.02048	4.60008	4.95429	5.72932	5.49692	5.75399	6.15351	5.60866	5.81739
42950	hsa-miR-24-2-5p	0.0067011	5.55825	5.51425	0.966139	0.998958	6.17066	5.43047	5.92711	5.82887	5.66383	5.69682	5.98939	5.26113	5.23383	5.32251	6.024	5.96798	4.86421	5.13407	5.37434	5.61918	5.28153	5.93832	5.39635	5.71262	4.89252	5.22328	4.80004	5.42838	5.82725	6.3123	5.99473	4.8641	5.705	5.8205	4.91859	5.26012	5.78112	5.77189	5.73013	5.91004	5.44409	5.69239
17506	hsa-miR-24-3p	0.192776	11.2372	11.1206	0.554993	0.998958	12.1284	11.0235	11.8225	11.7042	11.0701	11.7313	11.6673	10.9068	11.0899	11.3732	12.0113	11.8543	9.30489	10.0548	10.4009	11.4466	10.9351	11.8502	11.0407	12.25	10.3628	11.6576	9.30631	11.0656	11.8463	12.1075	11.8194	9.05704	11.4023	11.6085	9.70979	11.0677	11.62	11.7658	11.6767	12.0214	11.2711	11.9829
169245	hsa-miR-2467-3p	-0.00776501	5.71812	5.67623	0.965431	0.998958	5.09107	6.34756	5.99986	5.576	6.59568	5.7608	5.92699	5.45405	6.37867	4.90074	5.33781	5.14851	6.23394	5.96931	5.54907	5.8909	5.48884	6.0542	5.63652	5.26793	5.0626	5.0923	6.26985	5.68421	6.01973	4.90292	6.37498	5.96834	5.46469	6.14463	5.83766	5.7818	5.54395	5.51514	6.03019	6.12578	5.77339	5.08801
42682	hsa-miR-25-3p	-0.0193082	6.00091	5.95622	0.869778	0.998958	6.1624	5.82854	5.7762	6.12863	5.83966	6.68038	6.24089	6.4335	5.32022	6.18377	6.28232	6.29909	5.60395	5.55894	5.7218	6.00467	5.90671	6.31039	5.92568	6.40893	5.78995	6.0057	5.6376	6.03678	5.98817	6.44128	5.99532	5.83223	5.92569	5.87989	5.6085	5.86443	5.91575	6.14678	5.89984	6.19899	5.85222	6.39884
42929	hsa-miR-25-5p	-0.0406743	9.08779	9.12874	0.799416	0.998958	8.70403	9.4953	9.63324	8.78251	9.51231	8.756	8.7453	9.06247	9.68567	8.72183	8.86136	8.37676	9.40578	9.78297	9.5908	9.25625	8.88765	8.82704	9.25755	8.89161	8.72698	8.14528	9.19505	8.94942	9.48402	8.4388	9.20451	9.51501	9.43765	9.55733	9.04857	9.03206	9.02915	9.41717	9.33307	9.01623	9.0937	8.47546
168958	hsa-miR-2681-5p	0.178347	5.98326	5.95442	0.118915	0.998958	6.04381	6.00896	5.96015	6.09332	6.00599	6.03449	6.13036	5.47447	5.66527	5.12826	6.0323	6.33806	6.27944	5.60498	5.60395	5.94854	5.8343	5.98535	5.52968	6.07134	6.17296	6.34019	6.30257	6.02083	6.01998	5.81398	5.97158	6.27043	5.80438	5.88134	6.49008	6.59953	6.04533	5.88385	5.95312	5.84331	6.11392	6.06331
147198	hsa-miR-26a-5p	0.0916233	7.75669	7.69823	0.705	0.998958	8.4932	7.425	7.97243	8.12672	7.3056	8.08733	8.01551	7.58935	7.53776	8.03323	8.24307	8.40949	6.29269	7.0643	7.70076	7.87603	7.75138	8.12596	7.44342	8.2042	6.98421	8.39672	6.55162	7.68899	7.91228	8.92851	8.03261	6.24719	7.77583	7.90656	6.51528	7.54107	7.86679	8.10168	8.05153	8.30781	7.81501	8.433
146008	hsa-miR-26b-5p	0.121004	9.90484	9.80504	0.771739	0.998958	11.3175	9.86358	10.2424	10.4299	9.70929	11.0839	10.9399	9.62673	9.67075	10.4867	10.7403	10.7101	7.39281	9.22625	9.79275	10.0747	9.85916	10.5439	9.56145	10.2104	8.28778	10.053	7.31246	9.64074	9.95213	11.1649	10.2442	7.26907	10.4299	10.5444	7.75615	8.93889	10.3228	10.5899	10.7711	11.1607	9.9127	10.5507
46483	hsa-miR-27a-3p	0.0644624	9.27859	9.18545	0.87857	0.998958	10.833	9.03308	9.73128	9.80347	9.35988	9.79525	9.95385	8.91663	9.1022	9.87376	10.3776	10.1149	6.6998	8.87702	9.55239	9.43274	9.13062	9.88079	9.31724	9.54418	7.30882	9.22971	6.80556	8.84517	9.31963	10.5665	9.7835	6.62721	10.0444	10.0904	7.03959	8.29045	9.81301	9.76925	9.82454	10.5953	9.42448	9.87925
147199	hsa-miR-27b-3p	0.0893003	9.14736	9.06425	0.772998	0.998958	10.1126	8.95855	9.26743	9.62488	8.84256	9.52889	9.63931	8.76812	8.69215	9.86501	9.97347	9.85183	7.26897	8.45551	9.11274	9.24534	9.15826	9.72666	8.90316	9.7224	7.94817	9.53932	7.4714	8.66295	9.23345	10.2801	9.45673	7.35512	9.60126	9.59049	7.56971	8.42687	9.60682	9.57502	9.35643	10.0445	9.2809	9.8827
145714	hsa-miR-28-3p	0.0818506	6.41198	6.38569	0.482625	0.998958	6.68108	6.29105	6.17045	6.74406	6.10539	6.68752	6.64745	6.47334	5.85633	6.60352	6.5669	6.87617	6.0466	5.91345	6.09245	6.44136	6.24384	6.55496	6.30628	6.85422	6.31744	6.55534	6.25342	6.18963	6.4422	6.9638	6.48456	5.80729	6.35712	6.31515	6.09311	6.58886	6.28986	6.63042	6.45879	6.59232	6.31312	6.8463
146049	hsa-miR-28-5p	0.0220747	6.29653	6.25277	0.901388	0.998958	6.64623	6.17272	6.24497	6.59816	6.13562	6.61101	6.61095	6.28971	5.94857	6.70913	6.5501	6.82263	5.34537	5.7524	6.14208	6.37666	6.269	6.62218	6.25482	6.75304	5.67057	6.60989	5.3043	6.15395	6.45196	6.98144	6.51347	5.31504	6.48379	6.41667	5.32882	5.90054	6.33339	6.55765	6.48054	6.79906	6.29788	6.81377
168708	hsa-miR-296-5p	-0.0216853	5.71296	5.75786	0.80425	0.998958	5.46645	6.05585	5.71785	6.03127	5.50579	5.69669	5.5917	5.96854	5.79326	6.40504	5.52956	5.5883	5.45956	5.58088	5.81655	5.61735	5.81838	5.37356	5.62165	5.66668	5.98774	5.96531	5.62784	5.70625	5.52969	5.78868	5.60468	5.67411	5.75248	5.58415	5.59004	5.56046	6.03989	5.80172	5.68093	5.68093	5.55368	5.65909
46264	hsa-miR-298	0.0276949	6.49353	6.4661	0.76007	0.998958	6.34742	6.92699	6.64067	6.54933	7.11126	6.53238	6.58048	6.07407	6.75251	5.87138	6.39152	6.35441	6.72091	6.56748	6.57243	6.50529	6.42294	6.46726	6.52231	6.38591	6.29917	6.37949	6.68772	6.36433	6.50693	6.22405	6.71511	6.29734	6.33561	6.52441	6.58949	6.48748	6.58585	6.41171	6.47935	6.39687	6.64196	6.53047
11038	hsa-miR-299-5p	-0.0967117	5.99255	6.00639	0.132544	0.998958	5.83569	6.07262	5.93754	5.93893	6.00263	5.92384	5.9206	6.25251	6.25322	6.12907	5.82851	5.90018	6.03954	6.05705	6.24515	6.09936	5.79779	5.808	6.3046	6.053	5.81984	5.79439	6.08666	5.96171	6.05679	6.07049	6.01914	6.20706	5.92621	6.04506	5.94591	5.98563	5.78284	6.10037	5.81891	5.89775	5.94852	5.84963
168687	hsa-miR-29a-3p	0.110653	9.22432	9.15273	0.707939	0.998958	10.4128	8.78547	9.62597	9.62065	8.92725	9.76392	9.80635	9.13424	8.89271	9.48147	9.9518	9.91716	7.59877	8.62424	9.24437	9.19124	8.93107	9.79139	8.96554	9.60568	8.32545	8.84288	7.57072	8.75481	9.31172	10.3289	9.52076	7.54712	9.89779	9.65843	7.69372	8.6167	9.63471	9.63054	9.62961	10.3295	9.19678	9.76189
145638	hsa-miR-29a-5p	-0.00315174	6.05168	6.02122	0.980233	0.998958	6.47997	5.84596	6.09693	6.20343	5.86658	6.40524	6.34619	5.99399	5.99582	6.39505	6.34542	6.47212	5.38483	5.79361	5.98295	6.02096	5.90417	6.27946	5.97681	6.29119	5.87667	5.92137	5.44707	5.83845	5.97377	6.76976	6.10907	5.33431	6.14828	6.07094	5.55923	5.68611	6.08999	6.32932	6.12051	6.34216	6.00278	6.26345
17810	hsa-miR-29b-1-5p	-0.093371	6.00064	6.01501	0.276103	0.998958	6.03361	6.0408	6.02713	6.08522	5.61948	5.97169	5.93615	6.18342	5.655	6.26469	6.03073	6.12799	5.85413	6.01539	6.03108	5.74844	6.16262	5.9501	6.15281	6.38994	6.61612	6.05629	5.91778	5.95307	5.93563	6.29866	5.87316	5.84744	6.10704	5.72339	5.8748	5.69174	6.0948	5.99695	5.95961	5.80055	5.81859	6.17839
11040	hsa-miR-29b-3p	0.0332263	9.98338	9.89307	0.93235	0.998958	11.5605	9.57412	10.612	10.4049	9.66574	11.0411	10.8431	9.75622	9.72404	10.2242	11.3562	10.7788	8.04251	9.11311	9.86511	9.93456	9.59307	10.889	9.52368	10.0957	8.88712	9.61686	7.71247	9.40007	9.98501	11.4796	10.3725	7.75894	10.5587	10.9226	7.9811	9.02989	10.417	10.3866	10.4598	11.4431	9.99726	10.3622
11041	hsa-miR-29c-3p	0.0901849	9.15296	9.09176	0.77523	0.998958	10.2967	8.84648	9.63642	9.52003	8.8505	9.70737	9.66372	9.1022	8.89609	9.42189	10.1526	9.84886	7.48489	8.45542	9.14459	9.05571	8.67214	9.8186	8.84013	9.44176	8.06931	8.42969	7.33519	8.71793	9.36635	10.336	9.54713	7.44344	9.87633	10.0417	7.57327	8.50423	9.59742	9.52253	9.52237	10.138	9.24413	9.69133
14300	hsa-miR-29c-5p	0.0137679	6.20271	6.1581	0.930893	0.998958	6.77225	5.88604	6.21778	6.45682	5.8626	6.70202	6.6175	6.27637	5.60604	6.49237	6.76613	6.57683	5.4905	5.78785	6.17348	6.1589	6.0625	6.4855	6.07505	6.5176	5.91843	5.84549	5.51488	5.98264	6.12748	6.99278	6.21814	5.51905	6.47308	6.41827	5.46381	5.7804	6.2953	6.34199	6.47464	6.56633	6.30705	6.47912
13143	hsa-miR-301a-3p	0.0704779	5.69924	5.62748	0.73025	0.998958	6.18081	5.67629	5.78651	6.1109	5.81932	6.16976	6.19946	5.51206	5.23262	5.36064	6.26276	6.34739	4.85306	5.11491	5.25094	6.06522	5.2819	6.29	5.37684	6.21801	4.80947	5.63383	4.66576	5.33539	5.90341	6.46923	6.08659	4.68981	5.78331	6.04589	4.86006	5.29778	6.13787	5.98511	5.69353	6.32226	5.73065	6.01179
147203	hsa-miR-302a-3p	-0.0987873	7.29157	7.2799	0.409827	0.998958	6.90802	7.66456	7.16742	7.77165	7.67401	7.06209	7.48243	6.93336	7.07477	6.90376	7.0737	7.30436	7.63538	7.38635	7.5186	7.68469	7.36659	7.07304	7.10024	7.17173	7.51195	8.05567	7.65651	7.22544	7.25254	6.83073	7.33886	7.48126	6.70738	7.35377	7.50935	7.26655	7.31661	6.99681	6.98203	7.11095	7.35649	7.16981
11045	hsa-miR-302c-5p	0.156185	5.91271	5.91871	0.265658	0.998958	5.87617	5.43998	5.7302	6.46587	5.66482	5.80947	6.02456	6.58881	5.73447	5.65297	5.881	5.99919	6.5807	5.68714	5.68551	5.77407	5.86655	5.62988	5.6221	5.51466	6.02615	5.5879	6.51574	5.98844	5.61956	5.73772	5.65978	6.54275	5.74689	5.74168	6.69106	6.66901	5.75517	5.71626	5.7519	5.73635	6.09655	5.87179
27838	hsa-miR-302d-3p	-0.0285438	5.68474	5.70675	0.733933	0.998958	5.70461	5.71841	5.47265	5.72358	5.44898	5.72426	5.71743	5.74607	5.6659	6.22929	5.50875	5.60779	5.4841	5.56628	5.83679	5.39439	5.7137	5.37604	6.02632	6.0651	6.07272	5.80281	5.54715	5.67322	5.66793	5.89984	5.62194	5.54366	5.72931	5.43339	5.57368	5.46646	5.71574	5.95433	5.66088	5.65554	5.56554	5.70546
45764	hsa-miR-302e	0.0933935	5.71762	5.70688	0.181763	0.998958	5.88732	5.58697	5.60118	5.86324	5.51293	5.76728	5.73493	5.62195	5.48981	5.82851	5.74385	5.96129	5.50615	5.57726	5.75393	5.71491	5.78631	5.65541	5.51489	5.76532	5.8753	5.94929	5.52779	5.64113	5.63089	5.9111	5.61217	5.44073	5.82234	5.65465	5.58559	5.55467	6.06877	5.67039	5.77721	5.76933	5.99706	5.90783
19595	hsa-miR-30a-3p	0.069804	5.88813	5.82355	0.661363	0.998958	6.15407	5.80397	5.84835	6.37581	5.60881	6.14811	6.24476	5.98503	5.52576	5.6651	6.2636	6.45364	5.13305	5.20992	5.40631	6.07494	5.69799	6.35	5.61605	6.5416	5.20803	5.96432	5.13074	5.63697	6.08134	6.5365	6.08394	5.41585	5.9568	6.08176	5.29603	5.82342	5.78432	5.99573	6.15176	6.17782	6.00332	6.31352
146086	hsa-miR-30a-5p	0.0388586	8.51263	8.45971	0.876842	0.998958	9.38522	8.15197	8.55193	9.04513	8.28464	8.99556	9.15485	8.59555	8.31278	8.82788	9.17443	9.353	7.00633	7.76135	8.40535	8.57901	8.21291	8.94946	8.22291	9.05271	7.5983	8.94602	7.17156	8.08304	8.27575	9.61079	8.69875	7.18884	8.80604	8.73144	7.40002	8.12118	8.68305	8.86763	8.70078	8.93865	8.57016	9.065
146112	hsa-miR-30b-5p	0.047279	8.25225	8.15089	0.896719	0.998958	9.24906	7.82375	8.40645	8.80684	7.90706	8.92152	8.9879	8.31563	8.02704	8.9678	8.98675	9.19265	6.01762	7.38744	8.36007	8.41967	8.1499	8.81044	8.03646	8.80605	6.81073	8.26479	6.26939	8.04109	8.25959	9.6686	8.72796	6.07275	8.89277	8.68123	6.13932	7.50949	8.38167	8.62429	9.09696	9.07511	8.56219	8.92759
42702	hsa-miR-30c-1-3p	-0.147568	6.87071	6.96207	0.661007	0.998958	6.38825	7.25984	7.82223	5.72072	7.23509	6.81708	5.81379	7.54432	8.14687	5.94312	6.80245	5.58672	7.47758	7.90168	7.31753	6.55901	5.90087	6.58717	7.97937	6.79637	6.55871	5.58227	8.23348	7.43274	7.49827	6.14648	7.32037	7.83712	5.58228	7.26162	8.26607	8.01286	5.55959	6.77092	6.68325	6.89576	5.67872	6.16652
42923	hsa-miR-30c-5p	0.0820797	8.62349	8.54897	0.764718	0.998958	9.53484	8.10132	8.60854	9.1738	8.16076	9.29975	9.33564	8.6553	8.19455	9.10351	9.29234	9.31173	7.16524	7.68203	8.54207	8.60566	8.35162	9.05048	8.31741	9.19718	7.58809	8.43912	7.45245	8.32111	8.56779	9.83184	8.85275	7.43585	9.14563	8.86775	7.04913	8.07702	8.60203	9.02031	9.34546	9.36358	8.74243	9.30631
19596	hsa-miR-30d-5p	-0.0187408	8.05101	8.01917	0.917397	0.998958	8.96865	7.59654	8.13875	8.46827	7.62441	8.38273	8.66548	8.32033	7.57163	8.08948	8.59681	8.77959	7.21618	7.36702	8.00473	8.13097	7.73482	8.30126	7.62178	8.46555	7.62809	8.00061	7.47116	7.76917	7.95761	9.03112	8.22376	7.33346	8.00018	8.18844	7.33166	7.93794	7.96536	8.14527	8.12417	8.10066	8.20189	8.48274
145676	hsa-miR-30e-3p	0.0562484	6.87167	6.81775	0.763622	0.998958	7.22448	6.77748	6.75266	7.24191	6.49025	7.23294	7.29222	6.97871	6.56939	7.20255	7.30163	7.44909	5.83981	6.24012	6.50891	7.17106	6.77783	7.21833	6.70935	7.47432	6.29767	7.20609	5.64707	6.59441	6.88166	7.62645	6.98489	6.08146	6.92797	7.09418	6.01115	6.62946	6.96079	7.17469	7.09557	7.13326	6.99066	7.33304
28191	hsa-miR-30e-5p	0.0231934	7.89254	7.82773	0.944807	0.998958	9.07211	7.66777	8.27413	8.46159	7.86384	8.26622	8.34477	7.95197	7.9351	8.16345	8.83511	8.77698	5.97116	7.26257	7.86812	8.111	7.61081	8.43253	7.75686	8.2629	6.45528	8.0367	5.7096	7.57713	8.02666	9.19475	8.28154	5.69174	8.44255	8.32489	6.23585	7.3935	8.12465	8.28198	8.31342	8.46975	8.00391	8.46378
169380	hsa-miR-3124-3p	0.378258	10.1899	10.1638	0.102789	0.998958	9.56273	9.70445	9.88415	10.0702	9.5749	11.0396	10.8671	9.62761	9.65792	10.2747	9.80566	10.5095	10.4103	9.7459	9.44952	10.0214	11.4605	10.3491	9.96438	9.97592	10.5233	10.3214	10.0731	10.1907	9.71635	9.38282	9.66285	9.69482	11.3289	10.4583	10.1679	9.87318	11.2311	9.89628	10.967	9.98492	11.8026	9.98521
56873	hsa-miR-3124-5p	-0.0212431	7.05527	7.10042	0.925365	0.998958	6.13879	6.82916	7.32947	6.8176	6.87901	6.2114	6.85703	7.71003	7.47721	6.52304	7.03255	6.62385	8.06163	7.68446	7.53057	7.76769	7.2913	6.47231	7.13328	6.54352	6.81279	5.96234	7.38573	7.6081	6.97519	6.4421	7.15018	8.43112	7.38985	6.72088	7.30936	7.74532	6.98788	6.07916	7.23602	6.98384	7.59556	6.37083
147916	hsa-miR-3126-3p	-0.224423	5.57252	5.56755	0.279729	0.998958	4.87835	5.68364	5.61324	5.54334	5.78581	4.99724	5.08506	6.29563	5.70045	4.7658	5.35113	5.12073	6.37007	5.70952	5.50211	6.03364	5.20498	5.22949	6.23313	5.02983	5.02595	5.47989	6.37341	5.88845	6.30836	4.88813	5.67827	7.09768	5.62033	6.09929	5.42327	5.84324	4.94625	5.05673	5.45794	5.43938	5.95959	5.03633
147925	hsa-miR-3126-5p	0.0261368	6.06015	6.02385	0.806562	0.998958	6.02561	6.31015	6.32127	6.08011	6.37216	5.85779	6.20657	5.75098	6.14739	5.31114	6.12643	5.88311	6.15731	6.52344	6.19998	6.50211	5.95751	6.2096	6.06291	6.00944	5.64982	5.96885	6.27065	5.94684	6.16233	5.35589	6.20143	5.8888	5.83152	6.3484	6.10559	6.03265	6.04198	5.99708	6.23323	6.13317	6.20492	5.89767
146005	hsa-miR-3129-5p	-0.0808885	6.05656	6.0751	0.377667	0.998958	5.91468	6.06897	5.75784	6.02468	5.7397	6.05775	6.15484	6.21574	6.17275	6.61058	5.93973	6.02579	5.90496	6.03539	6.03599	5.76236	6.08853	6.01822	6.22708	6.33363	6.76076	6.20429	6.0045	6.0685	5.99088	6.36311	5.98967	5.89651	6.11341	5.72694	5.93757	5.76495	6.04735	6.27743	5.94399	5.86748	5.95033	6.15254
147820	hsa-miR-3133	0.00433307	7.79614	7.82309	0.988996	0.998958	8.59524	8.59758	7.51333	7.67555	8.39618	8.12485	8.20011	7.06849	8.24903	8.74326	8.46427	8.2635	6.16577	8.47435	8.16596	8.27106	8.27636	7.57793	8.08882	7.42407	6.04964	8.35783	6.09542	7.41188	7.57326	8.39292	7.68518	5.90379	8.27104	7.78029	6.45634	6.53354	8.3855	8.29664	8.12051	8.35267	8.29455	7.95676
147988	hsa-miR-3135a	0.0273227	6.02398	6.02472	0.783416	0.998958	6.03672	6.08455	6.08641	6.05468	6.1251	5.761	5.89793	6.02467	6.24417	5.52683	6.03954	5.89115	6.37845	6.24527	6.13994	6.12328	5.97994	5.91624	5.84002	5.62901	5.77418	5.82334	6.4384	6.00815	5.99234	5.69931	6.02939	6.83341	5.89649	6.02694	6.30068	6.24855	5.96305	5.88429	6.05679	5.87915	6.20544	5.82646
168976	hsa-miR-3135b	-0.0504976	5.85593	5.88861	0.693096	0.998958	5.59988	5.9664	6.1373	5.54122	6.21829	5.91018	5.49563	6.09868	6.39351	5.0575	5.73654	5.52666	6.14623	6.58628	5.88316	5.89171	5.52423	5.71715	6.08494	5.65187	5.47404	5.66232	6.2873	5.93213	6.01481	5.52932	5.9945	6.2903	5.51597	6.1288	6.07889	5.96629	5.55499	5.84584	5.92342	5.97074	5.65457	5.53377
169319	hsa-miR-3136-3p	0.112526	7.56672	7.59388	0.278717	0.998958	8.05538	7.50634	7.30933	7.47067	7.78762	7.39923	7.49527	6.97478	7.56952	7.76851	7.66517	7.64016	7.86564	7.61579	7.67491	7.64724	7.68545	7.17066	7.4085	7.1153	7.4662	7.69057	8.09074	7.34814	7.26608	7.47989	7.30929	7.72153	7.56503	7.52805	7.84621	7.69617	7.74489	7.32269	7.75161	8.02795	7.5832	7.27174
147923	hsa-miR-3142	0.0519557	5.68581	5.65715	0.57391	0.998958	5.88876	5.76157	5.6332	5.7493	5.67163	5.61113	5.44568	5.65321	5.29909	5.50747	6.03119	5.95836	5.76481	5.26824	5.52847	5.7804	5.51444	5.56291	5.33925	5.58767	5.3944	5.87732	6.00563	5.82891	5.89664	5.86665	5.75843	5.94033	5.50132	5.61987	5.91631	5.90247	5.57252	5.73206	5.60762	5.95978	5.20255	5.92133
147930	hsa-miR-3144-3p	0.00677478	5.71217	5.72122	0.914238	0.998958	5.86736	5.63894	5.60322	5.79035	5.46394	5.7811	5.77222	5.77766	5.4244	6.06629	5.80864	5.9005	5.67494	5.71504	5.82042	5.55297	5.68032	5.5357	5.6323	5.61977	5.8133	5.75345	5.60387	5.69168	5.62348	5.99995	5.59142	5.60683	5.85229	5.66001	5.64178	5.58674	5.77848	5.72606	5.82909	5.65184	5.69173	5.83446
169198	hsa-miR-3145-5p	0.101671	5.55058	5.57347	0.52904	0.998958	6.15354	5.5348	5.94968	5.67322	5.71521	5.42098	5.50888	4.99729	5.26461	4.7509	5.84795	5.98281	5.96662	5.30038	5.06271	5.66445	5.81376	5.40391	5.00539	4.87913	4.88908	4.99675	5.5394	5.67946	5.6172	5.4541	5.47563	5.87528	6.39819	6.054	5.49368	5.86572	5.78167	4.90698	5.9709	5.67312	5.99462	5.3601
147823	hsa-miR-3146	-0.0751374	5.92561	5.94731	0.430882	0.998958	5.69282	6.17966	6.05182	5.72144	6.24237	6.10962	5.7987	6.1695	6.57543	5.64752	5.76436	5.56919	5.93219	6.34922	6.14168	5.88194	5.65135	5.75508	6.3451	5.85161	5.667	5.78341	5.97763	5.93848	5.96604	5.67584	5.96741	5.99403	5.80766	6.03462	6.09002	5.92003	5.70401	6.04606	5.88199	5.90439	5.71448	5.66932
147806	hsa-miR-3149	0.174568	6.77538	6.79418	0.112166	0.998958	6.79175	6.53889	6.47602	6.89088	6.3862	6.85255	6.991	6.67512	6.30907	6.74757	6.65941	6.72198	7.09162	6.4202	6.56501	6.75097	7.09345	6.45454	6.49941	6.5333	7.24898	7.17325	7.12293	6.90121	6.52091	6.59835	6.38187	7.14806	6.95208	6.66228	7.25862	6.85469	7.17782	6.51241	6.91888	6.7241	7.0506	6.80846
169232	hsa-miR-3156-3p	0.0949569	8.15235	8.15307	0.438792	0.998958	8.69204	8.03366	8.01766	8.24094	8.04528	8.16863	8.33871	7.64073	7.5502	8.34542	8.47975	8.71653	8.07269	7.68752	8.35184	7.96229	8.1964	8.15404	7.87602	7.79775	7.79463	7.99303	8.17228	7.9672	8.0023	8.94242	8.10403	7.95457	8.49363	8.17852	8.12961	7.87846	8.49372	8.0293	8.52284	8.39356	8.07522	8.29579
168653	hsa-miR-3158-5p	0.244031	8.6997	8.81969	0.591441	0.998958	8.30028	8.86716	8.98535	7.45228	7.95632	9.08974	7.63157	10.6272	9.27535	7.67694	9.31656	7.06883	9.98929	8.80397	8.76867	8.03721	8.44075	8.08939	10.0433	8.2639	9.37242	6.92924	10.1829	9.98064	8.9691	7.41638	8.27359	9.52257	7.377	8.74174	11.4061	11.6731	7.10169	8.8723	8.10234	8.75045	7.21259	8.02025
147739	hsa-miR-3161	0.082429	5.89763	5.87043	0.292623	0.998958	6.12306	6.01688	5.959	5.92576	6.20287	6.09888	6.04377	5.55054	6.02159	5.39073	5.88639	5.90963	6.07057	5.8316	5.69049	5.8654	5.76308	5.92018	5.59829	5.80434	5.73367	5.92525	6.15764	5.64067	5.8167	5.66204	6.06509	5.99067	5.74362	5.99992	6.17582	5.96576	5.85653	5.8983	5.93317	6.02644	6.02054	5.8251
147816	hsa-miR-3162-5p	0.116299	5.73513	5.79798	0.587002	0.998958	5.27964	5.62844	5.96565	5.40827	5.3556	5.82309	5.12309	6.86922	6.39628	5.3598	5.61295	5.28317	6.24077	6.12399	5.36446	5.41626	5.67987	5.43006	5.98039	5.48555	5.55811	5.40037	6.8924	6.18859	5.79029	5.22963	5.37803	6.08689	5.46705	5.50154	7.31077	6.89279	5.23994	5.61722	5.60136	5.4797	5.15793	5.31588
147845	hsa-miR-3173-3p	-0.0716664	5.86525	5.87634	0.679216	0.998958	5.39022	6.30715	6.33468	5.50449	6.53064	5.84557	5.46335	5.87588	7.01362	5.00162	5.64472	5.26155	6.19614	6.27735	5.88101	5.97932	5.6812	5.9408	6.30324	5.51192	5.29663	5.39492	6.19697	6.01385	6.23459	5.08735	6.20537	6.20549	5.62423	6.20634	6.19813	6.10205	5.42995	5.96733	5.8794	5.70561	5.85378	5.33313
147891	hsa-miR-3175	-0.00498913	8.48657	8.5151	0.973157	0.998958	8.6555	8.82299	8.45717	8.48278	8.62786	8.34895	8.29416	8.46707	9.00302	8.31664	8.43728	8.50271	8.96626	8.42773	8.40586	8.44277	7.93437	8.06087	8.2564	8.37936	8.94382	8.61455	9.06877	8.74326	8.54821	8.46658	8.23111	9.04535	7.79927	7.87785	9.34682	9.10369	8.23922	8.52633	8.44756	8.01833	7.81064	8.36846
168567	hsa-miR-3177-5p	-0.191549	5.78621	5.7994	0.458367	0.998958	5.46112	6.52714	6.57916	5.54119	6.5546	5.70255	5.30584	5.86409	7.16685	4.9902	5.808	5.01351	5.6911	6.88412	6.19472	6.0538	4.95574	6.24878	5.73865	6.06566	4.80741	5.02538	5.4694	5.63199	6.61401	4.98061	6.62178	5.99046	4.6872	6.62101	6.07541	5.94073	4.88931	6.49826	5.69402	5.90162	4.91863	5.16191
147595	hsa-miR-3178	-0.0126744	6.21785	6.21773	0.932812	0.998958	6.1312	6.44824	6.57433	5.6893	6.5455	6.24792	6.13753	6.42133	7.01175	5.72141	6.09229	5.92031	6.00141	6.53041	7.05538	6.09631	5.60873	6.08947	6.38805	6.08031	5.45236	5.76044	6.30539	5.93545	6.32326	6.36763	6.51584	6.62296	6.04696	6.494	6.50993	6.53523	5.71912	6.70266	6.29912	6.11132	5.65243	6.13293
147667	hsa-miR-3182	0.213267	9.6016	9.54848	0.428332	0.998958	9.88802	9.41493	9.82005	10.3028	9.37467	9.83504	10.0422	9.36483	8.7181	10.2872	10.3436	10.4447	8.53924	8.79636	10.0566	8.90666	9.99411	9.65836	9.55502	9.69546	9.16618	9.63641	7.86132	9.26833	9.80165	10.4797	9.17316	8.2385	10.0686	9.96911	8.37876	9.02332	10.226	10.149	10.0636	9.71854	9.59996	11.0006
147805	hsa-miR-3183	0.0923839	5.86819	5.86048	0.396172	0.998958	5.94406	5.76026	5.88411	5.77352	5.72926	5.76705	5.5546	5.45929	5.84684	5.52355	5.71135	5.86156	6.16911	5.73786	5.40948	5.7609	6.12923	5.90175	5.74355	5.68011	5.83091	5.72175	6.59275	6.30162	5.9505	5.65597	5.87751	5.91157	6.41868	5.85366	6.11301	5.8154	6.12056	5.47357	6.34767	5.84244	6.12485	5.69153
147817	hsa-miR-3196	0.335386	8.56654	8.5264	0.124739	0.998958	7.80343	8.33883	8.40331	8.63599	8.20446	8.7778	8.92235	8.04664	8.17601	8.28773	8.07732	8.92103	9.32108	8.16136	7.45567	8.54194	9.44429	8.4648	8.29176	7.78927	9.05181	8.72729	9.165	9.36044	8.16866	7.72954	7.96664	8.73194	9.45619	8.45527	8.78493	8.75885	9.3925	8.03498	9.03725	8.35794	9.87881	8.40524
29575	hsa-miR-32-3p	0.167051	7.41588	7.41759	0.178608	0.998958	7.54711	7.2526	7.10241	7.68007	7.04416	7.47342	7.72802	7.30315	6.73977	7.35933	7.36258	7.31914	7.7888	6.97376	7.12399	7.42974	7.87617	7.10517	7.12776	7.23294	8.07711	7.67407	7.8125	7.55272	7.12581	7.2197	6.97906	7.73847	7.42046	7.25132	7.86139	7.46092	7.72792	7.16034	7.60066	7.1631	7.77535	7.6324
147851	hsa-miR-3201	-0.119115	6.82866	6.86331	0.458895	0.998958	6.59209	7.31112	7.44391	6.4673	7.46993	6.92668	6.5949	6.90693	7.76572	6.18609	6.60329	6.16705	7.11517	7.31705	6.9341	6.77064	6.50851	6.63391	7.2651	6.62286	6.43109	6.81882	7.24412	6.89575	6.95399	6.11472	6.85362	7.21369	6.41576	7.06824	7.41612	7.08704	6.49039	6.84447	6.72171	6.53301	6.46829	6.31596
146158	hsa-miR-3202	-0.0819821	8.48639	8.57765	0.781028	0.998958	7.49494	8.68963	9.09168	7.74543	8.5709	8.66265	7.82113	9.96568	9.53718	7.72069	8.23863	7.34094	8.99968	9.31754	8.31178	8.43426	8.76966	8.19502	9.25884	8.47804	8.48317	7.46163	9.65656	9.25756	8.94176	7.17898	8.21496	8.98465	7.68033	8.6055	9.95954	9.48541	7.4287	8.64456	8.07452	8.02757	7.8395	7.91352
27533	hsa-miR-320a	0.0686971	7.57721	7.5706	0.564953	0.998958	7.69293	7.49215	7.51304	7.62201	7.16711	8.01095	7.7705	7.90016	7.00197	7.91973	7.47893	7.53684	7.70979	6.93157	7.20018	7.48261	7.40079	7.50505	7.30806	7.96266	8.10141	7.4851	7.95325	7.67013	7.45117	7.85901	7.35868	7.81372	7.2513	7.33168	7.83512	7.65758	7.2815	7.81608	7.7391	7.81001	7.11605	7.79614
46324	hsa-miR-320b	0.0397467	7.63667	7.63377	0.739699	0.998958	7.67179	7.56171	7.67559	7.56519	7.26168	7.78723	7.82949	7.83461	7.21897	8.06136	7.51214	7.5243	7.77157	7.11029	7.22804	7.50468	7.39308	7.64101	7.4187	8.1169	8.17592	7.87191	8.06775	7.783	7.55138	7.89776	7.38166	7.86947	7.22566	7.33617	7.94376	7.80189	7.19539	7.87345	7.7496	7.84455	7.11892	7.81683
169363	hsa-miR-320c	0.086097	7.29733	7.28119	0.465105	0.998958	7.27854	7.30544	7.30196	7.22997	6.91233	7.58761	7.46148	7.47529	6.76461	7.57485	7.08785	7.28753	7.30228	6.54025	6.90738	7.18981	7.17252	7.31179	6.98211	7.79914	7.66953	7.62478	7.5417	7.5233	7.21176	7.61424	7.16583	7.48261	6.98944	7.08008	7.54857	7.3972	6.95432	7.57062	7.4839	7.54791	6.84536	7.57451
168864	hsa-miR-320d	0.0182363	6.8512	6.83965	0.871604	0.998958	6.80245	6.92977	6.93495	6.83769	6.49561	7.09733	6.90863	7.13097	6.36477	7.04376	6.7301	6.94406	6.92692	6.2263	6.48899	6.78637	6.50823	6.78934	6.48844	7.24157	7.12738	7.39604	7.16831	6.97705	6.76436	7.10599	6.68189	7.2206	6.64262	6.66021	7.03196	6.98348	6.55474	6.94527	7.00451	7.07353	6.358	6.97325
168748	hsa-miR-320e	0.0387075	6.17394	6.15245	0.694665	0.998958	6.24766	6.14255	6.16384	6.13317	5.917	6.37749	6.28863	6.35694	5.57512	6.44652	6.1726	6.40831	6.2145	5.65703	5.81442	6.03615	5.97351	6.1973	5.86092	6.67109	6.32384	6.20009	6.47464	6.31042	6.18934	6.48024	6.02901	6.30207	6.00678	6.00252	6.28005	6.34128	5.91293	6.3484	6.26371	6.31518	5.83717	6.33726
145708	hsa-miR-324-3p	0.0190775	5.7901	5.79452	0.784035	0.998958	5.96893	5.82035	5.65951	5.82253	5.60992	6.0198	5.87789	5.78267	5.66459	6.0018	5.86815	5.90676	5.61793	5.65318	5.83646	5.73428	5.45848	5.57581	5.63121	5.88021	6.04985	5.90902	5.72889	5.69763	5.6896	6.2497	5.79625	5.70968	5.7547	5.60677	5.86863	5.67697	5.86548	5.97067	5.77379	5.66869	5.80948	5.8076
145640	hsa-miR-328-3p	0.0769386	5.71701	5.70533	0.180677	0.998958	5.81709	5.71586	5.67176	5.79467	5.6312	5.84538	5.83554	5.42227	5.52868	5.6734	5.71645	5.70311	5.81815	5.58385	5.49686	5.72374	5.57519	5.55096	5.42193	5.7824	5.84177	5.77891	5.91018	5.71277	5.72584	5.87114	5.67539	5.77703	5.74951	5.67332	5.78986	5.70532	5.84806	5.8579	5.78365	5.72668	5.8136	5.69694
148509	hsa-miR-328-5p	0.0101969	5.54479	5.56245	0.946517	0.998958	5.13817	5.82456	5.85582	5.20204	6.19312	5.36491	5.49712	5.84882	6.13708	4.78446	5.43137	5.07079	5.86001	5.73544	5.40871	5.84203	5.29392	5.54542	5.36838	5.07181	5.02862	5.10976	6.05635	5.72393	5.68514	5.06756	5.97426	6.23696	5.09841	5.82422	5.9245	5.96953	5.2804	5.26501	5.58087	5.71793	5.50896	5.17551
11063	hsa-miR-330-3p	-0.157091	5.39357	5.43011	0.51503	0.998958	5.04605	5.92301	6.11341	5.06869	5.93729	4.92417	4.99983	5.2418	6.23123	4.6054	5.24452	4.66008	5.88581	6.07755	5.64371	5.6679	4.59135	5.67403	4.96305	5.2927	4.58218	4.67363	6.3495	5.09746	6.2244	4.7302	6.22914	6.44079	4.59218	6.08825	6.16448	5.78374	4.57987	5.61267	5.15012	5.31262	4.74974	4.80317
145843	hsa-miR-330-5p	-0.0582508	5.70946	5.7406	0.47127	0.998958	5.67381	5.70279	5.54346	5.70355	5.43975	5.71059	5.68851	5.71631	5.88584	6.18774	5.56113	5.66073	5.60493	5.49622	5.75425	5.41275	5.78462	6.02136	5.81956	5.91963	6.04834	5.80806	5.58282	5.75087	5.73776	6.05084	5.69767	5.53917	5.61788	5.53085	5.64904	5.4696	5.68699	6.07559	5.54812	5.5188	5.54835	5.81131
42887	hsa-miR-331-3p	-0.0352383	6.61674	6.5358	0.828836	0.998958	7.22075	6.48186	6.46189	6.98846	6.23864	7.13664	7.12706	6.22004	6.18406	6.52794	7.218	7.17119	6.10908	5.84723	6.50798	6.80984	6.3626	6.94721	6.33476	7.00556	6.18112	7.03256	6.28618	6.13088	6.53009	7.47763	6.71067	6.10086	6.55399	6.81993	5.99585	6.10759	6.70418	6.7857	6.76079	6.86861	6.6146	6.87402
145745	hsa-miR-335-3p	0.0494795	7.45955	7.45183	0.548976	0.998958	7.8358	7.20799	7.34193	7.5511	7.34796	7.60919	7.60932	7.06553	7.33434	7.48642	7.66782	7.71229	7.39091	7.06743	7.51697	7.32788	7.72014	7.49217	7.25241	7.13447	7.40347	7.68594	7.54965	7.38354	7.24475	7.68734	7.50625	7.29478	7.51391	7.53223	7.34241	7.31615	7.75265	7.44562	7.70422	7.36556	7.62288	7.43939
11065	hsa-miR-335-5p	-0.00530777	6.04829	6.0202	0.973998	0.998958	6.32376	5.93644	5.79217	6.29157	6.11444	6.32113	6.49151	6.28846	5.82589	5.9079	6.44225	6.50172	5.25996	5.77705	5.81345	6.14548	5.52918	6.27821	6.20755	6.28199	5.46077	6.37815	5.1993	5.75681	6.2893	6.87224	6.11978	5.25274	6.29206	6.33082	5.32012	5.53606	6.29708	6.37106	6.13108	6.44314	5.91483	6.3394
42592	hsa-miR-338-3p	0.0319568	5.87565	5.87271	0.774328	0.998958	6.15032	5.93354	5.73176	6.09322	5.65517	6.18196	6.1737	5.92264	5.62436	6.20179	6.0311	6.23326	5.61647	5.70346	5.77815	5.58975	5.63445	5.67395	5.33382	5.82551	5.67876	6.09797	5.27019	5.88522	5.90001	6.63768	5.90061	5.51315	6.11117	5.98461	5.71314	5.67689	6.04437	5.94656	6.01662	6.1594	5.87844	5.77165
145859	hsa-miR-33a-5p	-0.100464	6.29762	6.25045	0.660828	0.998958	6.82529	5.89547	6.48881	6.56479	6.48495	6.76452	6.4604	6.16889	5.85437	6.01874	7.12578	7.0987	5.14391	5.96757	6.43394	6.42357	5.92184	6.87789	6.72684	6.53944	5.48351	6.44438	5.10889	5.64932	6.32029	7.26804	6.66772	5.14366	6.87998	6.81154	5.07914	5.62332	6.44753	6.44562	6.46948	6.71983	6.45419	6.50734
42738	hsa-miR-340-3p	-0.136032	5.97309	5.98202	0.145558	0.998958	5.79286	6.35333	6.19631	5.84985	5.91297	5.76849	5.63563	6.0125	6.06771	5.53439	6.03498	5.93443	6.24926	6.25108	6.21617	6.01471	5.77237	5.88991	6.3866	6.13399	5.50712	5.86995	5.73035	6.03214	6.49216	6.08815	6.13466	6.12554	6.01705	6.04729	5.71171	5.91518	5.68291	5.87577	6.01109	6.00982	5.81655	5.90257
29872	hsa-miR-340-5p	0.188542	6.82818	6.83842	0.260675	0.998958	7.0566	6.26724	6.81234	6.99124	6.26716	6.81653	7.17974	6.74609	6.5	6.48581	7.05245	7.31013	7.84354	6.09523	6.34246	6.67403	6.86968	6.75328	6.33653	6.51391	7.01183	6.58564	7.52305	6.85299	6.48877	6.63294	6.35486	7.5968	6.96656	6.72721	7.57037	7.63158	6.87109	6.78632	6.89566	6.4031	7.10344	6.55468
32884	hsa-miR-342-3p	-0.0112676	6.01103	5.93281	0.957168	0.998958	6.46396	6.13555	6.0325	6.51522	5.85262	6.21879	6.6085	6.19507	5.37659	5.72762	6.45899	6.48685	5.06596	5.57725	5.47425	6.35771	6.2444	6.51304	6.20244	6.74364	4.95124	5.67801	4.98043	5.88182	6.332	6.87598	6.20091	4.8757	6.17736	6.19776	5.00774	5.85121	6.07648	6.57894	5.80584	6.17225	6.1068	6.41785
168586	hsa-miR-34a-5p	0.0642256	6.90367	6.83256	0.767102	0.998958	7.39689	6.65755	7.76958	7.11126	6.6119	7.26139	7.35029	7.26297	6.13166	7.10748	7.36259	7.26477	5.83294	6.48318	6.38044	7.02109	6.79711	7.61927	6.75173	7.05428	6.36228	6.52714	5.74823	6.79371	7.19414	7.58254	7.07128	5.70565	6.95646	7.5348	5.94433	6.34453	7.00208	7.25327	7.40488	7.2703	6.90439	7.51124
168994	hsa-miR-3591-5p	0.0665423	6.5808	6.58533	0.450992	0.998958	6.7059	6.79029	6.62899	6.83947	6.2285	6.54924	6.61505	6.51908	6.2258	6.69871	6.7233	6.72386	6.87316	6.27822	6.34557	6.34027	6.61153	6.42416	6.12383	6.62865	6.63165	7.04956	6.75404	6.62747	6.38684	6.65081	6.25804	6.62707	6.59078	6.55388	6.82219	6.55254	6.9486	6.46158	6.6802	6.42573	6.51964	6.65617
148335	hsa-miR-3606-5p	0.0161256	5.90141	5.90553	0.749699	0.998958	5.9858	5.87782	5.83426	5.88836	6.04146	5.98634	6.07146	5.70382	5.84393	5.97204	5.93773	5.82719	5.92611	5.83344	5.91778	5.83585	5.95608	5.93912	5.8821	5.87543	6.00646	6.11117	5.86019	5.76095	5.78151	5.89374	5.92232	5.73192	5.90848	5.82759	5.85432	5.85609	5.9959	6.1147	5.84258	5.93803	5.93232	5.77918
148420	hsa-miR-3607-3p	0.0541079	6.92714	6.88739	0.706024	0.998958	6.82582	7.23166	6.66006	7.14744	6.36905	7.04975	6.8595	6.90329	6.27307	7.27371	7.25991	7.25987	6.59713	5.93176	6.52333	6.97472	7.30808	7.01688	6.56525	7.35882	7.19043	7.44601	6.52165	7.25129	7.12074	7.42422	6.75968	6.90265	6.79846	6.66823	6.66602	6.92674	6.91014	7.31349	6.98149	7.17416	6.46879	7.31803
148418	hsa-miR-3607-5p	-0.0167095	6.42429	6.37899	0.896135	0.998958	6.35753	6.85773	6.21666	6.62416	6.44107	6.34033	6.07466	6.21972	6.1237	6.43765	6.69092	6.79608	5.93228	5.95015	6.30379	6.58982	6.71787	6.55739	6.13152	6.81396	6.41021	7.24084	5.68303	6.58335	6.60187	6.84575	6.49785	6.04028	6.33073	6.42345	6.0434	6.29068	6.41787	6.53504	6.41372	6.67517	6.11247	6.80046
168689	hsa-miR-361-3p	0.0109266	5.7513	5.76062	0.876799	0.998958	5.63285	5.5973	5.78779	5.6833	5.60902	5.83529	5.80695	6.19754	5.858	6.04161	5.71106	5.78318	5.89668	5.84035	5.71841	5.77771	5.61474	5.4741	5.644	5.53132	5.83619	5.59877	5.91981	5.68559	5.68798	5.68039	5.58751	5.95152	5.64302	5.83793	6.06247	5.96419	5.68933	5.74593	5.62964	5.74052	5.53471	5.71261
14301	hsa-miR-361-5p	0.0478388	7.35915	7.33776	0.690738	0.998958	7.49223	7.21568	7.31232	7.58085	7.18703	7.64616	7.60468	7.3646	7.29584	7.5901	7.63824	7.77798	6.78675	6.87481	7.16694	7.46749	7.30299	7.5956	7.25773	7.59116	7.15494	7.56937	6.83135	7.16137	7.34511	7.98125	7.37714	6.75409	7.18912	7.35934	6.79766	7.22804	7.37861	7.84854	7.49809	7.57285	7.21572	7.6358
148465	hsa-miR-3611	-0.165275	7.92249	7.95225	0.380829	0.998958	7.63247	8.72049	8.35728	7.68284	8.71441	7.89243	7.54886	7.85309	8.88558	7.30263	7.66733	7.02604	8.05141	8.5347	8.13301	7.96471	7.63157	8.06084	8.46128	7.81019	7.30504	7.45599	8.35417	8.08395	8.28313	7.17981	8.38393	8.18701	7.30711	8.24716	8.38945	8.07527	7.45615	8.20852	7.82688	7.74283	7.51168	7.12528
148493	hsa-miR-3613-3p	-0.226764	12.8647	12.9237	0.250015	0.998958	12.9269	13.8702	13.3729	13.1366	12.6973	12.2533	12.1593	12.4918	13.5625	12.8943	12.7562	12.7231	13.1821	12.7195	12.7063	12.3358	12.5591	12.7262	12.7132	13.3182	13.513	13.4659	13.6715	13.3357	13.3729	12.7032	12.4123	12.6965	12.8234	12.2729	13.641	12.7214	12.9834	13.2596	11.8354	11.9117	12.2937	12.8388
147334	hsa-miR-3613-5p	0.00174512	5.75556	5.77851	0.983789	0.998958	6.04314	5.74588	5.51746	5.81015	5.59566	5.94797	5.80316	5.79385	5.57504	6.43505	5.88856	5.75803	5.57702	5.63699	5.80122	5.63198	5.50512	5.73026	5.78975	5.78089	5.9357	5.69548	5.5195	5.57792	5.5914	6.21469	5.73844	5.48828	5.80372	5.72357	5.56682	5.42175	5.80897	5.97549	5.75379	5.8601	5.81818	5.85043
148413	hsa-miR-3614-3p	-0.0385024	5.93809	5.96098	0.543145	0.998958	5.87567	5.94323	5.88387	5.80261	5.80765	5.95516	5.77849	5.9725	6.05653	6.38397	5.89351	6.08495	5.90676	6.15137	6.12119	5.85017	5.76448	5.73254	5.93524	6.06516	6.19855	6.00768	5.88029	5.95189	5.92408	6.06819	5.855	5.78457	5.90667	5.84385	5.95311	5.71906	5.97482	6.04098	5.89371	5.88812	5.81103	5.98069
148317	hsa-miR-3621	0.171842	7.96909	7.9989	0.553539	0.998958	7.88831	7.93302	7.7567	7.05395	8.32057	7.96284	7.61965	8.43342	8.36329	7.68322	7.53385	7.0821	9.42985	7.96673	8.05539	7.70076	6.89406	7.56897	8.41369	7.21403	9.30841	6.85793	9.53576	8.26123	7.83563	7.40128	7.85445	8.8504	7.19644	8.01154	9.6174	9.30049	7.25469	7.73614	7.90601	8.17376	7.03205	7.81752
27544	hsa-miR-363-5p	-0.00195942	6.47779	6.44588	0.993295	0.998958	7.06493	7.54195	6.9921	7.24367	6.54675	5.56796	5.64966	5.56998	5.82974	5.88398	6.63532	7.12028	5.96058	6.26144	6.26209	6.45182	6.49365	6.57101	6.08802	7.13977	6.13309	8.11105	5.77015	6.52987	7.16403	7.01406	6.32138	5.5679	6.29963	6.56036	6.4038	6.65429	6.55659	6.56423	6.22564	6.44113	5.78412	7.18018
148481	hsa-miR-3646	0.0378245	7.91331	7.89939	0.640216	0.998958	8.16951	7.48142	7.92788	8.02099	7.98982	7.78543	7.97339	7.65615	7.94175	7.40227	8.01491	8.1331	8.10631	7.78921	7.89451	7.91743	7.87828	7.98159	7.93563	7.63936	7.94267	7.89406	8.28482	7.74911	7.75868	8.0822	8.08589	8.17851	7.55605	7.98948	8.01551	7.93424	7.90159	7.91782	7.78444	7.99887	7.99125	8.00164
148363	hsa-miR-3652	0.0991157	5.93181	5.94686	0.509488	0.998958	5.42699	5.70785	6.01307	6.12373	5.93442	5.76392	6.21958	6.08049	5.88673	5.82061	5.81028	5.51919	6.74239	5.93711	5.61057	6.02949	6.24694	5.64207	5.84336	5.55852	5.79836	5.72499	5.91779	6.31843	5.68818	5.38934	5.49524	6.88178	6.49021	5.70652	6.09619	6.42286	6.44975	5.59043	5.72555	5.57463	6.62378	5.59724
148377	hsa-miR-3653	-0.0122575	6.57169	6.5414	0.885984	0.998958	6.53205	6.61873	6.59293	6.62557	6.38875	6.59697	6.53313	6.51628	6.41131	6.42206	6.64439	6.61417	6.46452	6.35114	6.57853	6.80668	6.35088	6.51729	6.16771	6.75593	6.66072	6.95481	6.89361	6.56633	6.61444	6.68755	6.54677	7.04188	6.18103	6.59182	6.80628	6.66425	6.30772	6.70848	6.49199	6.57826	6.15445	6.78464
148379	hsa-miR-3654	0.0474381	8.66624	8.65673	0.684971	0.998958	8.99359	8.81749	8.52939	9.15713	8.41005	8.73782	8.71211	8.56547	8.14827	8.65552	8.95787	9.11721	8.6233	7.87805	8.3812	8.62208	8.68302	8.6101	8.06154	8.73286	8.79951	8.97867	8.76843	8.87009	8.64705	9.163	8.43001	8.77844	8.55776	8.30063	8.71296	8.75332	8.86194	8.62498	8.72948	8.5229	8.37951	9.04445
148228	hsa-miR-3656	0.124379	8.36976	8.37421	0.551821	0.998958	7.54672	7.80365	8.13467	8.55463	8.04079	8.31754	8.82478	9.02422	8.02887	8.19438	7.90636	8.09864	8.88042	8.77782	8.15707	8.78596	9.08543	7.83716	8.54908	7.40274	8.88986	7.69496	8.72396	8.66927	7.85139	7.83096	7.91724	9.34561	8.91192	8.52122	8.66306	9.00676	8.88757	7.94784	8.29935	7.50885	9.33316	8.09707
11078	hsa-miR-365a-3p/hsa-miR-365b-3p	-0.0264943	7.80706	7.74555	0.899547	0.998958	8.46451	7.29873	7.93238	8.16121	7.47329	8.32508	8.55625	7.85598	7.77527	8.05	8.37325	8.40031	6.61045	7.18922	7.99846	7.96982	7.55369	8.02394	7.61308	7.92339	7.03595	7.8418	6.82106	7.30014	7.82322	8.78525	8.11997	6.96194	8.14407	7.99752	6.62585	7.40712	7.74673	8.09476	8.22772	8.1332	7.84582	8.20797
147318	hsa-miR-3660	0.080989	5.73042	5.72354	0.308734	0.998958	6.00023	5.595	5.76657	5.69371	5.84497	5.77221	5.74696	5.83022	5.91815	5.29799	5.74594	5.72941	6.03839	5.7104	5.66585	5.7067	5.62245	5.62169	5.50591	5.5954	5.69987	5.52802	6.1646	5.59744	5.55782	5.50113	5.73161	5.97831	5.48472	5.74938	6.03431	6.14525	5.61304	5.65572	5.67874	5.70928	5.78051	5.738
148264	hsa-miR-3665	0.0775962	6.15414	6.15632	0.622738	0.998958	5.44922	5.82272	6.12268	6.15591	6.06039	6.12964	6.35782	6.53262	6.07389	5.8223	6.05193	6.16976	6.78636	6.33716	6.23478	6.49207	6.55384	5.66424	6.11641	5.38424	5.92717	5.75915	6.10029	6.49345	5.82	5.93606	5.86267	7.17526	6.67038	6.07167	6.01364	6.52449	6.47973	5.65054	6.25257	5.77468	6.99696	6.03059
148234	hsa-miR-3667-5p	-0.129892	8.89824	8.90068	0.49977	0.998958	8.60704	9.83441	9.13789	9.20174	9.32322	7.41455	8.02026	7.75246	9.02136	8.54576	9.12604	8.98879	8.59938	9.45672	9.26235	9.4416	8.98749	8.83339	9.06012	8.76534	8.64738	9.51827	8.80495	8.97615	9.56638	8.7678	9.46675	8.40897	9.03596	9.19505	8.85465	8.49414	9.09296	8.59532	8.51649	8.86683	8.85693	9.08823
148214	hsa-miR-3675-3p	0.0147793	5.9499	5.95986	0.862211	0.998958	5.60128	5.7875	5.67466	5.86679	5.69327	6.14203	6.05452	6.26568	6.06706	6.35748	5.76087	5.84925	6.05237	5.80835	5.77452	5.89279	5.87312	5.4879	5.96412	5.78763	6.22111	6.00428	5.96335	6.09512	5.87967	6.13309	5.84324	6.40457	6.06501	6.03311	5.91005	5.88813	5.9022	6.11842	6.11541	5.85577	6.1109	5.79168
148038	hsa-miR-3679-3p	-0.0599173	6.78058	6.83036	0.656001	0.998958	6.56311	6.83174	6.54002	6.90883	6.21691	6.98732	6.80137	7.26199	7.31914	7.78605	6.45607	6.71188	6.75332	6.68477	7.02109	6.4473	6.73101	6.42433	6.80276	6.88323	7.48986	7.04837	6.88001	6.66358	6.51245	6.98415	6.30887	6.80564	6.65936	6.31132	6.96799	6.58788	6.91586	7.12684	6.53402	6.39013	6.51983	6.82367
148599	hsa-miR-3680-5p	-0.0240566	6.03935	6.06472	0.844939	0.998958	5.97247	6.32339	5.82571	6.20068	6.42321	6.2117	6.11831	5.44875	5.85895	6.25451	6.14206	6.00141	5.53593	6.09132	6.23074	6.16739	6.31644	5.99452	6.37402	5.87345	5.57084	6.28651	5.54215	5.90675	5.97225	6.68786	6.10256	5.51914	6.27583	6.10353	5.58337	5.51131	6.31531	6.03929	6.20319	6.37299	5.88292	6.25447
169243	hsa-miR-3682-5p	-0.0753411	5.7962	5.81308	0.357375	0.998958	5.69899	5.88059	5.61714	5.89976	5.47296	5.71671	5.71038	5.79669	5.89487	6.41986	5.71281	5.85017	5.74409	5.62223	5.85391	5.62535	5.92298	5.80548	6.00762	5.91064	6.16491	5.89961	5.79597	5.86904	5.73356	6.08376	5.67151	5.60725	5.83478	5.53812	5.60922	5.43256	5.89611	5.92758	5.69457	5.61761	5.72672	5.98937
148032	hsa-miR-3685	0.107315	8.08057	8.13673	0.488299	0.998958	8.30085	8.03236	7.88707	7.91869	8.32237	7.98001	7.95435	7.65816	7.84763	7.95138	8.01554	7.90963	8.95006	8.27004	8.09914	7.89723	8.09257	7.69472	7.96893	7.62135	8.80399	7.94325	9.3339	7.77748	7.63085	7.97875	7.69669	8.66281	7.66935	7.87013	8.87531	8.16939	8.10889	7.92001	8.00822	8.28728	8.09003	7.8632
148156	hsa-miR-3686	-0.0674986	11.6137	11.5987	0.687565	0.998958	11.2442	12.363	12.1812	11.5444	11.847	11.6791	11.5728	12.104	12.2846	11.4718	11.4409	11.1277	11.1259	12.8559	11.648	11.7281	11.7796	11.4796	12.0113	11.4067	11.1934	11.7309	11.213	12.0398	11.7379	10.6526	11.2517	10.9262	11.5608	11.6353	11.5435	11.2739	11.7651	11.6015	11.7855	11.5721	11.7467	11.1949
148085	hsa-miR-3687	0.0609825	6.58562	6.50544	0.748299	0.998958	5.62538	6.56493	6.32551	6.68265	7.67603	6.46231	7.07808	6.84865	6.73449	5.73094	5.95157	6.00443	7.29985	6.42342	6.20002	7.05739	6.58156	6.84035	6.51935	6.35719	6.63152	6.21893	7.03126	6.73185	6.49072	5.59866	7.10782	7.44721	6.15468	6.80671	6.69881	7.0068	6.46352	6.13906	6.41452	6.86108	7.1197	6.36661
168692	hsa-miR-3688-5p	0.101888	5.72533	5.70007	0.346348	0.998958	5.76625	5.85991	5.81856	5.70927	6.16852	5.74825	5.80178	5.45186	5.78657	4.83377	5.82131	5.67042	5.98739	5.55012	5.34827	5.87309	5.61195	5.95644	5.34406	5.43281	5.35774	5.54083	5.99481	5.90828	5.87921	5.39532	6.13999	5.77543	5.61744	5.9668	5.74732	5.77735	5.76141	5.61284	6.04467	5.90793	6.015	5.57964
148077	hsa-miR-3690	0.0912695	6.1174	6.08291	0.244602	0.998958	6.22899	6.2296	6.17704	6.35836	6.39041	6.1334	6.22451	5.74958	5.98149	5.64002	6.28458	6.28313	6.05809	5.95887	6.07853	6.15539	6.24046	6.16	5.90935	6.07416	6.05177	6.4365	5.96071	5.98301	6.07763	5.96369	6.1503	5.7981	6.06547	6.14254	6.12298	5.92042	6.43974	6.0328	6.13521	6.25837	6.39012	6.21604
169329	hsa-miR-370-3p	0.296732	5.93125	5.921	0.0582175	0.998958	6.35444	5.33703	5.80253	5.75171	6.32005	6.11681	7.24838	6.42502	5.81772	5.28478	6.10098	5.91932	5.76186	5.63617	6.10645	5.8301	5.4443	5.69458	5.63749	5.33792	5.44372	5.4626	5.8099	5.74282	5.93338	5.92528	5.84575	5.79566	6.13557	6.04112	5.93118	6.05947	5.79099	6.71123	5.88626	6.45886	5.97639	6.50973
169083	hsa-miR-371b-3p	0.00153142	5.89626	5.92574	0.984109	0.998958	5.89855	5.90506	5.71665	5.99343	5.62752	6.04486	5.87018	6.05642	6.02142	6.37023	5.77572	6.08774	5.75082	5.79064	5.96225	5.73519	5.79707	5.64545	5.9603	5.92743	6.29455	5.98032	5.75241	5.84253	5.75938	6.16645	5.78558	5.70362	5.99062	5.66569	5.88162	5.70086	6.03077	6.16435	5.88613	5.83059	5.7243	5.96112
168978	hsa-miR-371b-5p	-0.0353275	12.1009	12.0371	0.874289	0.998958	10.5997	12.4357	11.6948	11.8164	12.5099	12.0482	12.4671	12.325	12.1479	11.6499	11.3013	11.4941	12.7485	12.1911	11.9438	12.5242	12.2735	12.1767	12.3517	11.4534	12.5185	11.8767	12.7926	12.6512	12.0314	10.8062	12.3693	13.4388	12.1194	12.4944	12.4499	12.3073	12.0768	11.1046	11.9812	12.2154	12.742	11.7071
17892	hsa-miR-372-5p	-0.148305	5.67045	5.71816	0.293489	0.998958	5.50271	5.87331	6.28747	5.28368	5.82169	5.46172	5.30086	5.89299	6.18496	5.18312	5.65444	5.20059	5.47127	6.48729	5.89189	5.45684	5.41262	5.57617	6.2678	5.92634	5.16919	5.23463	5.7025	5.74438	6.36533	5.5675	5.94361	5.76154	5.26857	6.155	5.60395	5.73622	5.2061	5.70284	5.61045	5.62596	5.40969	5.5317
27545	hsa-miR-373-5p	-0.0535617	5.85977	5.86294	0.766244	0.998958	5.3376	6.00031	5.71888	5.72338	6.31489	5.46563	5.92261	5.86663	6.00792	5.25799	5.57071	5.52923	6.65648	6.22865	6.1886	6.38724	5.67669	5.74097	5.6335	5.27142	5.42602	5.45048	6.7562	6.01008	5.76362	5.22583	6.20758	7.34061	5.54897	5.90268	6.17497	6.28742	5.49182	5.56153	5.76517	5.84549	5.96929	5.44419
145844	hsa-miR-374a-5p	-0.06936	6.27433	6.19432	0.794404	0.998958	7.1031	5.9729	6.30058	6.6187	6.19708	6.68775	7.01847	6.1419	6.26474	6.26473	7.137	6.97519	4.86246	5.5232	6.41054	6.43391	6.15075	6.79719	6.08748	6.54291	5.08936	6.44729	4.8583	5.86068	6.35422	7.43024	6.78778	4.89088	6.69718	6.76137	4.89005	5.43418	6.40784	6.5054	6.38691	6.99763	6.41931	6.71524
42476	hsa-miR-374b-3p	0.0165318	5.84258	5.82485	0.759393	0.998958	5.87423	5.86251	5.6855	5.78003	5.80745	5.77788	5.87122	5.7967	5.57569	5.96601	5.8464	5.87073	5.74806	5.86863	5.90598	5.79253	5.92352	5.84459	5.88502	5.79545	6.0152	6.00522	5.66807	5.83058	5.84641	5.97807	5.87892	5.62976	6.02437	5.81841	5.76317	5.63743	5.85655	5.90283	5.88079	5.85537	5.93685	6.01211
148098	hsa-miR-374b-5p	-0.0505788	6.84028	6.76033	0.827427	0.998958	7.57831	6.64764	6.83876	7.31219	6.72552	7.29765	7.62543	6.78022	6.78022	7.01873	7.4495	7.49919	5.79929	6.1735	6.77494	7.1241	6.44356	7.2201	6.49171	6.99531	5.46291	6.80815	5.79407	6.38224	6.93523	7.93829	7.28489	5.92748	7.11506	7.30361	5.6437	6.23857	6.8519	7.18485	6.99183	7.42796	6.80011	7.26387
148052	hsa-miR-374c-3p	-0.0286395	5.67488	5.66762	0.610051	0.998958	5.78284	5.66139	5.56082	5.77743	5.52906	5.56832	5.7272	5.75065	5.53619	5.8826	5.73497	5.8163	5.52141	5.64911	5.60449	5.65644	5.73775	5.6906	5.66653	5.82873	5.74436	5.89933	5.49764	5.63205	5.69324	5.86199	5.59053	5.51536	5.67552	5.63453	5.50681	5.49304	5.74675	5.52138	5.70904	5.72539	5.71553	5.80024
148430	hsa-miR-374c-5p	0.0547499	7.01977	6.94038	0.85039	0.998958	7.9097	6.7653	6.96915	7.56764	6.78024	7.72066	7.97042	7.07055	7.00947	7.39257	7.75213	7.8383	5.47687	6.18288	6.96469	7.29692	6.73249	7.42824	6.72856	7.32246	5.72909	7.16124	5.40835	6.53717	7.04307	8.22285	7.38124	5.30041	7.26826	7.31634	5.59373	6.58095	7.18313	7.62595	7.25147	7.63777	7.06117	7.56977
42899	hsa-miR-377-5p	0.0343055	5.71057	5.72491	0.548323	0.998958	5.53377	5.6052	5.66855	5.58623	5.69224	5.72526	5.80508	5.78035	5.65137	5.70058	5.63193	5.69595	5.88711	5.83021	5.81857	5.68316	5.80945	5.63194	5.74366	5.70733	5.91456	5.72954	5.75267	5.74322	5.70836	5.75427	5.68474	5.90247	5.39662	5.3259	5.83913	5.70256	5.72772	5.75082	5.6742	5.68975	5.79638	5.72062
148668	hsa-miR-378a-3p	0.000448625	6.49399	6.49829	0.99711	0.998958	6.48272	6.39131	6.81187	6.44789	7.17185	6.48644	6.77693	6.41239	6.82686	5.81645	6.40878	6.43844	6.96837	6.53789	6.20483	6.48087	6.4305	6.52094	6.39454	5.99442	6.39708	6.11787	7.02616	6.42474	6.35281	5.96682	6.51235	6.86782	6.41692	6.72996	6.70788	6.96491	6.20249	6.17661	6.53384	6.32559	6.83363	6.20978
147530	hsa-miR-378b	0.0282584	5.96438	5.97633	0.811483	0.998958	5.78439	6.36088	6.1094	6.07213	6.55889	5.90697	5.98197	5.89	6.59725	5.27841	5.88596	5.7649	6.21239	6.09027	5.86546	6.01094	5.62865	5.99196	5.72613	5.67025	5.51993	5.69617	6.46591	6.05474	6.05088	5.40966	6.15035	6.0584	5.90768	6.05184	6.22989	6.08343	5.82737	6.03294	6.15997	6.05636	6.00554	5.49798
148657	hsa-miR-381-5p	-0.0812047	6.44225	6.44634	0.617864	0.998958	5.92803	6.52695	6.80169	6.26223	6.55079	6.12314	6.16474	6.63395	6.8079	5.587	6.07807	6.11181	7.12136	7.08724	6.56762	6.5112	6.26355	6.31614	6.37853	6.51329	6.66382	6.53878	7.34013	6.43239	6.61686	5.78778	6.41774	7.23725	5.84576	6.56457	7.00535	6.9882	6.03571	6.20593	6.0835	6.16214	6.29708	6.2472
148216	hsa-miR-3907	0.0753726	5.93403	5.93052	0.650263	0.998958	6.63528	5.17767	6.35188	6.14203	5.56185	5.81899	6.09208	5.79877	5.48911	5.24859	6.59378	6.73919	6.40392	5.28933	5.69058	6.05426	6.04664	5.95285	5.52058	5.41664	5.30118	5.38687	6.10789	5.95009	5.7292	6.43073	5.92654	6.39468	6.20402	6.08971	5.65088	6.50852	5.92822	5.64537	6.03938	5.74584	6.27875	6.15134
148499	hsa-miR-3910	-0.00258698	5.40879	5.43792	0.987961	0.998958	6.39767	6.10685	5.64857	5.40325	6.02129	5.25621	5.50668	4.97188	6.10091	4.98575	6.01415	5.87756	4.83467	5.61708	5.13938	5.80341	5.24976	5.31476	5.12602	5.22201	4.70048	5.19765	4.75104	5.08896	5.31598	5.44445	5.20425	4.67647	5.80391	5.49893	4.92029	5.07959	5.87546	5.23444	5.59984	5.69074	5.71814	5.13547
148361	hsa-miR-3911	-0.0399965	6.49969	6.51548	0.654522	0.998958	6.13199	6.64869	6.57489	6.39817	6.61941	6.45723	6.48948	6.71193	6.62945	6.3524	6.30238	6.21626	6.99837	6.72894	6.40797	6.50676	6.53553	6.33808	6.61713	6.35455	6.75944	6.40831	6.98317	6.5772	6.49204	6.11076	6.46962	6.68389	6.37925	6.36001	6.77985	6.7982	6.33684	6.34598	6.41462	6.28005	6.57533	6.21403
148495	hsa-miR-3915	0.0104727	8.08302	8.11123	0.944538	0.998958	7.91989	8.45347	8.47275	7.92176	8.52275	7.94919	7.9187	7.95972	8.85211	7.59103	7.92155	7.36431	8.54455	8.35902	8.11452	7.9167	7.9009	7.89791	8.33276	7.66489	8.02468	7.66462	8.70493	8.21543	8.31701	7.36275	8.23758	8.40954	7.70522	8.20414	8.73384	8.5374	7.8588	8.2188	8.09072	7.9742	7.8758	7.44072
148049	hsa-miR-3924	-0.099313	6.65764	6.69019	0.376943	0.998958	6.79678	6.68147	6.99394	6.51188	6.60082	6.77086	6.36115	6.74848	7.0325	6.66193	6.93425	6.59342	6.24185	7.55922	6.91349	6.49971	6.49582	6.50622	7.07467	6.73155	6.58977	6.59096	6.28919	6.46929	6.85838	6.66113	6.62272	5.99608	6.52516	7.04377	6.45488	6.58515	6.49615	6.77758	6.75984	6.5807	6.3625	6.6171
148064	hsa-miR-3926	0.0227081	6.75443	6.71574	0.849507	0.998958	6.45535	7.2276	6.8143	6.71063	7.50234	6.89766	6.86135	6.26814	7.3925	6.08738	6.57341	6.54399	7.04228	6.75088	6.65104	6.80943	6.56954	6.85979	6.56904	6.65081	6.45568	6.64542	7.11192	6.62723	6.74783	6.34489	7.19568	6.65156	6.57101	6.90086	6.88025	6.693	6.62933	6.83619	7.03879	6.85348	6.83137	6.41648
148265	hsa-miR-3935	0.135429	6.47982	6.44202	0.103287	0.998958	6.68676	6.47152	6.37919	6.49946	6.84422	6.73711	6.68691	6.16414	6.45485	5.83512	6.59083	6.47797	6.45824	6.26213	6.29912	6.53524	6.60877	6.53567	6.35384	6.33365	6.2149	6.67015	6.61139	6.36425	6.3192	6.38704	6.54579	6.3213	6.42606	6.46451	6.53956	6.31365	6.66854	6.55439	6.61075	6.49415	6.90261	6.61027
168637	hsa-miR-3940-5p	0.110049	10.8202	10.8419	0.64218	0.998958	9.71774	10.5108	10.7473	10.5658	11.1804	10.7542	11.0345	11.819	11.0366	10.2979	10.2085	10.2397	11.9046	10.9712	10.5729	11.1623	11.1449	10.437	10.757	10.0115	10.6358	10.081	11.751	11.3064	10.3548	10.0566	10.9675	12.0644	10.6179	11.0015	11.9629	11.7317	10.4768	10.2587	10.5856	10.4266	11.421	10.3933
148285	hsa-miR-3941	0.0493303	6.90637	6.90175	0.612755	0.998958	6.89692	7.3413	6.7995	7.06898	7.25628	6.87756	6.86519	6.37161	7.13453	7.01117	6.80231	6.81513	6.64	6.61024	6.65341	6.7893	7.175	6.94442	6.74559	6.71134	6.62769	7.18872	6.66712	7.04878	7.04491	6.96663	7.17781	6.72746	7.08181	6.8387	6.81253	6.48054	7.29575	6.78894	7.07623	7.20817	7.11805	6.78228
148351	hsa-miR-3945	-0.0795212	5.73957	5.79132	0.594552	0.998958	5.47438	5.90889	6.31447	5.30687	5.83175	5.5845	5.30252	6.13685	6.46802	5.37253	5.75226	5.32206	6.00736	6.3617	5.91631	5.53955	5.45655	5.55051	6.17292	5.60217	5.63757	5.55202	6.2571	5.87712	5.93067	5.36418	5.77006	5.85629	5.28966	5.77256	6.5171	6.34992	5.24077	5.65633	5.34356	5.46206	5.25599	5.58861
169024	hsa-miR-3960	0.0459474	13.4466	13.4212	0.844733	0.998958	12.3642	13.5205	13.105	12.991	13.5205	13.2362	13.6309	13.7607	13.9515	12.9832	12.6449	12.7032	14.1132	14.1132	13.3083	13.9909	13.8702	13.0592	13.8702	12.7395	14.0127	13.2268	14.0272	14.0694	13.2934	12.0003	13.2969	14.8356	13.5602	13.3083	13.8054	13.8665	13.261	12.6491	13.4676	13.6309	14.3768	12.8055
169316	hsa-miR-3976	-0.0422501	10.1208	10.1595	0.806395	0.998958	9.60569	10.2465	10.7139	9.81563	11.2819	10.1125	10.1205	10.4406	10.9943	9.59887	9.62906	9.39898	10.1733	10.651	10.1236	10.1215	9.85059	10.0834	10.2105	9.89168	10.038	9.9102	10.2554	10.2049	10.0894	9.24078	10.4301	10.4013	9.60952	10.6469	10.4502	10.7653	9.72666	10.2067	10.004	9.91409	9.93803	9.69454
11104	hsa-miR-422a	-0.0477924	6.46449	6.48169	0.700393	0.998958	6.51881	6.17014	7.13772	6.36775	6.60671	6.44346	7.05103	6.7669	6.31742	6.03872	6.70328	6.79344	6.74027	6.34248	6.3962	6.34615	6.52464	6.6558	6.1383	6.11904	6.20695	6.07505	6.71319	6.34638	6.16148	6.0854	6.32058	7.08	6.37463	6.69469	6.31723	7.11809	6.28596	6.16182	6.47669	6.11587	6.58176	6.35667
42730	hsa-miR-423-3p	-0.0340294	6.86316	6.84949	0.71464	0.998958	6.9063	6.77518	6.83067	6.84556	6.93337	6.80654	6.82855	7.09638	6.8069	6.61837	6.81504	6.87413	7.19572	6.69801	6.8279	7.02636	6.63153	6.76293	6.56673	6.83191	6.69288	6.85685	7.32046	6.69706	6.7066	6.96668	6.88173	7.67449	6.59635	7.03856	7.04676	7.1207	6.49931	6.8528	6.88521	6.9052	6.62903	6.75135
27565	hsa-miR-423-5p	-0.0614532	9.52607	9.59477	0.777687	0.998958	9.17919	9.6964	9.82643	8.91235	10.1405	9.78603	8.88621	10.0299	10.863	9.29949	9.30103	8.90142	9.83216	10.7906	9.42018	9.19655	9.00351	8.89737	9.99799	9.4042	9.4244	9.35597	9.84915	9.56909	9.79978	9.00154	9.37014	10.0217	8.74125	9.67281	10.2192	10.5219	8.81287	9.91842	9.27415	9.23592	8.76614	9.07183
42965	hsa-miR-424-5p	0.00406771	5.93635	5.92548	0.959026	0.998958	5.66804	5.91403	5.91998	5.81405	6.1124	6.13837	6.11422	5.94582	5.96013	6.13597	5.98079	6.04938	5.61971	5.74459	5.89032	6.00732	5.94019	6.11138	5.82344	5.93744	5.81106	6.26754	5.57168	5.97225	6.00502	6.09389	6.00831	5.55789	5.89845	6.05117	5.67451	5.55716	6.06413	5.88333	6.01182	5.99692	6.09804	6.23059
147715	hsa-miR-4251	-0.0969405	6.69162	6.75113	0.670015	0.998958	6.32769	7.02583	7.57107	6.3107	6.85417	6.39302	6.10098	7.26542	7.60433	5.78639	6.78904	6.10854	7.31842	7.32002	6.77721	6.59526	6.09795	6.48663	7.0106	6.50677	6.02783	6.02177	7.54931	7.15667	7.10877	6.159	6.86271	7.16427	5.84218	7.21823	7.59659	7.56769	5.89141	6.94791	6.59008	6.37106	5.98823	5.96772
147706	hsa-miR-4255	-0.00916731	5.89537	5.9013	0.883659	0.998958	5.86605	5.95222	5.74218	5.95046	6.03243	5.98312	5.90929	5.74643	5.98874	5.70413	5.81958	5.93488	6.15635	5.77916	5.83449	5.87419	5.96679	5.81204	5.70379	5.67855	5.97909	6.29481	6.02509	5.98506	5.8494	5.60726	5.86159	6.00048	5.96688	5.9146	5.96671	5.7871	5.94146	5.73925	5.9216	5.95207	5.99367	5.80324
147631	hsa-miR-4258	0.0934025	7.15924	7.19786	0.513258	0.998958	6.75755	6.89309	7.11883	7.14465	6.68001	7.30196	6.89387	8.24716	7.04501	7.18217	7.12387	6.90008	7.46567	7.26394	7.06617	7.18487	7.55884	6.75646	7.23236	6.88822	7.30522	6.80418	7.33612	7.32357	6.77918	7.03836	6.74908	7.87379	7.17179	7.10119	8.01559	7.72421	7.15022	6.75093	7.0392	6.89875	7.18071	7.10422
147537	hsa-miR-4264	-0.0807333	5.84331	5.83825	0.684304	0.998958	5.44788	5.85194	6.68691	5.46011	6.55275	5.77764	5.22674	5.77061	6.64999	5.04099	5.93455	5.40586	5.78291	7.07388	6.33524	6.28903	5.48179	5.9051	5.85179	5.54887	4.878	5.31873	5.65913	5.95353	6.4291	5.36692	6.36891	5.96561	5.25749	6.53717	5.69066	5.66495	5.27176	6.12978	5.97716	6.22875	5.7804	5.49312
147942	hsa-miR-4268	0.250868	10.0312	10.0142	0.316023	0.998958	9.34328	9.62657	10.1203	10.0083	9.36502	11.0829	10.5663	9.338	9.50954	9.88735	9.70004	10.4433	10.1831	9.75622	9.46193	10.046	11.4722	10.0843	9.67993	9.90942	10.2491	10.1737	9.93669	10.0927	9.63175	9.07549	9.57412	9.52365	11.2405	10.2696	10.1553	9.72069	11.3702	9.54036	10.4166	9.25958	11.6858	9.6854
147554	hsa-miR-4273	0.224358	5.63498	5.65774	0.191778	0.998958	5.98015	5.15061	5.38092	5.53636	6.35652	5.73357	6.57056	5.4878	5.34055	5.28933	6.19347	5.76013	5.0334	5.57228	6.23884	5.34752	5.54671	5.62861	5.5748	5.35366	5.06028	5.28109	5.07386	5.30065	5.37295	5.90377	5.51531	5.10816	6.27815	5.66239	5.21877	5.42523	6.00358	6.34164	5.48854	6.62997	5.95414	5.43497
147751	hsa-miR-4274	-0.0830277	6.1348	6.16241	0.428126	0.998958	6.03854	6.14897	5.84676	6.152	5.78128	6.2482	6.10917	6.51104	6.19038	6.96148	6.06645	6.19241	5.97603	6.11884	6.12285	5.87973	6.13856	5.76542	6.16645	6.32459	6.76043	6.35792	6.0297	6.16182	5.97956	6.3916	5.91434	6.08125	6.31247	5.84027	6.08518	5.84001	6.19622	6.47286	5.93074	5.88206	5.93959	6.20738
147743	hsa-miR-4275	-0.011679	6.39689	6.375	0.957093	0.998958	7.48763	6.10556	6.48252	6.76904	6.42591	6.54222	6.59282	5.96445	5.95179	6.59905	7.07856	7.42049	5.54438	6.14188	6.83786	6.41443	6.07277	6.62358	6.03414	6.19564	5.48125	6.18445	5.55806	5.93987	6.43492	7.6105	6.69832	5.37104	6.77441	6.64306	5.64198	5.89476	6.68302	6.48175	6.80473	6.86203	5.88078	6.85234
147767	hsa-miR-4279	0.223549	9.80541	9.78424	0.245129	0.998958	9.17679	9.36355	9.48018	9.68993	9.32861	10.4232	10.3832	9.43268	9.50754	9.83699	9.60415	10.1779	9.95054	9.5971	9.40943	9.64385	10.7843	9.76286	9.55726	9.48368	10.1606	10.1056	9.71943	9.87318	9.48308	9.00538	9.53123	9.49359	10.7726	10.012	9.75335	9.5852	10.4582	9.69051	10.2452	9.27293	11.3018	9.54799
147591	hsa-miR-4283	0.0550495	5.70591	5.70867	0.301069	0.998958	5.6809	5.66801	5.75644	5.74947	5.71256	5.81987	5.59899	5.66735	5.72513	5.77922	5.70239	5.91413	5.48264	5.73368	5.86792	5.69218	5.60121	5.63667	5.6328	5.5417	5.64595	5.81592	5.53176	5.56086	5.67808	5.69146	5.71211	5.64044	5.88979	5.70006	5.52215	5.62194	5.80835	5.7883	5.83275	5.81116	5.78476	5.82556
169129	hsa-miR-4284	0.173059	11.0295	10.9604	0.652728	0.998958	11.9817	11.6633	11.2267	11.4094	11.3876	11.6261	11.2384	10.4478	11.245	11.1441	11.8569	11.3363	8.7696	10.8307	11.2634	11.5718	10.5851	11.5551	10.6647	11.8984	9.54817	11.9131	8.1339	10.7246	11.9377	11.7731	11.2701	8.46821	11.0724	11.2494	9.34541	10.2607	11.0791	11.8343	11.7587	11.6554	11.4335	11.9621
147604	hsa-miR-4285	0.124734	10.9378	10.9205	0.66573	0.998958	9.4933	10.8109	10.5905	10.7549	11.3675	9.99018	10.6188	11.0924	11.3401	10.3928	10.1264	10.2124	12.1621	11.2896	10.4717	11.8703	11.2701	10.8813	11.2566	10.0949	10.8365	10.5807	12.0519	11.874	10.8816	9.67533	11.2267	12.5978	10.7344	10.8007	11.4926	11.5948	11.0041	9.55748	11.1431	11.275	11.9976	10.2255
169409	hsa-miR-4286	0.0116224	8.45011	8.38685	0.976404	0.998958	9.52188	7.55379	8.4377	9.31712	8.74053	9.09938	9.35622	8.06531	7.91474	9.48005	9.38401	9.62866	6.59315	7.594	9.1851	8.64456	8.0982	9.07067	8.64239	8.74829	6.91411	8.32205	6.32604	7.29323	8.31801	9.86501	9.05058	6.08393	9.10237	9.07887	6.65241	7.50321	9.04665	8.81798	8.71394	9.10059	8.11303	9.7265
147588	hsa-miR-4288	0.0613271	7.22281	7.20438	0.669893	0.998958	7.81906	7.06243	7.277	7.60374	6.6735	7.53179	7.64552	7.45071	6.5923	7.34785	7.54057	7.64526	6.62792	6.53745	7.0279	7.15775	7.14717	7.35397	6.89715	7.4473	6.98451	7.33359	6.91337	7.24345	7.15123	8.03306	7.04341	6.87929	7.13892	7.18979	6.608	7.09469	7.37042	7.43443	7.39197	7.60211	7.01636	7.65182
147735	hsa-miR-4289	0.0501815	7.15567	7.09994	0.836119	0.998958	7.99064	7.32318	7.53354	7.63092	6.85017	7.68612	7.59772	7.10947	7.10269	7.30424	7.71334	7.93097	5.87323	6.42641	6.86083	7.33926	6.88669	7.57154	6.83491	7.51617	6.13901	7.45637	5.73372	7.02898	7.33993	8.17759	7.15301	5.67208	7.28495	7.28555	6.0796	6.8752	7.47517	7.5117	7.49264	7.73704	6.8885	7.50247
169282	hsa-miR-4290	0.106242	8.91868	8.92303	0.639983	0.998958	8.32605	8.71598	8.82315	9.01544	7.97987	8.97997	8.84891	8.24155	8.34329	9.14815	8.61017	9.3989	9.24797	8.84137	8.22629	8.77573	10.0735	8.98862	8.99312	8.58316	9.51541	9.42581	8.93221	9.32845	8.5955	8.64712	8.29115	8.7339	10.2717	8.98693	8.96289	8.59096	9.97535	8.43965	9.14801	7.89951	10.2915	8.71259
147616	hsa-miR-4291	0.0497216	8.48886	8.47476	0.741827	0.998958	9.23583	8.5386	8.70395	8.80431	8.18175	8.51807	8.62664	8.30338	8.14466	8.69006	8.85772	9.03961	7.89582	7.87232	8.14287	8.49655	8.18479	8.92629	8.26298	9.06405	8.31539	8.48227	7.84259	8.26267	8.50188	9.23225	8.52933	7.63633	8.55069	8.50805	8.12824	8.52852	8.57411	8.6326	8.43192	8.54547	8.34791	9.03612
147600	hsa-miR-4292	-0.0135131	5.78792	5.78701	0.902531	0.998958	5.41127	5.63288	5.72685	5.79635	5.58749	5.6823	5.90604	6.3801	5.58047	5.57612	5.59298	5.84263	6.2094	5.80149	5.56135	5.92067	6.03369	5.53081	6.10687	5.63696	5.86723	5.46221	5.91772	5.94091	5.70925	5.55689	5.52222	6.60835	5.83359	5.78775	6.03964	6.05017	5.83416	5.48538	5.54464	5.54961	6.12821	5.58617
147632	hsa-miR-4297	0.112891	6.18651	6.18711	0.0796143	0.998958	6.32742	6.136	6.0682	6.2558	6.07688	6.39782	6.19907	6.00309	6.07065	6.17494	6.19407	6.11319	6.366	6.09549	6.03633	6.14353	6.36443	6.04837	6.00281	5.98818	6.32477	6.34125	6.33782	6.19227	6.01087	6.04625	6.04289	6.18223	6.24761	6.09416	6.53965	6.1742	6.42168	5.96654	6.27403	6.19957	6.384	6.24543
148639	hsa-miR-4298	-0.0228825	6.72177	6.73505	0.887144	0.998958	6.10588	7.05471	7.13505	6.34104	7.3196	6.57275	6.6635	6.95006	7.57347	6.16015	6.41473	6.11222	7.22651	7.1034	6.71952	6.86542	6.63808	6.584	6.91888	6.45955	6.40625	6.18243	7.28158	6.82097	6.88833	5.8669	6.97909	7.00991	6.54379	6.89991	7.10962	7.20203	6.34322	6.83666	6.75773	6.57735	6.76203	6.04102
147614	hsa-miR-4299	-0.228998	10.1666	10.169	0.333933	0.998958	10.108	11.4898	10.4771	10.1716	11.4748	9.92817	9.78495	9.62866	11.8597	9.90595	10.1884	9.64088	9.74689	11.4262	10.5447	9.93752	9.93296	10.3167	10.019	9.92488	9.48204	9.82942	9.53255	10.042	10.4668	9.42923	11.0428	9.81559	9.77957	10.5187	9.9632	9.47764	10.0671	10.5336	9.97537	10.4313	9.97052	9.46818
147603	hsa-miR-4300	0.0718807	5.91988	5.93455	0.318899	0.998958	5.95347	5.79171	5.86269	5.88697	6.14464	5.85731	6.27673	5.79286	5.86237	5.67265	6.11664	5.93885	6.15291	5.8419	5.99858	5.88	5.83542	5.77093	5.67797	5.54935	5.80833	5.86923	6.04407	5.83116	5.7805	5.80335	5.8588	6.18882	6.18117	5.91321	5.91818	5.90411	6.08165	5.95714	5.97478	6.18483	6.07433	5.71805
169407	hsa-miR-4301	0.219964	11.1937	11.1462	0.431265	0.998958	11.7373	11.926	11.2338	11.8872	10.7433	11.4688	11.4526	10.3449	10.0804	11.1142	11.2862	11.9014	10.3612	9.86501	10.2551	10.9919	10.3112	11.3903	10.1681	12.388	11.0681	12.1047	11.2086	10.9449	12.118	12.1163	11.4874	9.9407	10.895	11.6318	11.6397	11.2839	11.1603	12.254	11.3361	11.1765	10.0427	12.0458
147722	hsa-miR-4306	-0.0327286	9.24999	9.32308	0.898218	0.998958	8.46415	9.50484	9.88375	8.602	9.67268	9.3386	8.71148	10.9231	10.1024	8.70953	8.99926	8.30778	9.48402	9.71189	9.02888	9.03597	9.38545	8.88982	9.6401	9.11426	9.16379	8.69987	10.0293	9.9491	9.6523	8.18078	9.28834	9.41857	8.41675	9.39758	10.537	10.4072	8.49978	9.37598	8.92735	8.8079	8.61399	8.62405
147947	hsa-miR-4308	0.0289611	5.95406	5.9377	0.624274	0.998958	6.00014	5.75704	5.85186	6.00649	5.83362	5.95801	6.08309	5.81439	5.8259	5.7727	5.99086	6.04784	6.12335	5.78579	5.91347	5.91828	6.10489	5.9496	5.85899	5.80397	6.13869	6.09266	6.09898	5.976	5.81943	5.93385	5.8499	6.03031	6.15277	5.94612	5.89213	5.93775	6.06953	5.79135	6.04414	5.843	6.23119	6.00633
145705	hsa-miR-431-5p	-0.0796005	5.75574	5.76433	0.327849	0.998958	5.70507	5.73998	5.57196	5.75039	5.46011	5.67623	5.77899	5.76927	5.31374	6.24297	5.70092	5.7907	5.88513	5.77821	5.91696	5.588	5.91159	5.70832	5.94633	6.09922	6.27361	5.808	5.76422	5.80094	5.68992	5.97509	5.59521	5.62467	5.77607	5.53305	5.67161	5.52316	5.74051	5.76996	5.69124	5.60577	5.67827	5.86264
147907	hsa-miR-4312	-0.000107779	5.85441	5.88962	0.998958	0.998958	6.03358	5.91437	5.74415	5.93871	5.65026	5.81984	5.80691	5.82422	5.87541	6.16812	5.96506	5.98466	5.94533	5.99981	5.80675	5.68404	5.79799	5.34585	5.76578	5.86217	6.41534	6.13741	5.92155	5.82508	5.74323	6.04358	5.70327	5.71453	5.55637	5.63963	6.02881	5.78852	6.08272	5.91815	5.75975	5.57075	5.79628	5.88962
147776	hsa-miR-4317	-0.0406525	8.65917	8.62941	0.86496	0.998958	9.40019	8.66671	9.26776	8.80435	8.34719	9.09944	9.07071	8.51308	8.6807	9.42823	9.34515	9.33307	7.47232	8.29837	8.62528	8.65476	8.27351	8.89907	8.31452	9.06822	7.53626	8.65296	7.39761	8.34468	8.9514	9.57143	8.98194	7.29163	8.81937	8.92207	7.56939	8.14556	8.64623	9.0869	8.96382	9.41745	8.19003	8.99726
168980	hsa-miR-4324	-0.00278947	9.01199	8.98215	0.988241	0.998958	9.81859	8.62051	9.26129	9.26908	8.67757	9.16615	9.319	8.96245	8.46381	9.08608	9.43077	9.77826	8.13314	8.3203	8.86263	8.92108	8.74815	9.29006	8.69126	9.24786	8.43199	9.26031	8.37783	8.87931	9.04461	10.0869	9.32739	8.10511	9.4897	9.30615	8.05686	8.78998	9.07562	9.20484	9.21799	9.25237	8.96889	9.51175
147771	hsa-miR-4328	0.135896	12.5807	12.5021	0.509785	0.998958	13.0689	12.7863	12.846	12.8943	12.4357	12.9593	12.7263	12.5523	12.3375	12.6641	13.0603	13.0248	11.3775	11.8198	12.3178	12.6832	12.3068	12.846	12.2968	13.1766	11.7751	12.8301	11.695	12.2593	13.0681	13.0874	12.9593	11.0597	12.7863	12.8634	11.8261	12.3506	12.6932	12.9513	13.0159	13.2362	12.4475	12.9834
147926	hsa-miR-4329	-0.233677	8.12524	8.11381	0.29664	0.998958	8.14411	9.06996	8.26509	8.04009	9.10096	7.82078	7.53782	7.72722	9.12491	7.92248	8.30485	7.89266	7.29414	9.02868	8.87834	8.10743	7.97681	8.46087	8.1532	7.9596	6.8459	7.68209	7.44584	7.98569	8.65513	8.45971	9.08785	7.45235	8.04523	8.76337	7.54244	7.60257	7.84066	8.35925	8.4925	8.52814	7.42522	7.73532
11245	hsa-miR-433-5p	0.125761	9.04742	9.06294	0.327284	0.998958	9.85202	8.46662	9.09288	9.23312	8.95986	9.10815	9.12854	8.82781	8.69388	9.19357	9.49098	9.73105	9.04669	8.85445	9.3935	8.81983	8.56299	8.84595	8.80354	8.72028	8.85789	8.83916	9.19459	8.47586	8.87755	9.62955	9.00814	8.987	8.99627	8.93664	9.16927	9.09174	9.30704	9.23847	9.05296	9.16746	8.71341	9.4333
169226	hsa-miR-4419a	-0.0388793	5.48876	5.50412	0.799559	0.998958	5.27235	5.90889	6.00546	5.25473	6.02026	5.37712	5.26492	5.65477	6.24539	4.83138	5.4015	4.99241	5.81348	5.94621	5.39695	5.71577	5.14522	5.39603	5.5969	5.10479	4.94024	4.9238	5.88628	5.62006	5.79176	4.85816	5.79672	5.78112	5.13148	5.83412	5.97698	5.92027	5.09918	5.29444	5.43819	5.56573	5.32954	5.04018
169272	hsa-miR-4419b	0.0169648	9.10971	9.10834	0.910978	0.998958	8.50404	9.20247	8.79637	9.12164	9.45545	8.78429	9.23793	9.28656	9.156	8.84266	8.6233	8.72494	9.81301	9.16972	8.83117	9.32378	9.53929	9.03418	9.1088	8.87491	9.70867	9.3318	9.58395	9.31186	8.85957	8.15393	8.89378	9.93842	9.12476	8.84689	9.47222	9.37134	9.25121	8.91503	8.83591	8.73307	9.57412	8.83193
169381	hsa-miR-4421	-0.270077	9.61385	9.65457	0.165463	0.998958	8.8331	9.96424	10.287	9.55329	10.3983	9.23312	9.54225	9.91081	10.026	8.92546	9.29604	9.01857	10.3628	10.1861	9.6677	9.7597	9.46138	9.25249	9.48204	9.4326	9.73556	9.20607	10.092	9.77488	9.72229	8.69642	9.72668	10.8388	9.41681	10.3188	9.92832	9.83945	9.51501	9.3925	9.22605	8.98658	9.58428	8.73288
168768	hsa-miR-4423-5p	0.0576123	6.15549	6.14922	0.520874	0.998958	6.54317	6.21828	6.23361	6.22409	6.15615	6.12579	5.98951	5.81072	5.93588	5.52738	6.32088	6.07616	6.03897	6.27434	6.32214	6.08041	6.35616	6.0975	6.14575	6.11632	5.7676	6.69257	6.00458	6.05273	6.2281	6.24294	6.25644	6.01636	6.12963	6.31661	6.1121	5.9195	6.36751	6.0274	6.1995	6.4245	6.17448	6.38279
168758	hsa-miR-4425	-0.195399	7.36321	7.32873	0.350478	0.998958	6.84934	7.84678	7.72248	7.07558	8.13527	7.1845	7.30676	7.26316	8.02463	6.38162	7.21643	6.67334	7.75826	8.44797	7.71718	7.77075	6.9806	7.63429	7.48532	7.18216	6.77067	6.91293	7.91058	7.26196	7.8613	6.42533	7.92287	7.97296	6.39318	8.0423	7.56781	7.52364	6.5532	7.46704	7.39493	7.35483	7.07999	6.73017
168727	hsa-miR-4426	0.161907	6.23118	6.24093	0.167259	0.998958	6.36549	6.03545	6.19858	6.13484	6.86262	6.1268	7.20413	5.91942	6.00695	5.87841	6.5115	6.27621	6.29682	6.11243	6.28024	6.04502	6.15406	6.10208	6.05625	5.771	5.83973	5.86318	6.39962	6.10195	6.01807	6.15298	6.12347	6.34963	6.49993	6.22596	6.19311	6.34993	6.4615	6.6898	6.19608	6.65149	6.37275	5.95736
168709	hsa-miR-4429	0.08749	7.72131	7.73179	0.423889	0.998958	7.64168	7.57107	7.57826	7.75217	7.71729	7.77665	8.12459	7.87379	7.3968	7.77487	7.61482	7.58518	8.21508	7.44867	7.65899	7.65298	7.41155	7.62702	7.411	7.76047	7.85539	7.31358	8.27774	7.81125	7.54255	7.65066	7.61461	8.47177	7.42309	7.5331	8.02898	7.92993	7.46091	7.92283	7.78017	8.1289	7.45557	7.61574
168675	hsa-miR-4433-3p	0.119833	5.8657	5.88462	0.438079	0.998958	5.65143	5.69265	6.04475	5.88494	6.11347	5.91473	5.76551	6.48711	5.87005	5.29992	5.78502	5.7257	6.3459	5.97974	5.61473	5.9563	5.92136	5.49265	5.64583	5.20239	5.80027	5.36556	6.25062	6.12066	5.53309	5.36643	5.77043	6.96448	5.93562	5.71281	6.39202	6.68119	6.12218	5.54237	5.72163	5.33864	6.25003	5.63437
168792	hsa-miR-4434	-0.0755468	6.46498	6.48923	0.715077	0.998958	6.2724	7.16366	7.25919	6.27084	7.13381	6.29488	6.10303	6.57445	7.27867	5.1944	6.30292	5.83524	6.92074	7.09891	6.59976	6.65055	6.11846	6.42882	6.72412	6.10965	5.46826	5.84353	7.06036	6.6145	6.89636	5.65109	6.80378	6.8825	6.11908	6.75271	7.11925	7.06344	6.0139	6.35837	6.37422	6.24718	6.23691	5.82946
168960	hsa-miR-4436a	0.106732	5.83573	5.82064	0.26784	0.998958	6.13019	6.12581	5.94202	6.08117	6.16121	5.95374	5.96122	5.43441	6.07543	5.23263	5.89791	6.0019	5.94312	5.61394	5.53913	5.81885	5.56419	5.81026	5.21716	5.67647	5.45332	5.72654	5.91499	5.90901	5.94799	5.89591	5.98787	5.76083	5.81095	5.80969	6.16482	5.98947	5.89022	5.88761	5.97063	5.87874	5.82517	5.75329
169260	hsa-miR-4436b-3p	-0.061496	7.25054	7.26996	0.765209	0.998958	6.74147	7.89728	7.89279	6.92822	7.95848	7.31279	7.00274	7.33784	8.14481	6.30267	6.95497	6.2704	7.70011	7.82526	7.46416	7.38081	6.86428	7.21296	7.58626	6.84899	6.73729	6.41887	7.80583	7.44239	7.66893	6.36944	7.60372	7.74264	6.79712	7.69113	7.86163	7.52903	6.74467	7.44351	7.4281	7.10482	7.01952	6.48465
169171	hsa-miR-4436b-5p	0.0899145	6.70772	6.69843	0.252081	0.998958	6.68529	6.40973	6.65815	6.54792	6.65353	6.67062	7.05825	6.70762	6.97551	6.77534	6.76294	6.58468	6.95766	6.79444	6.68709	6.63224	6.59441	6.669	6.5872	6.67116	7.08406	6.77052	7.04257	6.47529	6.41292	6.39789	6.47813	6.74875	6.54711	6.62372	6.94878	6.88826	7.03191	6.67937	6.64672	6.65045	6.7581	6.62604
168863	hsa-miR-4441	-0.0884882	7.21022	7.22031	0.680347	0.998958	6.46955	7.65497	7.66217	6.71545	8.02917	7.38445	7.10103	7.49034	8.26997	6.09605	6.88321	6.21356	7.60165	7.78876	7.61723	7.45106	6.91562	7.19966	7.54962	6.97547	6.86433	6.49853	7.67757	7.2312	7.50838	6.37842	7.72575	7.61449	6.53682	7.76087	7.72259	7.54984	6.5435	7.65451	6.88364	7.26893	6.99285	6.50699
169188	hsa-miR-4443	0.222122	10.315	10.2956	0.144231	0.998958	10.6582	9.63933	10.4384	10.6831	9.93003	10.6559	11.096	10.6979	9.79023	10.3427	10.4221	10.8687	10.0543	9.49661	10.2243	10.0395	10.4845	10.5187	9.94906	10.2005	10.4184	10.342	10.0838	9.87013	9.80207	10.4734	10.0357	9.88711	10.2572	10.6873	10.4755	10.8045	10.3664	10.516	9.99675	10.0521	10.6561	11.0554
168989	hsa-miR-4447	-0.0332303	7.99039	7.99806	0.910213	0.998958	7.05295	8.14405	7.93434	7.98083	8.5272	7.50195	8.02903	8.02548	8.37459	7.21218	7.30049	7.30574	9.71175	8.24414	8.27237	8.36675	7.8138	7.79296	7.48227	7.21551	8.26031	7.45496	9.38062	8.30942	7.70023	6.54243	8.3239	10.3596	7.52824	7.77344	8.95976	8.73408	7.53012	7.53567	7.9146	7.92301	8.08653	7.02946
168971	hsa-miR-4449	0.0420995	5.39042	5.44131	0.90565	0.998958	6.82725	4.96501	5.0122	4.98453	5.10289	4.95589	4.9352	5.15822	4.89448	4.76453	4.99556	4.92859	7.28584	4.9259	4.89843	4.93722	4.80625	5.01735	5.26683	4.98464	6.88868	5.08487	8.13024	5.14534	4.9768	5.15584	4.97296	7.64321	4.83588	4.96597	7.07808	6.5612	4.92492	4.96788	5.01511	5.01129	4.84829	4.98245
168964	hsa-miR-4450	0.0672	6.5915	6.61738	0.442915	0.998958	6.79513	6.48105	6.78267	6.66623	6.6974	6.61134	6.7641	6.75136	6.60697	6.01215	6.70599	6.57359	6.93931	6.44336	6.52591	6.44766	6.46703	6.40445	6.43261	6.41065	6.74829	6.69314	7.02865	6.47333	6.34652	6.42554	6.43168	6.71933	6.50599	6.42901	7.03813	6.98398	6.5881	6.52589	6.47133	6.42637	6.5696	6.55298
169167	hsa-miR-4451	0.0472766	7.84949	7.84723	0.655685	0.998958	8.15264	7.91642	7.74533	8.07822	7.90947	7.82627	8.13364	7.64834	7.68239	7.74769	8.00575	7.99504	8.28311	7.52946	7.68034	7.86817	7.6409	7.52311	7.21602	7.48566	7.8441	8.02255	8.41176	7.92511	7.74806	7.74486	7.77806	8.44475	7.54531	7.65349	8.13579	8.13884	7.85351	7.93635	7.81128	7.71473	7.78562	7.71837
169015	hsa-miR-4454	0.122271	13.9877	13.9491	0.484264	0.998958	14.2308	13.6309	14.0316	14.3978	13.7118	14.0694	13.8558	13.6715	13.2711	14.0272	14.1996	14.2723	13.4797	13.6309	14.3471	13.7626	14.1944	14.0528	14.1132	14.0119	13.5085	13.7138	12.9757	13.966	14.1092	14.5798	14.5415	13.0878	14.9545	14.4593	13.2362	14.1132	14.5798	13.8054	14.3768	14.4667	14.1296	13.966
169305	hsa-miR-4455	0.264959	8.26909	8.26822	0.286616	0.998958	7.94061	7.72776	7.99263	8.34168	7.56202	8.40221	8.85168	7.8158	7.37172	8.2469	7.80304	8.69459	9.3074	7.94225	7.63297	8.25565	9.13662	7.71719	7.84097	7.5721	9.43524	8.23433	9.17228	8.37675	7.46482	7.50461	7.72686	8.54099	9.45537	8.33227	8.74071	8.28639	8.93557	7.45555	8.83497	7.96666	9.61644	7.98987
168919	hsa-miR-4456	0.317201	10.1593	10.1492	0.0931929	0.998958	10.3846	9.47747	10.7292	10.3628	9.56362	10.1264	10.0954	9.8775	9.58386	9.74496	10.4382	10.7411	10.5249	9.06357	9.67266	9.80759	10.6523	10.2845	9.43628	9.83001	10.3524	10.0814	9.60819	10.8932	9.8494	10.2998	9.8019	10.525	10.3457	10.6208	10.1602	11.6257	10.4583	10.0253	10.4447	10.2184	10.1849	10.1599
169143	hsa-miR-4459	0.0439181	8.68081	8.69149	0.778168	0.998958	7.86703	8.78885	8.66756	8.38014	8.89489	8.54655	8.6802	8.80876	9.27699	8.48904	8.19862	8.09553	9.20352	9.11274	8.95199	8.85099	8.78399	8.60862	9.05642	8.36753	8.95194	7.93057	8.97842	8.87097	8.47693	7.71737	8.59931	9.31965	8.96782	8.70403	8.92319	8.98574	8.71101	8.50878	8.78638	8.57835	9.13324	8.09718
169043	hsa-miR-4462	0.199786	5.88217	5.87632	0.205013	0.998958	5.61256	5.87093	5.88716	6.03004	5.8477	6.13905	6.21243	5.92705	5.52301	5.27962	5.83674	5.87211	6.33983	5.83113	5.48516	5.93082	6.38137	5.46253	5.62199	5.24017	5.67614	5.39202	6.35932	5.92654	5.47454	5.62335	5.43311	6.71727	6.50981	5.75968	5.97805	6.37392	6.45804	5.53527	6.00913	5.37594	6.76696	5.82184
168690	hsa-miR-4466	0.244956	5.54113	5.52428	0.260364	0.998958	5.03944	4.96082	5.52798	5.56287	5.5508	5.48919	5.59982	6.07234	5.2451	4.81714	5.2698	5.32074	6.1769	5.58369	4.95015	5.94546	6.13714	5.04484	5.34576	4.7628	5.31659	4.85686	5.89492	5.97607	5.08836	4.85219	5.23579	6.94026	6.33915	5.78388	5.87155	6.46557	6.15052	4.98516	5.67204	5.07105	6.63135	5.02891
169285	hsa-miR-4467	0.0218413	12.7265	12.6981	0.918406	0.998958	11.7007	13.0242	12.5967	12.5506	12.8359	12.616	12.8314	13.1555	12.8129	12.3568	12.1328	12.2004	13.7565	13.1645	12.5185	13.0444	13.0496	12.5042	12.7695	12.1522	13.052	12.3929	13.4947	13.261	12.5573	11.4365	12.5629	13.7138	12.8618	12.5514	13.3307	13.1239	12.6837	11.5967	12.616	12.7887	13.5895	12.2209
169320	hsa-miR-4468	0.0240154	7.95103	7.94848	0.831879	0.998958	7.88271	8.27416	8.08165	8.17344	8.55069	7.36485	7.68926	6.95002	8.12672	7.65246	8.09505	8.13959	8.03431	8.01501	8.06564	8.00817	8.08339	8.03176	7.74033	7.61491	7.70575	8.34342	8.09072	7.71571	7.94235	7.96218	8.07128	7.76942	8.06963	8.13454	8.00491	7.79588	8.11232	8.10244	7.85075	8.04255	7.87255	7.97849
169170	hsa-miR-4472	0.0959573	7.97943	7.98571	0.562652	0.998958	7.13135	7.64774	8.09174	8.02697	7.82138	7.9692	8.33067	8.48909	7.7705	7.76838	7.75698	7.60781	8.49888	8.35938	7.91083	8.42235	8.36339	7.60638	7.88325	7.48524	8.38099	7.57517	8.44307	8.09029	7.61272	6.90062	7.78495	8.71754	8.19323	8.13674	8.37834	8.38099	8.20083	7.59485	7.99389	7.70196	8.63793	7.55269
168904	hsa-miR-4473	0.106283	6.77861	6.74254	0.557236	0.998958	6.51839	6.61358	6.86786	6.80893	6.16329	6.63988	7.02982	6.41337	6.23025	6.28061	6.76325	7.10459	7.37361	6.49599	6.09458	6.89306	7.66263	6.74703	6.67627	6.404	6.78096	6.65628	6.95842	7.33834	6.51724	6.12092	6.93347	7.31437	7.50647	6.77957	6.83609	6.941	7.48031	5.767	7.27748	6.49914	7.66813	6.43101
168640	hsa-miR-4475	0.059941	8.04611	8.07273	0.561646	0.998958	8.30014	8.11663	7.75666	8.2734	8.05334	7.93348	8.17014	7.76992	7.72513	8.33063	7.99298	8.11724	8.30919	7.76887	8.04686	7.95385	8.01534	7.7047	7.87641	7.90803	8.53406	8.70504	8.43672	8.02701	7.75036	8.08697	7.68428	8.09001	7.75521	7.81207	8.42629	7.99444	8.33777	8.10109	7.87851	8.02493	7.85628	8.12813
168805	hsa-miR-4478	0.016339	7.78207	7.79189	0.922764	0.998958	7.11681	7.97027	7.95127	7.81185	8.33297	7.64714	8.02877	7.59974	8.22925	7.53445	7.32942	7.37135	8.60404	7.84513	7.56853	8.03246	7.83834	7.48398	7.67463	7.19612	8.0421	7.61009	8.4796	8.0161	7.66941	6.56665	7.81373	8.41176	7.79478	7.78831	8.28051	8.06026	7.8378	7.73683	7.68471	7.30425	8.31871	7.13673
169395	hsa-miR-4484	-0.185536	8.89623	8.9552	0.709908	0.998958	8.06217	9.17988	10.0145	6.85454	9.46073	8.75641	7.34361	11.3598	10.6077	8.08546	8.88954	6.53679	9.69546	9.88693	9.55215	8.82133	7.99586	8.52769	11.3334	8.92423	8.71787	6.91202	9.92485	9.59455	9.52929	7.87254	9.38436	9.48316	6.99446	9.75743	10.0582	11.3611	7.11277	8.91003	8.44827	9.04352	7.0709	7.99321
169126	hsa-miR-4486	0.036451	5.55894	5.5962	0.792331	0.998958	5.30951	5.44533	5.80046	5.36063	5.79107	5.60598	5.23248	5.80649	5.90527	5.03151	5.48951	5.24514	5.94777	6.31782	5.36761	5.63927	5.43129	5.17928	5.53185	5.03784	5.04967	4.94187	6.15029	5.66056	5.5175	5.35301	5.55248	6.36998	5.66407	5.80243	5.81648	6.04554	5.42818	5.36312	5.64866	5.41628	5.70797	5.27551
168815	hsa-miR-4488	0.32933	6.77709	6.75149	0.136608	0.998958	6.00302	6.29559	6.73586	6.87672	6.4657	7.05771	7.25065	6.39748	6.22783	6.48652	6.53305	6.72638	7.48624	6.79319	6.37647	7.07607	7.86769	6.31954	6.76618	5.68246	6.55303	6.01302	7.19901	7.17731	6.2226	6.58108	6.2729	7.67964	7.61183	6.49783	7.10337	7.29346	7.44961	6.27225	7.20129	6.21406	8.17268	6.58994
168836	hsa-miR-4496	0.147338	5.62133	5.61351	0.320816	0.998958	5.9929	5.52807	5.76143	5.75048	5.93593	5.4334	5.63513	5.28003	5.42708	4.87697	5.67725	5.80547	6.19943	5.2755	5.1426	5.69599	5.51677	5.57182	4.96527	5.11693	5.27198	5.47397	6.36923	5.59655	5.60365	5.3808	5.60473	6.54078	5.41007	5.86925	6.27305	6.1785	5.51205	5.23821	5.7719	5.64143	5.7801	5.50601
169110	hsa-miR-4497	-0.178661	10.3469	10.469	0.619532	0.998958	9.8804	10.2279	11.5837	8.96795	10.861	10.8892	8.85216	11.6089	11.7098	9.90897	10.3043	9.00922	10.017	12.6774	10.1666	9.62893	9.99087	9.79888	11.7852	10.3095	9.64792	9.19135	10.502	11.5297	11.5379	9.57677	10.2795	10.6509	9.27321	11.169	10.6238	11.3536	9.14085	10.5872	10.1473	10.3482	9.557	9.88909
146127	hsa-miR-449b-3p	-0.108009	5.43917	5.45377	0.487254	0.998958	5.54056	5.84278	6.40101	5.19485	5.66709	5.22374	4.95444	5.65297	6.21762	4.89315	5.3702	5.10752	5.39234	6.34742	5.55048	5.44648	5.08937	5.23865	5.29129	5.28889	4.84467	5.00236	5.45087	5.40392	6.03323	5.13112	5.69365	5.70944	5.02681	5.85037	5.58975	5.80686	4.98793	5.39105	5.40927	5.32489	5.1422	5.17926
169385	hsa-miR-4500	0.0158712	9.02683	8.9947	0.930876	0.998958	9.54827	9.3567	8.94642	9.34927	8.78897	9.34432	9.18942	8.65464	8.85344	9.62759	9.25755	9.46723	7.91382	8.7204	8.61771	8.8991	8.96423	9.41762	8.76335	9.55483	8.55619	9.30299	8.08404	8.94162	9.30854	9.83948	9.12917	8.09302	9.17967	9.03499	8.31717	8.59672	9.03692	9.45218	9.37492	9.27575	8.66531	9.5959
168941	hsa-miR-4501	-0.208497	5.97066	6.01041	0.504261	0.998958	6.79708	6.26515	7.26139	5.00738	6.76411	5.82775	4.87926	5.30888	7.20096	4.8711	6.01224	5.0099	6.62525	7.30092	6.43882	5.54515	4.97113	5.93082	6.61451	5.42066	5.26949	4.78458	7.18962	5.51403	6.55698	5.5645	6.70703	7.06826	5.01337	6.71621	6.46712	6.05968	5.0126	5.93238	6.30534	6.2322	5.11117	5.32794
169308	hsa-miR-4503	-0.174023	6.07916	6.07218	0.343132	0.998958	5.9913	6.67091	6.93429	6.03361	6.96082	5.91313	5.74949	5.65054	7.26605	4.96607	5.9628	5.55526	6.15078	6.55748	6.28961	6.15233	5.77718	6.16742	6.09858	5.80822	5.30831	5.93543	6.13478	6.05037	6.40888	5.43528	6.47662	6.53176	5.88547	6.65116	6.0763	6.05711	5.83936	6.16443	6.07085	6.08323	5.75203	5.49089
168893	hsa-miR-4505	-0.0272379	10.7849	10.809	0.932744	0.998958	9.29236	10.7885	10.7531	10.575	11.6007	9.89358	11.0112	11.3563	11.9292	10.4877	9.7429	9.65961	12.0751	11.7514	11.3611	11.6763	10.767	10.5171	10.685	10.1098	10.6026	10.0057	11.944	11.1387	10.2387	8.87086	11.1765	12.5523	10.1157	11.0404	11.5922	11.2885	10.1424	10.8926	10.5231	10.7473	11.2729	9.64792
168572	hsa-miR-4507	-0.0228549	8.01291	8.02777	0.93367	0.998958	7.24209	8.05378	7.96836	7.97116	8.35834	7.38958	8.14938	8.24298	8.31812	7.47846	7.3264	7.28357	9.50824	8.61777	8.42952	8.38998	7.89431	7.82948	7.70096	7.27705	8.62303	7.52796	9.21446	8.40409	7.5444	6.61662	8.10654	10.0257	7.30998	7.72941	8.99149	8.81097	7.56799	7.69369	7.75711	7.82516	8.17466	7.13787
168998	hsa-miR-4508	-0.00968559	9.48516	9.52732	0.973783	0.998958	8.54373	9.60718	9.281	9.38044	10.1635	8.81156	9.30103	9.52345	10.3476	9.17396	8.57038	8.71754	11.0785	10.0999	9.88088	9.77818	9.4886	9.10541	9.34783	8.6999	10.0024	9.00655	10.4428	9.83915	8.96688	7.87663	9.62446	11.7981	9.30158	8.85694	10.2118	10.3609	9.33442	9.16379	9.15485	9.36876	9.66331	8.56238
42892	hsa-miR-450b-3p	-0.138522	5.86659	5.87594	0.212706	0.998958	5.43191	5.91322	5.45583	5.86896	5.42541	5.80624	5.70203	6.03447	5.81723	6.78157	5.85051	5.90702	5.72874	5.81149	6.03856	5.85242	5.94519	5.80568	6.28437	6.05743	6.4395	6.28813	5.69556	5.8898	5.72628	6.08679	5.67927	5.90509	5.97748	5.66654	5.6862	5.4093	6.01138	5.76633	5.69583	5.74115	5.74176	6.00592
169194	hsa-miR-4513	-0.0178255	6.00298	6.0206	0.929035	0.998958	5.6651	5.81603	6.23326	5.63865	6.17015	5.95246	5.71377	6.40664	6.61236	5.03724	5.84337	5.55583	6.85184	6.78676	5.55528	5.92803	5.97127	5.71923	6.42755	5.60326	5.73753	5.60475	6.94044	6.3176	6.194	5.17789	5.8257	7.16886	5.50924	6.23785	6.75442	6.71726	5.47866	5.88857	5.70522	5.81326	6.00576	5.54809
168948	hsa-miR-4514	0.0745214	5.84764	5.80984	0.560687	0.998958	5.72792	6.19166	5.91099	5.93405	6.66358	5.96091	5.97039	5.36182	6.34246	5.01936	5.57473	5.42106	6.09431	5.93772	5.85904	6.04319	5.79644	6.02483	5.48147	5.58752	5.39618	5.67218	5.92276	5.76657	5.86111	5.32934	6.31192	5.96431	5.74848	6.08232	5.97606	5.76423	5.89554	5.99466	5.92005	6.05361	6.13868	5.50898
168802	hsa-miR-4516	0.0730216	12.0039	12.0741	0.874745	0.998958	10.3344	12.2055	12.6425	11.1556	11.4018	12.5523	11.2092	14.2411	13.1438	10.6662	11.9342	10.3363	13.5749	13.1905	10.5597	11.9298	12.3631	11.5142	12.9996	12.068	12.3554	10.1594	13.9064	13.3446	12.7123	9.7767	10.9777	13.2596	11.2178	11.9222	14.0272	13.6309	10.3594	12.3508	11.664	11.5047	11.5895	11.3657
169199	hsa-miR-4518	-0.0132603	5.71761	5.70178	0.91938	0.998958	6.09063	6.03642	5.75258	5.94683	5.69475	5.9827	5.70296	5.63418	5.3008	5.37094	6.30417	6.17174	5.09148	5.33887	5.75172	5.84426	5.84285	5.7396	5.32722	5.86553	5.25416	6.337	5.12659	5.85151	5.88241	6.07257	5.66805	5.12172	5.85403	5.6537	5.31436	5.50025	5.89042	5.77227	5.77561	5.93319	5.48772	5.98329
42866	hsa-miR-451a	-0.325725	8.81735	8.70438	0.457137	0.998958	9.38282	8.41799	8.80622	8.57542	10.2153	12.4294	8.69459	11.6682	7.87872	9.35544	10.365	7.71954	7.60323	8.07268	8.25317	8.90832	7.66532	10.6338	8.40503	8.04421	8.46876	7.88624	7.06705	10.3278	8.75209	9.49107	8.53314	8.14991	7.94647	8.86076	8.24252	8.96631	8.32693	8.45596	8.62208	8.08939	8.226	9.55239
169326	hsa-miR-451b	-0.0277673	8.23701	8.23967	0.841591	0.998958	8.83395	8.56593	8.57122	8.26185	8.4749	8.3765	8.26616	8.1106	8.8913	7.84106	8.65934	8.50716	7.791	8.10657	8.15039	8.23265	7.79383	8.31211	7.9069	8.23059	7.20037	8.04242	7.89548	8.14547	8.5819	8.62233	8.52729	7.73977	8.20601	8.44047	8.05558	8.35648	8.11027	8.49507	8.47221	8.29558	7.7022	8.23329
29379	hsa-miR-452-5p	-0.0272557	5.74972	5.74827	0.717905	0.998958	5.83225	5.90361	5.77628	5.73302	5.98497	5.96891	5.9374	5.5794	5.97228	5.06929	5.79707	5.69062	5.79524	5.88629	5.63117	5.83379	5.5246	5.77747	5.73858	5.68939	5.59562	5.64399	5.95682	5.7257	5.8863	5.64118	5.93029	5.70206	5.62916	5.83097	5.75628	5.74268	5.5142	5.715	5.93564	5.73368	5.83502	5.59312
168638	hsa-miR-4530	-0.134728	10.821	10.8417	0.645489	0.998958	9.7873	11.1217	11.1907	10.4113	11.7013	10.1294	10.6193	11.7309	11.7492	10.2313	10.004	9.49661	11.6032	11.9585	11.4219	11.7254	10.5609	10.5271	11.3581	10.4185	10.5646	10.3149	11.4972	10.7747	10.9015	9.25761	11.1365	11.9893	9.76067	11.5358	11.7443	11.5834	9.98521	10.8972	10.3678	10.5974	10.6478	9.89366
168661	hsa-miR-4531	-0.0385373	8.33292	8.36459	0.855008	0.998958	7.85125	8.49082	8.44231	7.99329	8.57875	8.50303	8.14283	9.72828	8.86048	7.61395	8.03586	7.48126	8.65719	8.65655	8.23353	8.24734	8.55193	8.16017	8.72901	8.05087	8.41533	7.85056	9.18817	8.81054	8.39548	7.32046	8.34732	8.76693	7.70329	8.42418	9.49786	9.15486	7.74335	8.31498	7.93043	7.89087	8.02847	7.85913
168844	hsa-miR-4532	0.0756485	9.73837	9.75709	0.661103	0.998958	10.0405	9.0306	10.058	9.75415	9.13823	9.47067	9.44764	9.81051	9.7056	9.125	10.1928	10.0433	10.1892	9.14241	9.1923	9.50538	10.0545	9.78517	9.80415	9.18858	9.9083	9.29942	10.1038	10.3395	9.54042	9.63441	9.58356	10.6104	10.1739	9.80097	9.97381	10.915	9.89649	9.22861	9.7857	9.29136	9.79122	9.50256
168639	hsa-miR-4533	-0.0469744	7.88502	7.89502	0.766712	0.998958	7.257	8.25148	7.99775	7.6967	8.33564	7.63648	7.82741	8.02839	8.29605	7.12439	7.57739	7.13754	8.39065	8.30536	8.14182	8.10486	8.00529	7.87739	8.13788	7.35472	7.98445	7.38535	8.34292	8.07787	8.08559	6.93499	8.13152	8.45606	7.80081	8.1634	8.24744	8.16395	7.72251	7.57072	7.88362	7.78566	8.0858	7.32375
169322	hsa-miR-4534	-0.0712314	8.49792	8.59601	0.84638	0.998958	7.91571	9.0117	9.46684	7.21043	9.15225	8.73122	7.34342	9.46026	10.0039	7.82593	8.61315	6.68046	9.01826	9.45554	9.20611	8.27746	7.89862	8.34581	9.4728	8.57003	8.09586	6.82789	9.42028	8.97968	9.1674	7.43607	8.80435	8.65174	7.13217	9.21202	9.9171	9.668	6.87559	9.07842	8.46041	8.83255	7.0549	7.64649
148620	hsa-miR-454-3p	-0.0139451	5.71013	5.69798	0.891804	0.998958	5.88593	5.62678	5.52229	5.84322	5.50111	5.89709	5.95284	5.71749	5.44225	6.09428	5.94638	5.97906	5.28798	5.5049	5.65975	5.81804	5.65809	5.71879	5.64938	5.8227	5.49057	5.78829	5.22983	5.53969	5.70358	6.32899	5.77984	5.29081	5.98866	5.72327	5.29333	5.29672	5.87844	5.7366	5.81673	5.99344	5.74842	5.82926
168702	hsa-miR-4540	0.104809	6.01792	5.9895	0.17583	0.998958	6.02108	5.91932	5.95669	6.16361	5.97644	5.99802	6.15489	5.78471	5.66304	5.64679	5.97299	5.98815	6.18377	5.79484	5.82868	6.00723	6.24378	6.02919	5.82964	6.00079	6.32741	6.3476	6.24798	6.01977	5.89214	5.80077	5.98656	6.01892	5.95469	6.11623	6.22803	5.99646	6.29517	5.86855	6.01785	5.85837	6.26981	6.27109
169341	hsa-miR-4632-3p	0.226164	6.27252	6.2661	0.156465	0.998958	5.88622	6.26249	6.19235	6.32996	6.17479	6.47143	6.31975	5.79686	6.46971	5.57403	6.13182	6.49688	7.28025	6.04325	5.68833	6.07563	6.62051	6.20008	5.84899	5.70867	6.04923	6.13101	7.00955	6.41165	6.08947	5.82703	6.01648	6.67717	6.82403	6.13958	6.86748	6.40583	6.52395	5.66335	6.67659	6.56102	6.90596	6.00436
168942	hsa-miR-4636	-0.0151132	6.55715	6.58886	0.972641	0.998958	6.23845	6.26837	6.72796	6.52945	6.00939	5.82797	5.83661	6.36805	6.25792	5.03448	5.92379	6.21094	8.97206	7.49038	6.51527	5.81744	6.63121	6.00382	5.65515	6.54066	8.64144	6.69457	9.39118	6.47822	6.29972	5.6876	6.11566	9.09018	5.13454	6.41753	9.1165	8.02207	6.14896	6.14778	5.71599	5.84783	5.43834	5.92429
169214	hsa-miR-4638-5p	0.15894	7.99056	7.99584	0.535481	0.998958	9.00656	9.21814	8.54976	8.67356	7.87409	6.73151	6.77748	6.71536	7.52758	6.93689	8.48734	8.59197	7.7968	7.87328	7.69894	7.8191	7.96242	8.05903	7.36045	8.40903	7.21123	9.10075	7.61394	8.03164	8.90141	8.77114	8.0418	7.35305	7.64147	7.97733	8.45109	8.5236	7.86072	7.89636	8.09634	7.82222	7.65825	8.61975
169102	hsa-miR-4639-3p	0.0873827	8.49918	8.48645	0.434589	0.998958	8.8873	8.46822	8.26934	8.50244	8.3243	8.7577	8.95083	8.43485	8.0358	8.60231	8.76371	8.68949	8.16156	8.39569	8.54995	8.22582	8.80442	8.46128	8.3506	8.34495	8.42322	8.64216	8.19416	8.39121	8.28951	8.90884	8.42864	7.93944	8.78823	8.43749	8.25283	8.04154	9.09037	8.30801	8.70693	8.73265	8.71704	8.69595
169183	hsa-miR-4644	-0.101065	9.11413	9.16393	0.653399	0.998958	8.31995	9.58114	9.82136	8.53882	10.0187	8.98126	8.64891	9.70527	9.99481	8.41183	8.82207	7.99599	9.58173	9.71174	9.27651	9.16869	8.90425	8.9609	9.52711	9.0035	8.72407	8.52971	9.63108	9.49536	9.68683	8.06652	9.38848	9.73252	8.39675	9.43648	9.83744	9.7583	8.39542	9.13897	8.93169	8.94191	8.83436	8.43666
168750	hsa-miR-4645-5p	0.016172	6.44552	6.3942	0.89913	0.998958	6.31043	6.93543	6.5398	6.62082	7.32507	6.35439	6.6507	5.99497	6.95071	5.55241	6.27006	6.30039	6.70296	6.49227	6.2299	6.51641	6.49765	6.57665	6.25719	6.19641	6.08752	6.49448	6.65793	6.3611	6.4607	5.71079	6.80254	6.38935	6.39864	6.62565	6.41252	6.42017	6.56852	6.36591	6.48851	6.51633	6.64116	6.25315
168950	hsa-miR-4646-3p	0.111272	6.4303	6.44701	0.300724	0.998958	6.25362	6.17535	6.10046	6.32694	6.09131	6.65077	6.74567	6.33066	6.7307	6.78803	6.22978	6.53422	6.56294	6.34131	6.21794	6.28069	6.68302	6.20397	6.39491	6.2717	6.96	6.61765	6.48971	6.34507	6.03483	6.25671	6.0093	6.32097	6.98752	6.27035	6.53994	6.32161	6.64887	6.54556	6.52618	6.17075	7.03184	6.36039
169021	hsa-miR-4646-5p	0.0388902	6.25642	6.27539	0.816735	0.998958	5.74878	6.36155	6.45987	6.01788	6.55959	6.10137	6.23171	6.54582	6.94885	5.47505	6.04784	5.77226	6.94778	6.42581	6.05735	6.37128	6.20105	6.12356	6.45008	5.8581	6.31361	5.75036	7.08134	6.41956	6.29449	5.22901	6.22852	6.89604	6.12338	6.40502	6.84242	7.01556	5.84817	6.12738	6.18031	6.17222	6.33551	5.77539
168929	hsa-miR-4648	-0.181442	6.01824	6.03625	0.451339	0.998958	6.10196	6.6228	6.78812	5.56546	6.62813	6.07576	5.37026	6.41916	7.25817	5.43585	6.29304	5.46504	5.20248	7.33137	6.7423	6.33657	5.33433	6.15186	6.5507	6.04278	5.16978	5.43633	5.24195	5.80337	6.61523	5.88612	6.68596	5.19647	5.29295	6.64878	5.61316	6.0263	5.3698	6.4182	6.36838	6.2864	5.43669	5.48101
168565	hsa-miR-4649-5p	0.21022	5.98532	5.98195	0.245677	0.998958	5.56203	5.67693	6.04368	6.0513	5.99657	5.91924	6.10827	6.40524	5.75349	5.3948	5.79697	5.94085	6.45018	6.05015	5.59255	6.15452	6.53911	5.61397	5.63523	5.1807	5.97026	5.37023	6.37129	6.27282	5.56711	5.35566	5.76064	7.10325	6.62793	5.96704	6.3622	6.78773	6.47029	5.31693	6.07148	5.77443	6.82144	5.60579
169045	hsa-miR-4651	0.166077	7.13654	7.16989	0.430944	0.998958	6.94657	6.67271	7.60775	7.04634	7.03423	6.78968	7.03434	7.88712	7.15569	6.48169	6.85889	6.9824	8.05156	7.19617	6.98995	7.27073	7.26959	6.63235	6.71842	6.52294	7.7823	6.30486	8.03209	7.4281	6.58399	6.21944	6.84561	8.16762	7.31273	7.22131	8.20661	8.09574	7.15624	6.62009	7.00821	6.73923	7.55043	6.76464
169238	hsa-miR-4654	0.0235448	6.28202	6.2809	0.86122	0.998958	6.03387	6.28276	6.37002	6.22834	6.52483	6.05555	6.29705	6.43858	6.58179	5.45891	6.0821	6.14758	6.96891	6.3479	6.1328	6.41415	6.28027	6.14758	6.18672	5.88487	6.18983	6.05569	7.15495	6.40578	6.19683	5.64914	6.28363	6.99724	6.22881	6.28548	6.78006	6.64833	6.2515	5.99897	6.15909	6.11999	6.45547	5.99147
168908	hsa-miR-4655-5p	0.0123434	6.45218	6.4841	0.958298	0.998958	6.10687	6.77629	7.11264	5.68327	6.90096	6.15836	5.97383	6.69737	7.47411	5.32033	6.32185	5.63985	6.92093	7.14673	6.70979	6.25482	5.8423	7.03907	6.94278	6.17867	5.89918	5.35761	7.3241	6.61664	6.7311	5.98533	6.84284	6.85614	5.95983	6.71374	7.50017	7.36963	5.79848	6.37674	6.55833	6.52317	5.91466	5.65418
168673	hsa-miR-4656	-0.0156632	5.50738	5.50956	0.903578	0.998958	5.08245	5.60877	5.80456	5.12874	6.01103	5.47707	5.50305	5.63793	6.12048	5.10926	5.24586	5.05564	5.92766	5.69032	5.63523	5.74511	5.18402	5.54492	5.4685	5.36271	5.19675	5.20063	5.89811	5.4167	5.53759	5.03708	5.86231	5.94085	4.9986	5.88841	5.83213	5.88742	5.1982	5.70861	5.21846	5.45569	5.44805	5.21155
46731	hsa-miR-4657	0.0180373	8.94875	8.97498	0.900276	0.998958	9.19818	8.99933	8.75987	9.24411	8.85511	8.81319	8.88518	8.82904	8.90086	8.59623	8.86082	9.05384	9.72961	8.73656	8.6782	8.81061	8.62312	8.69479	8.48666	8.94578	9.78867	9.03276	9.66811	9.15467	8.81278	8.94206	8.73557	9.47499	8.45263	8.58513	9.64193	9.56362	8.73639	8.78606	8.90613	8.50477	8.62576	8.93921
169035	hsa-miR-4658	-0.116185	6.58971	6.59206	0.440178	0.998958	6.20717	6.75878	6.75494	6.28573	7.06467	6.84451	6.52622	7.53386	7.15418	6.09805	6.39534	5.98735	6.85385	7.61182	6.45558	6.70454	6.52931	6.38782	6.8935	6.5312	6.31813	6.32141	6.73659	6.68412	6.84976	5.78102	6.41604	6.57308	6.29835	6.86824	6.7822	6.85314	6.22484	6.49307	6.37222	6.39238	6.57943	6.28661
169149	hsa-miR-4659b-5p	-0.158078	5.87211	5.85321	0.528916	0.998958	5.9074	6.43911	6.63376	5.47299	7.02493	5.75705	5.24957	5.82552	7.06642	5.05553	5.96197	5.25062	5.18458	7.54826	6.36753	6.15292	5.99806	5.97559	6.41136	5.58956	4.84787	5.12206	5.17544	6.28775	6.56599	5.2928	6.34436	4.98851	5.17768	6.48645	5.40453	5.68533	5.76513	5.77899	6.09512	6.28096	5.57572	5.3927
169079	hsa-miR-4667-5p	0.0253414	8.12247	8.13991	0.857648	0.998958	8.03271	8.41673	8.20332	7.96799	8.85958	7.77999	7.84758	7.94134	8.80896	7.59216	7.90963	7.68867	8.50808	8.74266	8.37013	8.05272	7.9666	8.03188	8.18941	7.719	8.10271	7.96692	8.68833	7.99226	8.12158	7.39099	8.32653	8.32659	7.67128	8.29772	8.6434	8.37023	7.89756	8.29229	8.16065	8.15695	7.9641	7.65464
168832	hsa-miR-4674	-0.106992	6.9615	6.96421	0.674784	0.998958	6.05698	7.08589	7.12101	6.80169	7.36878	6.27849	6.8658	7.11525	7.64898	6.08053	6.48075	6.32293	8.20852	7.62105	7.53386	7.54727	6.73744	6.77709	6.87193	6.43343	6.64297	6.21559	8.07593	7.2994	6.74336	5.77479	7.19635	8.73934	6.75009	7.12536	7.55474	7.64768	6.3958	6.64838	7.0139	6.89066	6.9059	5.95922
168986	hsa-miR-4677-3p	0.0894912	6.18538	6.15874	0.501545	0.998958	6.45327	6.41445	6.41551	6.32031	6.65817	6.24882	6.13446	5.88461	6.50288	4.92369	6.23698	6.04114	6.50373	6.21832	5.89295	6.20037	6.05147	6.27094	5.86429	5.67895	5.65023	5.95302	6.56548	6.27136	6.38984	5.76136	6.35435	6.46935	6.21343	6.45246	6.60669	6.39498	6.27061	6.09709	6.3462	6.19996	6.21751	5.91522
169200	hsa-miR-4677-5p	-0.164593	6.60079	6.58693	0.449863	0.998958	6.20307	6.72981	6.97818	6.35014	7.41054	6.41415	6.45855	6.92222	7.29744	5.84483	6.33582	5.98277	6.69469	7.68749	7.57334	7.20696	6.00079	6.65298	6.66673	6.39847	5.50259	5.87031	7.22761	6.27286	6.87779	6.00795	7.38246	7.38126	5.69093	7.04061	6.7486	6.56955	6.04212	6.46599	6.64468	6.87461	6.3206	6.10066
168911	hsa-miR-4682	-0.000490996	5.88587	5.88696	0.99779	0.998958	5.84053	5.62078	6.07282	5.79241	5.99504	5.64229	5.8946	6.00067	5.81839	4.95033	5.74677	5.59815	6.88664	6.10961	5.49092	5.82331	5.63479	5.78937	6.12177	5.27203	6.27912	5.5556	6.97558	5.97882	5.9902	5.21789	5.86812	7.00159	5.59736	6.01386	6.39466	6.5506	5.67497	5.38945	5.76106	5.69394	6.04031	5.5789
168935	hsa-miR-4687-3p	0.216069	7.92182	7.96597	0.42426	0.998958	6.97572	7.48942	7.81081	7.86017	7.55442	7.90886	8.03573	8.91064	7.68013	7.16649	7.8632	7.6509	9.01742	7.86673	7.32284	8.0651	8.64419	7.15092	7.95576	6.97982	8.47444	7.35781	8.90107	8.8971	7.44762	7.01695	7.21397	9.19505	8.16998	7.70681	9.35772	8.94739	7.97679	7.25781	7.77286	7.06198	8.80441	7.56029
168648	hsa-miR-4687-5p	0.0588366	5.86418	5.87305	0.557333	0.998958	5.46012	5.69316	5.65878	5.75968	5.79031	6.01466	6.09946	5.99317	6.4449	6.69045	5.60097	5.81153	5.83823	5.71836	5.7229	5.80459	5.75323	5.63857	5.99333	5.74995	6.25503	5.94947	5.78912	5.69624	5.52357	5.72093	5.69671	5.91905	6.00982	5.7574	5.9187	5.8376	5.96366	6.24297	5.84545	5.73876	5.97482	5.76305
168923	hsa-miR-4688	0.138205	6.59265	6.56227	0.427919	0.998958	6.17318	6.77835	6.68793	6.39801	7.16738	6.37365	6.3849	6.54525	7.2049	5.58705	6.19523	6.23279	7.28511	6.9598	6.49972	6.77206	7.04728	6.53276	6.80761	6.13383	6.35551	6.26012	7.14042	6.60175	6.56206	5.33093	6.70218	7.18216	6.34877	6.65597	6.94798	6.99835	6.31138	6.58973	6.65024	7.23849	6.84913	6.02878
169253	hsa-miR-4690-5p	0.0235053	6.2008	6.20152	0.878409	0.998958	5.88109	6.20291	6.16692	6.14691	6.58577	6.09467	6.25246	6.41705	6.70963	5.55712	5.99899	5.94449	6.90025	6.56334	6.24011	6.28939	6.03911	5.9986	6.11537	5.67235	5.83698	5.57833	6.86934	6.22874	6.04211	5.76806	6.2104	7.38663	6.00963	6.16866	6.5543	6.68243	6.08905	6.04149	6.19697	5.76084	6.48196	5.94778
169070	hsa-miR-4695-3p	0.127256	9.32412	9.29316	0.565123	0.998958	10.1106	8.07769	9.40078	9.73254	9.00229	9.75603	10.1723	8.79649	8.44812	9.87155	10.0205	10.1017	9.13059	8.14711	9.53026	9.0893	9.51559	9.50185	8.98743	8.7229	8.82263	8.60991	8.83325	9.15702	8.71597	10.0531	9.25973	9.59468	9.95853	9.79968	8.56602	9.36502	9.76668	9.33566	9.6276	9.47783	9.47988	9.77804
169302	hsa-miR-4695-5p	0.0455004	6.20447	6.22929	0.824771	0.998958	5.68444	6.36456	6.82453	5.8877	6.43992	6.06191	5.898	6.34684	7.2656	4.95552	6.15656	5.71112	6.75785	6.83028	6.80626	6.47842	6.1147	5.92408	6.36373	5.60852	5.29721	5.15087	6.31824	6.18399	6.29787	5.54281	6.39269	7.22146	6.48547	6.47556	6.20267	6.6893	6.08375	6.31192	6.50046	6.12323	6.44639	5.56541
169228	hsa-miR-4698	-0.0711534	8.04863	8.08202	0.73179	0.998958	7.4275	8.55652	8.60266	7.81958	8.43382	7.82678	7.84552	8.57513	8.55026	7.19367	7.94146	7.18378	8.68872	8.75021	7.9932	8.19235	7.86404	7.88864	8.28061	7.64028	7.70969	7.25594	8.90941	8.48269	8.40519	7.12137	8.20969	8.72088	7.48117	8.35745	8.68041	8.82321	7.49312	8.10241	8.02791	7.82612	7.77759	7.20886
168795	hsa-miR-4706	-0.00496096	5.52719	5.5284	0.963436	0.998958	5.38694	5.69671	5.80325	5.44377	5.95898	5.39848	5.44088	5.48249	6.07074	5.00542	5.33381	5.19859	5.87907	5.77673	5.58636	5.6109	5.43918	5.50236	5.6433	5.27282	5.27234	5.15246	5.91475	5.45433	5.49642	5.02755	5.70031	5.90051	5.34894	5.64866	5.84411	5.87884	5.28177	5.36644	5.56118	5.38025	5.57643	5.29718
169081	hsa-miR-4707-3p	-0.0703224	5.80617	5.80376	0.632302	0.998958	5.50759	6.0241	5.90847	5.60072	6.44697	5.52644	5.62128	5.77719	6.82893	5.47549	5.67007	5.36915	5.82116	6.58689	6.48616	6.14316	5.47385	5.7788	5.90621	5.69003	5.73998	5.48488	5.79307	5.49672	5.8864	5.28499	6.18299	5.87768	5.20399	6.03572	5.72285	5.75433	5.46471	6.24367	5.81218	5.98113	5.51251	5.51379
168944	hsa-miR-4707-5p	0.0947816	8.78015	8.77743	0.623814	0.998958	7.91065	8.44466	8.69167	8.85616	8.70383	8.71306	8.96387	9.34371	8.81288	8.53684	8.42315	8.3544	9.3711	9.21932	9.07557	9.21666	9.46982	8.2596	9.11375	7.95249	9.12734	7.8312	9.00207	8.94762	8.21699	8.07316	8.56929	9.6651	9.37064	8.5693	8.93351	9.2213	9.31252	8.1588	8.74563	8.55114	9.53577	8.38115
169028	hsa-miR-4708-3p	-0.00879792	12.5035	12.4401	0.966732	0.998958	11.397	12.7672	12.2861	12.2815	12.6239	12.3817	12.7826	12.709	12.5523	12.018	11.6887	12.0048	13.441	12.4746	12.2763	12.7822	12.7485	12.5165	12.8386	11.7789	12.8691	12.372	13.2711	13.0592	12.3859	11.2352	12.5717	13.8761	12.4722	12.6973	13.0603	12.6704	12.3935	11.7169	12.4367	12.5242	13.0858	12.0843
169204	hsa-miR-4709-3p	-0.0273745	8.25152	8.25938	0.859928	0.998958	7.56614	8.5637	8.34964	8.07077	8.58715	8.15093	8.25114	8.66377	8.57726	7.76108	7.91443	7.71004	8.83085	8.614	8.13263	8.37449	8.28782	8.17759	8.4456	7.80191	8.62761	7.74744	8.84309	8.54186	8.32955	7.23489	8.45551	8.73833	8.00614	8.36326	8.78685	8.65896	8.0506	8.15312	8.10623	8.01957	8.38698	7.67699
169023	hsa-miR-4712-3p	-0.136694	7.75018	7.77764	0.396427	0.998958	7.55654	8.38199	7.99735	7.57685	8.32295	7.44587	7.33118	8.01882	8.46137	7.15848	7.5846	7.14511	8.08263	8.12677	7.85522	7.82864	7.60888	7.83146	7.83896	7.47447	7.44141	7.21675	8.19244	7.96862	8.04258	7.28142	8.10806	8.40644	7.12498	7.95776	8.25859	8.13764	7.31473	7.87822	7.68891	7.46579	7.26144	7.13275
169311	hsa-miR-4714-5p	0.00612821	8.84148	8.89752	0.973908	0.998958	8.81015	9.09908	9.38436	8.2964	9.08294	8.85358	8.38014	9.04947	10.4047	9.14747	9.0395	8.61875	8.53295	9.5326	8.7348	9.09274	8.38703	8.26934	8.94291	8.74142	8.24012	8.66468	8.80121	9.0307	9.4254	8.89803	8.58521	8.8044	7.78819	8.56749	9.31621	8.9341	8.82112	8.97169	8.62198	9.35966	7.93794	8.80787
168703	hsa-miR-4716-3p	-0.062838	5.44539	5.45956	0.640877	0.998958	5.25685	5.83403	5.91215	5.22933	5.91536	5.34435	5.2407	5.52806	5.98857	4.85707	5.37636	5.03878	5.78752	5.91969	5.23558	5.5022	5.26932	5.46141	5.73738	5.1969	4.96744	5.01301	5.97963	5.48254	5.74281	4.8777	5.65123	5.66865	5.11961	5.62429	5.86514	5.75276	5.12029	5.16028	5.5052	5.37828	5.38883	4.99546
168674	hsa-miR-4716-5p	0.0708812	6.03425	6.02781	0.467177	0.998958	5.69872	5.55853	5.61267	5.67945	5.94019	6.3245	6.28976	6.08785	6.20486	6.30826	6.00874	5.98405	6.30312	5.95954	5.90928	6.01444	6.12891	5.86205	5.99386	5.79698	6.47535	6.1782	6.08755	5.91243	5.78795	5.71342	5.94705	6.03635	6.40634	6.3693	5.98535	6.05738	5.99404	6.24863	6.27669	5.96765	6.37894	5.81295
169323	hsa-miR-4723-3p	-0.0239303	5.92288	5.94715	0.814282	0.998958	5.74707	5.8204	5.72179	6.00753	5.63116	5.96778	5.94928	6.02165	6.4784	6.70863	5.78264	5.92137	5.93831	5.83102	5.98551	5.90483	5.86301	5.51348	5.96047	5.91269	6.55859	6.18887	5.76982	5.75721	5.62637	6.01576	5.60958	5.87513	5.99503	5.77418	5.92336	5.77808	6.10151	6.12443	5.78137	5.69143	5.91904	5.91269
169295	hsa-miR-4725-3p	-0.0913134	7.75995	7.78576	0.631087	0.998958	6.83131	7.66782	8.03637	7.48365	8.0195	7.77266	7.67323	8.50794	8.3612	7.31552	7.57737	7.06668	8.43145	8.47103	8.37952	8.23971	7.69734	7.42021	8.16328	7.32165	7.78554	6.97362	8.04393	7.77267	7.60077	6.79787	7.84684	8.7011	7.64667	7.76883	7.96079	8.26337	7.61326	7.5361	7.66678	7.53362	7.99433	6.93465
169193	hsa-miR-4725-5p	0.141882	5.78849	5.76576	0.177105	0.998958	5.65236	5.67249	5.85603	5.85393	6.06585	5.71448	5.95062	5.19656	5.72562	5.12276	5.79251	5.60596	6.1175	5.62986	5.45873	5.96455	5.92784	5.77087	5.58054	5.49068	5.61044	6.03357	6.16973	5.96787	5.82319	5.2241	5.96487	6.05659	5.7524	6.00594	6.0447	5.87904	6.00579	5.61071	5.85742	5.77131	6.1783	5.85669
169031	hsa-miR-4726-5p	-0.154821	9.31553	9.34473	0.333174	0.998958	8.77368	9.43215	9.64636	9.08857	9.75293	9.01317	9.08806	9.89176	9.7515	8.79688	8.99579	8.78159	9.78207	9.6152	9.40678	9.18192	9.31803	9.08944	9.9438	9.06129	9.61245	9.16392	9.8019	9.62318	9.4463	8.46019	9.48477	9.87617	9.02963	9.53433	9.77277	9.9772	8.90835	9.09406	8.92234	8.91756	9.19655	8.75762
169182	hsa-miR-4728-3p	0.165611	7.65836	7.65703	0.410118	0.998958	7.29513	7.03922	7.44956	7.39	7.04966	8.21319	7.98959	7.19125	7.57807	8.08234	7.48909	8.15861	7.99278	7.58212	7.09327	7.49875	8.3805	7.68251	7.50556	7.2687	8.13644	7.99162	7.76427	7.79048	7.13954	6.95901	6.98737	7.29157	8.92389	7.7907	7.89099	7.51621	8.14607	7.6993	8.12819	6.765	8.88962	7.27746
168701	hsa-miR-4728-5p	0.166493	6.22142	6.24171	0.471182	0.998958	5.84369	6.38646	6.64689	5.68156	6.71798	6.09706	6.07195	6.73039	7.11885	5.07624	6.19203	5.43778	6.83096	6.70527	6.27145	6.19864	5.87428	6.02753	6.66678	5.61816	5.535	5.09243	7.12025	6.50172	6.36557	5.31414	6.37472	6.82068	5.8891	6.38348	7.41514	7.3847	5.72578	6.19172	6.14335	6.34387	6.02584	5.59249
168668	hsa-miR-4732-3p	0.141145	7.5629	7.52982	0.321451	0.998958	7.40046	7.43837	7.48298	7.45868	7.09661	7.69129	7.39932	7.24943	7.90282	6.98209	7.89305	7.58578	8.04327	7.18849	7.18892	7.56866	7.91033	7.96801	7.62308	7.39312	8.14899	7.44408	8.06217	7.73114	7.38211	7.01661	7.26971	7.73062	7.70149	7.04379	7.90259	7.94033	8.03561	7.4214	8.18628	7.17897	7.80864	6.92079
169239	hsa-miR-4732-5p	-0.0861717	6.75319	6.77854	0.712359	0.998958	6.20817	6.98084	7.19339	6.18885	7.24298	6.90468	6.38775	6.57252	7.48543	5.85737	6.50237	5.98675	7.73954	6.96276	6.92912	6.69233	6.42338	6.52717	6.81801	6.54232	7.00379	5.85558	7.93204	6.8701	7.02775	6.2134	6.97035	8.12146	5.84134	7.15842	7.71907	7.45724	6.07733	6.79282	6.61564	6.6945	6.06614	6.05854
168979	hsa-miR-4734	-0.0951067	7.57883	7.58399	0.70822	0.998958	6.51111	7.88365	7.74433	7.57775	8.01598	6.97711	7.68797	7.85131	8.21212	6.94016	7.05738	6.88714	8.74243	7.99938	8.04444	7.98985	7.42485	7.20771	7.42899	6.89654	7.4091	6.72953	8.75043	7.85705	7.46212	6.32929	8.00203	9.3527	7.35167	7.6415	8.187	8.10418	7.03759	7.45687	7.58676	7.4258	7.74107	6.49071
168696	hsa-miR-4739	-0.0398498	8.45943	8.49134	0.848099	0.998958	7.90714	8.72457	9.00244	7.96471	8.83938	8.21273	8.08336	9.05663	9.19058	7.68822	8.1129	7.53079	9.05466	9.05244	8.63882	8.54341	8.34636	8.35794	8.97544	8.34289	8.6602	7.64147	9.30274	8.55115	8.67149	7.39812	8.59123	9.05457	7.83838	8.69994	9.14568	9.25316	7.7882	8.47071	8.34558	8.31207	8.26238	7.84598
168753	hsa-miR-4741	0.124885	6.11005	6.13406	0.566435	0.998958	5.6056	5.98072	6.23199	5.62194	6.30646	6.37771	5.68475	7.02972	6.76384	5.21508	6.19129	5.30869	6.95546	6.45959	6.28489	6.0515	5.86525	5.85893	6.36553	5.5844	5.64716	5.2511	7.1519	6.21514	6.13088	5.52746	6.10012	6.56215	5.6569	6.52663	7.07173	7.26961	5.51165	6.12032	6.19694	6.34163	5.85082	5.30646
168722	hsa-miR-4742-3p	0.0943575	6.32563	6.31356	0.214458	0.998958	6.67454	6.33552	6.23713	6.45159	6.18227	6.30257	6.06233	6.10329	6.11922	5.87802	6.46228	6.33809	6.31215	6.26765	6.23641	6.31864	6.55034	6.2418	6.19024	6.26174	6.13475	6.67878	6.45528	6.4159	6.35399	6.45487	6.29918	6.20538	6.34821	6.30071	6.39916	6.19664	6.56446	6.04468	6.57693	6.52685	6.4491	6.44314
169393	hsa-miR-4747-5p	-0.0668412	8.85815	8.86778	0.675293	0.998958	8.04183	9.22279	8.93655	8.59625	9.45907	8.62066	8.88556	8.94028	9.41611	8.4575	8.28254	8.18759	9.39484	9.23599	8.87299	9.02139	8.89749	8.78732	9.16415	8.59945	9.08996	8.64724	9.33056	9.03112	8.99606	7.75116	9.00929	9.46978	8.78087	9.0403	9.18558	9.00214	8.77954	8.75393	8.69542	8.56241	9.1767	8.28733
169399	hsa-miR-4750-5p	0.168843	10.7673	10.7732	0.499692	0.998958	9.63619	10.1106	10.9213	10.7668	10.9671	11.0146	11.407	11.4116	10.661	10.2565	10.2005	10.3664	11.7917	10.8545	10.3074	11.5051	11.4876	10.0627	10.7201	9.7972	10.5731	10.0641	11.1692	11.3844	10.141	9.67386	10.5904	11.8669	11.4231	10.8199	10.9854	11.5325	11.1799	9.84832	11.0036	10.6543	11.8944	10.1061
168861	hsa-miR-4754	-0.292539	7.57682	7.60225	0.328092	0.998958	6.79	8.37255	8.30134	7.28268	8.26936	6.99527	6.23857	8.50179	8.67351	7.24224	7.58835	6.45254	8.27894	8.99085	8.21745	7.65519	6.75372	7.36855	7.94251	7.72817	6.92942	6.91826	8.45455	7.63158	8.2861	6.76333	8.21841	8.40037	6.09688	7.80966	8.38898	7.81613	6.80363	7.67177	7.49728	7.6564	6.3909	6.54183
168955	hsa-miR-4756-3p	0.135044	5.62287	5.60141	0.141252	0.998958	5.80632	5.66211	5.62715	5.71418	5.82838	5.74756	5.67903	5.31011	5.23071	5.16342	5.73634	5.57893	5.98099	5.72984	5.36321	5.66192	5.91325	5.57494	5.45691	5.40553	5.33852	5.78664	5.88168	5.63534	5.5533	5.23774	5.62492	5.61479	5.40055	5.58892	5.83132	5.63448	5.9792	5.26398	5.78855	5.84299	5.95095	5.54441
169100	hsa-miR-4758-3p	0.0522776	6.05087	6.03736	0.603732	0.998958	6.3548	6.12421	6.15264	6.07159	5.94297	5.90528	5.87449	5.94495	5.87566	5.49304	6.38813	6.28608	6.30248	5.97197	5.75609	6.05461	5.83013	5.99263	5.60847	5.84844	5.82781	5.96276	6.67599	6.13928	6.19471	6.27899	6.04384	6.11307	6.16184	6.01903	6.49068	6.36505	6.10499	5.64741	6.17726	6.07018	5.91692	5.96467
169264	hsa-miR-4762-5p	-0.0126815	6.47993	6.45076	0.950088	0.998958	6.02929	6.51659	6.97002	6.15147	7.02157	6.34994	6.19261	6.84496	7.19978	5.12863	6.20721	5.79627	7.03216	6.86206	6.49091	6.55009	6.26117	6.47751	6.80847	6.16669	6.04358	5.98496	7.18773	6.70424	6.6723	5.52469	6.93614	7.14906	5.9725	7.24534	7.10763	7.22283	5.98044	6.48428	6.25705	6.31998	6.42216	5.96497
168679	hsa-miR-4763-3p	-0.0654097	5.60369	5.61745	0.728944	0.998958	5.19318	5.58654	5.58023	5.5794	5.85189	5.25198	5.59634	5.43991	5.59702	5.16691	5.24524	5.33253	6.77464	5.78971	5.83496	5.83945	5.47408	5.47965	5.35668	5.24436	5.62027	5.19684	6.58145	5.72774	5.36427	5.01648	5.75058	7.39175	5.30705	5.35274	6.06726	6.04683	5.33627	5.14936	5.38838	5.47684	5.7471	5.20438
169130	hsa-miR-4764-3p	0.135336	8.87347	8.89488	0.499993	0.998958	9.19526	9.38401	8.27184	8.67565	9.09045	9.0927	9.17238	8.30279	8.79163	9.65761	8.86989	9.1541	7.94558	9.08195	8.97925	9.01742	9.2636	8.78405	9.0747	9.01773	7.98887	9.47502	8.10974	8.59737	8.78251	9.35659	8.57333	7.77108	9.26224	8.61007	8.12194	7.89711	9.45366	9.16875	9.18326	9.62014	9.15	9.24767
168852	hsa-miR-4764-5p	0.00718032	7.08387	7.09791	0.95715	0.998958	6.70561	7.17013	7.24048	6.92378	7.55589	7.16439	7.1943	7.16583	7.63846	6.69505	6.7576	6.57958	7.72471	7.22305	7.03574	7.19836	7.02438	6.90626	7.0137	6.70655	7.20734	6.92305	7.70144	7.06044	6.9593	6.23785	7.09864	7.57146	6.87004	7.21726	7.63211	7.45055	6.96516	7.03381	7.05185	6.83382	7.08369	6.66528
168965	hsa-miR-4765	-0.0170779	5.84613	5.8729	0.881015	0.998958	6.10713	6.16868	6.06551	5.86626	5.95922	5.50711	5.36965	5.55606	6.21784	5.19626	5.99272	5.75766	5.76513	6.43396	6.02888	5.82802	5.82473	5.60265	5.82626	5.44761	5.44145	5.6168	5.75198	5.97005	6.25776	5.90423	6.03163	5.82147	6.03454	6.14063	5.86872	5.8707	5.83092	5.53531	6.15575	6.20588	5.58415	5.60978
168943	hsa-miR-4769-3p	0.021916	5.93389	5.94642	0.85128	0.998958	5.69719	5.72569	5.66471	5.94596	5.7614	6.13885	6.07541	6.02206	6.65118	6.63765	5.69122	5.91124	5.83786	5.7529	5.88609	5.80111	5.88909	5.68189	6.18936	6.01963	6.66548	6.21672	5.81891	5.6254	5.60317	5.83588	5.58884	5.78406	6.06227	5.69722	5.93128	5.74123	6.10231	6.40882	5.69498	5.71857	6.12303	5.88935
168783	hsa-miR-4770	0.115649	6.35246	6.30393	0.65997	0.998958	7.6205	6.32781	6.627	6.80984	6.35297	6.49129	6.56405	6.11562	6.34535	5.95339	7.39906	7.3388	5.1047	5.75178	5.96763	6.76037	5.95941	6.75006	6.04002	6.54777	4.94982	6.08815	4.94766	6.07239	6.5062	7.35751	6.67815	4.91059	6.92398	6.58143	5.35638	6.19122	6.71347	6.5446	6.81471	6.96138	6.30826	6.66006
168644	hsa-miR-4775	0.095075	5.73034	5.71652	0.385	0.998958	6.33041	5.39722	5.83065	5.84034	5.87881	5.78383	6.20377	5.81538	5.48003	5.38648	6.1677	5.87667	5.54058	5.52001	5.73433	5.61063	5.60199	5.65417	5.57559	5.44504	5.27806	5.35764	5.48273	5.65888	5.68463	6.17658	5.78286	5.30496	6.03286	5.87698	5.4396	5.69594	5.81167	5.84058	5.787	6.21473	5.91291	5.74079
168557	hsa-miR-4777-5p	-0.17372	7.37295	7.35034	0.358748	0.998958	6.82133	8.17152	7.63258	7.53581	8.19479	7.00473	7.34827	7.35333	7.76986	6.55125	7.13659	6.92201	7.94142	7.80978	7.35498	7.53566	7.07147	7.12908	7.28704	6.8525	6.89803	6.90107	7.88386	7.86264	7.70427	6.56929	7.97098	8.38848	7.13991	7.5431	7.73553	7.57032	7.34994	6.9291	7.29042	7.40804	7.23083	6.37225
168959	hsa-miR-4778-5p	-0.124335	6.40178	6.42648	0.60186	0.998958	6.02448	7.00676	7.17693	5.83921	7.08817	6.49883	6.07797	6.70623	7.44612	5.12299	6.21816	5.42849	6.76841	7.18854	6.54519	6.63926	5.95484	6.43422	7.16324	6.32975	5.56653	5.50814	7.00656	6.62281	6.90982	5.3866	6.61199	6.89994	5.86012	6.80842	7.15343	6.90586	5.6058	6.60638	6.10195	6.1345	6.16455	5.75651
168915	hsa-miR-4780	0.00564654	6.82189	6.80233	0.949836	0.998958	6.59588	6.81235	6.72342	6.81411	6.67347	7.23667	6.94676	6.70827	6.44201	6.97786	6.81094	6.71548	6.69439	6.8335	6.86306	6.71092	7.13561	6.83492	6.80782	6.9727	6.948	7.53385	6.87823	6.62689	6.65021	6.74828	6.63128	6.87292	6.54018	6.881	7.01118	6.75728	6.7307	7.09535	6.55481	6.67079	6.66333	7.12734
169106	hsa-miR-4783-3p	-0.149634	6.56905	6.58859	0.472999	0.998958	5.74791	6.70866	6.21519	6.42115	6.83056	6.03384	6.27303	6.71752	7.23849	6.15898	6.01621	6.15556	7.77677	6.85748	6.84644	7.05557	6.34315	6.34946	6.47068	6.22132	6.54226	6.44465	7.61983	6.93878	6.39198	5.90913	6.88489	8.23213	6.29515	6.31987	6.97367	6.97351	6.20353	6.17745	6.35736	6.50788	6.50153	5.91244
169271	hsa-miR-4784	-0.00611931	7.86277	7.87458	0.967017	0.998958	7.5661	8.2587	8.14916	7.81219	8.21488	7.66802	7.81191	7.92227	8.32357	7.21025	7.67932	7.33173	8.43573	8.03985	7.71769	7.98887	7.9394	7.70185	7.94906	7.36754	7.8138	7.53317	8.4411	8.09433	8.07681	6.84751	8.01356	8.28881	7.69881	8.02572	8.43834	8.26139	7.71025	7.67599	7.93182	7.64229	7.99932	7.20411
169120	hsa-miR-4787-3p	0.0716893	5.62256	5.64025	0.507769	0.998958	5.29188	5.40867	5.55289	5.70983	5.78559	5.65598	5.98011	5.58338	5.836	5.46778	5.28529	5.44409	6.08033	5.4703	5.2444	5.71181	5.58487	5.32204	5.53106	5.50255	6.0023	5.692	5.8236	5.75222	5.42923	5.34551	5.37137	6.42977	5.53144	5.3976	5.74506	5.98921	5.71491	5.77351	5.34307	5.4065	5.96757	5.49338
169050	hsa-miR-4787-5p	-0.000326177	13.0946	13.0605	0.998656	0.998958	12.0325	13.2133	12.8618	12.7966	13.3446	12.959	13.105	13.1895	13.4669	12.6171	12.3346	12.4245	13.8702	13.6285	13.0155	13.4659	13.4123	12.8863	13.6013	12.5564	13.6587	13.1487	13.6834	13.6872	12.8943	11.9263	13.0155	13.7406	13.1883	13.1153	13.5231	13.4539	12.9195	12.4555	12.9927	13.0155	13.771	12.6234
168995	hsa-miR-4791	0.0474623	6.65818	6.65938	0.795592	0.998958	6.32189	7.05804	6.65323	7.03556	6.48182	6.37751	5.98596	6.27835	6.47313	6.97337	7.05091	7.09812	5.8166	6.39706	6.85499	6.76053	7.25083	6.75237	6.75479	6.84525	6.09652	7.24662	5.73073	6.93971	6.89595	7.30135	6.60862	5.77036	6.9002	6.73523	6.01931	6.03316	6.97519	7.12962	6.90341	7.18339	6.09898	7.22213
168683	hsa-miR-4792	-0.116852	5.46059	5.47862	0.494088	0.998958	5.18834	5.59335	5.99915	4.91316	5.82396	5.0888	4.85901	5.78286	6.43147	5.20876	5.29062	4.86737	5.62161	6.05962	5.50182	5.43956	4.9887	5.37488	6.38722	5.283	5.10842	4.96891	5.89528	5.57166	5.83446	5.16177	5.85169	5.74441	4.97588	5.73993	5.68173	6.01999	4.91999	5.30654	5.4523	5.60807	4.90636	5.05173
168776	hsa-miR-4795-3p	-0.157729	7.09953	7.11608	0.556139	0.998958	6.79422	7.36332	7.5785	6.61714	7.65555	6.73002	6.33891	6.64555	7.76231	5.82658	6.60238	6.52904	8.13595	7.56513	7.354	7.08373	6.1827	7.16951	7.00733	7.24916	8.08568	7.15097	8.57975	6.73346	7.39507	6.5848	7.653	8.24903	5.94557	7.41369	8.32581	7.47016	6.36812	7.29453	6.67471	6.95665	6.02807	6.68201
169189	hsa-miR-4795-5p	0.0282857	7.26985	7.26895	0.718529	0.998958	7.41933	7.47991	7.44326	7.5542	7.47216	6.86262	7.19668	7.08848	7.03362	6.8244	7.62069	7.25794	7.19137	7.14876	7.1431	7.49409	7.38797	7.24764	7.07283	7.21881	7.04643	7.54189	7.26396	7.154	7.29466	7.26271	7.26229	7.43731	7.20717	7.28851	7.31517	7.3111	7.33396	7.2077	7.28728	7.18287	7.16253	7.5368
168736	hsa-miR-4796-3p	0.0628038	6.21274	6.16417	0.613571	0.998958	6.92365	6.1803	6.54899	6.39863	6.29478	6.37297	6.82661	6.49484	5.98627	5.45865	6.61188	6.32708	6.06022	5.87098	5.99319	6.23515	5.89237	6.24973	5.81463	5.71811	5.6464	6.04971	6.13546	6.37801	6.27661	6.48074	6.30447	5.8395	6.39609	6.21955	6.04435	6.31633	6.10598	6.14821	6.40295	6.42802	6.17717	6.47558
169022	hsa-miR-4797-5p	0.0508035	6.38502	6.3395	0.81151	0.998958	7.32964	5.70568	6.4193	6.83929	6.5068	6.64864	6.84899	6.06059	6.05383	6.62953	6.83898	7.39101	5.603	5.77311	6.69697	6.50791	6.00911	6.65232	6.16258	6.36364	5.17603	6.17528	5.79328	5.95506	6.32408	7.36202	6.7548	5.50123	6.47052	6.67662	5.47659	6.17288	6.61419	6.90276	6.57436	6.69947	5.91549	7.04529
169313	hsa-miR-4800-3p	-0.230198	12.2607	12.172	0.392314	0.998958	10.4204	13.1239	11.7924	12.201	13.1438	12.0057	12.3456	12.5784	13.5464	11.5075	11.6674	11.1928	12.5042	13.1695	12.9661	13.0874	12.1912	12.5658	12.656	11.9517	11.7218	12.322	13.0681	12.2861	12.4923	10.7786	12.8456	12.9996	11.8092	12.3346	12.6036	12.1286	11.9043	11.4193	12.0842	12.6713	12.2685	11.5519
169390	hsa-miR-4800-5p	-0.108019	7.00416	7.0225	0.577101	0.998958	6.60754	7.28239	7.41411	6.52473	7.625	7.0833	6.77281	7.42668	7.91572	6.00998	6.73208	6.30226	7.59417	7.7337	7.18129	7.17158	6.68978	6.90936	7.46319	6.74161	6.80356	6.49778	7.66119	6.98795	7.15573	6.02383	7.16787	7.49316	6.44453	7.39024	7.61594	7.48677	6.46718	7.07096	6.76497	6.75372	6.78398	6.40756
169096	hsa-miR-4804-3p	0.11031	5.91262	5.8816	0.354806	0.998958	6.02478	5.83064	6.05667	5.98814	6.1255	5.61377	6.02808	5.67443	5.66767	5.19379	6.03409	6.09397	6.34919	5.99049	5.73439	6.01309	6.22315	5.95485	5.50618	5.35148	5.32912	5.83502	5.99548	6.22448	5.96212	5.63238	5.97429	6.06422	6.10561	6.10476	5.91347	6.09354	6.17229	5.28524	6.16998	6.26298	6.32797	5.77217
148682	hsa-miR-483-3p	0.307431	9.71241	9.69512	0.207395	0.998958	9.34766	9.30718	9.55733	9.72956	8.83936	10.3728	10.2652	9.01682	9.36635	9.86144	9.41042	10.2277	10.0671	9.42431	8.95773	9.30177	10.8513	9.70099	9.39418	9.3958	10.2582	10.0684	10.0429	9.73683	9.27397	8.79338	8.93863	9.30599	11.0104	9.60688	10.0228	9.50594	10.8237	9.43923	10.2475	8.95673	11.3393	9.30576
42654	hsa-miR-483-5p	-0.119757	8.54506	8.57976	0.718795	0.998958	7.42923	8.59371	9.1411	7.6407	8.73122	8.23249	7.8595	11.0974	9.57793	7.54065	9.03794	7.91588	8.84129	9.2336	8.42928	8.24797	8.90207	8.28307	8.79432	8.02621	9.30274	7.71996	9.25761	9.83239	8.95088	7.14662	8.67947	8.73289	7.4241	8.5061	9.1156	10.1943	7.86617	8.40405	8.96378	8.12122	7.58987	7.34916
145753	hsa-miR-484	-0.0378158	5.84646	5.85864	0.614978	0.998958	5.92713	5.77204	5.72389	5.88824	5.64635	5.94513	5.92707	5.88337	5.97653	6.20733	5.81419	5.9477	5.63355	5.77135	5.88315	5.71758	5.79789	5.75691	6.01288	6.09734	6.27202	6.01252	5.73075	5.70704	5.70635	6.02077	5.66912	5.64398	5.79805	5.74252	5.7153	5.67103	5.87349	6.19172	5.6196	5.6563	5.75877	6.04665
42694	hsa-miR-485-3p	0.178715	5.98319	5.96724	0.206478	0.998958	5.96409	5.88526	5.97002	5.95659	5.96257	5.89663	6.12566	5.72406	5.47967	5.20279	5.83653	5.76326	6.80221	5.92517	5.75774	6.03486	6.07564	5.77147	5.92505	5.49468	6.0049	5.7981	7.12469	6.0259	5.79864	5.46234	5.85672	6.66452	6.12104	5.95613	6.48113	6.20845	6.17249	6.09946	5.99935	6.00013	6.24844	5.78479
32946	hsa-miR-486-5p	-0.108829	6.1334	6.16829	0.421273	0.998958	6.09066	5.96988	5.8267	5.98719	5.97903	7.02285	6.05877	7.0584	5.85117	6.60445	6.18799	6.02968	6.14698	5.95957	6.01476	5.82902	5.82781	6.36955	6.11733	6.32902	6.7783	6.23248	6.18256	6.24622	5.76875	6.16976	5.78727	6.58881	6.03871	5.63561	6.31423	6.19582	5.89059	6.24509	5.82105	5.68994	5.8226	6.40052
147975	hsa-miR-487a-5p	0.0269218	5.99896	6.01192	0.636044	0.998958	6.0427	5.97481	5.81601	6.06968	5.79304	6.04745	5.9866	5.97501	5.93036	6.11132	5.94916	6.01951	6.01066	6.01784	6.06814	5.95524	6.12016	5.84277	5.95376	6.08907	6.25937	6.28639	5.99347	5.8955	5.90675	5.96601	5.81184	6.02314	6.02675	5.85623	6.11553	5.81982	6.16376	5.9481	5.94713	5.91969	6.0881	6.15958
14285	hsa-miR-487b-3p	0.0389869	7.59995	7.58033	0.870818	0.998958	8.8712	6.75548	7.74648	8.19339	7.64416	7.93283	8.19063	7.21227	7.34241	7.65046	8.34897	8.84122	6.99702	6.91909	8.1129	7.71459	7.21972	7.68792	7.21491	7.28104	6.5612	7.19409	7.00926	6.94336	7.337	8.79736	7.86858	6.47885	7.86282	7.82315	6.84346	7.485	7.88872	7.9348	7.93664	7.87886	6.95533	8.12305
11121	hsa-miR-489-3p	0.00927808	6.31027	6.31509	0.950226	0.998958	5.98967	6.33465	6.15142	6.2159	6.38745	6.07185	6.19407	6.20902	5.98322	5.79657	6.15902	6.33334	7.20003	6.57012	6.27227	6.49494	6.13369	6.19018	6.26688	6.03387	6.12703	5.76973	6.95536	6.87354	6.23721	6.16429	6.25931	7.42311	6.40094	6.05082	6.44867	6.7503	6.33446	5.64262	6.39047	6.01702	6.80916	6.14807
42703	hsa-miR-490-3p	0.0271348	5.81133	5.7684	0.837643	0.998958	5.50049	5.75683	5.91509	5.72724	6.36555	5.78296	6.05957	5.74008	6.08592	5.00419	5.6296	5.46892	6.22682	5.95708	5.49142	5.98235	5.90108	5.96802	5.59097	5.33955	5.54896	5.77313	6.41692	5.90562	5.8627	4.99869	6.12017	6.18998	5.72906	6.12969	6.04377	6.04063	5.77956	5.53242	5.88407	5.76639	6.20733	5.40788
147701	hsa-miR-491-3p	0.337811	11.4824	11.3798	0.214763	0.998958	12.4175	10.3943	11.3897	12.0057	11.236	12.1485	11.9783	11.4941	11.0934	11.0261	12.3582	12.1152	10.393	10.3281	10.7178	11.3407	11.8815	12.5351	11.6978	11.9858	11.0402	11.1806	10.3664	11.3941	10.9529	11.9967	11.6259	9.85416	11.9707	11.4198	10.4896	11.5106	12.4741	11.7034	12.6965	11.8602	11.5058	11.7527
42661	hsa-miR-492	0.10905	5.73841	5.75197	0.465117	0.998958	5.77489	5.67916	6.24824	5.44806	5.82137	5.53084	5.42011	5.72022	5.99285	5.27847	5.56183	5.37118	6.32046	5.99755	5.5103	5.49998	5.99091	5.30633	6.20325	5.12662	5.67354	5.32151	6.42975	5.73743	5.71784	5.62796	5.73489	6.37224	5.47286	5.57294	6.25931	6.4587	5.45182	5.35386	5.73365	6.43298	5.54895	5.35676
148059	hsa-miR-493-5p	0.110627	6.78444	6.79218	0.318454	0.998958	7.48076	6.81501	6.96224	6.98083	6.74505	6.46946	6.8617	6.5039	6.68211	6.28366	7.01811	7.22344	6.77196	6.44001	6.58778	6.71439	6.3585	6.91121	6.25675	6.73147	6.47698	6.7922	6.76104	6.78831	6.92118	7.2987	6.8385	6.88342	6.77995	6.49584	7.04619	7.19613	6.8379	6.85823	6.81158	6.76602	6.48705	6.9711
147415	hsa-miR-495-5p	0.127309	6.02109	6.00501	0.0853393	0.998958	6.16887	5.9349	5.93656	6.11681	5.91737	6.06036	6.132	5.62409	5.54568	5.92601	6.11661	5.99833	6.05808	6.12215	6.00619	5.90582	6.3107	6.03018	5.84446	5.94711	6.09898	6.2987	6.13744	5.86778	5.90513	5.89612	5.90567	5.89495	6.04664	6.07493	6.17029	5.90019	6.38635	5.83694	6.15159	6.11903	6.23333	6.17506
42847	hsa-miR-497-5p	0.0789156	7.06618	7.02398	0.723712	0.998958	7.71976	6.87328	7.41126	7.56669	7.09436	7.26915	7.39543	6.95591	6.73651	7.05027	7.67348	7.67606	5.95371	6.54582	6.7398	7.0635	6.86596	7.4627	6.86223	7.48671	6.25332	6.78387	5.71953	7.03192	7.18856	8.15074	7.47835	5.64126	7.20971	7.62702	6.04915	6.86213	7.23236	7.42424	7.19883	7.36915	7.39095	7.50101
42442	hsa-miR-498	0.0425146	8.96942	8.9663	0.72826	0.998958	8.33463	9.01307	9.2181	8.92231	9.11746	8.9855	9.20011	8.99476	9.0548	8.8068	8.78824	8.55882	9.01056	9.56222	9.26498	9.64488	9.17417	8.81006	9.08625	8.82884	8.88556	8.59711	9.126	8.79855	8.88039	8.03035	8.94092	9.09487	8.93921	9.1445	9.00896	8.83583	9.10116	9.04834	9.01924	8.8865	9.4897	8.63413
14313	hsa-miR-499a-5p	-0.0949149	6.02759	6.06975	0.314516	0.998958	5.87595	6.08454	5.77804	6.06529	5.66989	6.06193	6.08613	6.14458	5.98964	6.68595	5.85704	5.97287	5.89042	5.95376	6.15916	5.88474	6.15219	6.07994	6.25683	6.40962	6.4855	6.2466	5.92446	6.00148	5.92006	6.42779	5.86733	5.77487	6.01704	5.70348	5.89763	5.5997	6.06636	6.21462	5.90811	5.87493	5.94453	6.11537
169145	hsa-miR-5000-3p	0.0300912	7.52531	7.51985	0.917139	0.998958	8.8487	8.76512	8.15793	8.2942	7.40346	6.23869	6.41852	6.13734	6.91093	6.59448	7.99082	8.44471	7.2116	6.91892	7.29268	7.56599	7.63293	7.86735	6.81277	7.98755	6.85866	8.93929	7.81804	7.42519	8.17773	8.20949	7.19497	6.69306	7.39172	7.36659	8.04255	7.98321	7.60231	7.46611	7.14323	6.6503	6.91688	8.58798
168656	hsa-miR-5002-3p	0.0686767	6.88016	6.90046	0.578969	0.998958	7.41416	7.0543	7.07451	7.11796	6.75873	6.72788	6.84357	6.28642	6.72505	6.53521	7.2451	7.34372	7.07469	6.36721	6.6245	6.76987	6.50488	6.71225	6.36259	6.63804	6.4634	7.07366	7.27902	6.82577	7.09265	7.33449	6.89554	7.18894	6.83805	6.79887	7.37848	7.22942	6.97488	6.79106	6.87921	6.75239	6.50938	6.9602
168769	hsa-miR-5002-5p	0.0865286	8.17231	8.14844	0.424139	0.998958	8.42959	8.35722	8.08848	8.48335	8.7493	7.75544	8.427	7.90789	7.61039	7.65283	8.15278	8.33253	8.15925	8.13169	8.11982	8.432	8.48779	8.13885	7.94955	7.83797	7.86715	8.34369	7.98617	8.2318	7.94517	8.30262	8.13527	8.45538	7.95893	8.19288	8.13761	8.48414	8.36858	7.89693	8.01633	8.25445	8.60775	8.15919
169136	hsa-miR-5006-3p	0.138971	6.00001	5.9889	0.0463705	0.998958	6.21164	6.03638	5.88844	6.15619	6.1236	6.11148	6.14434	5.54128	5.94478	5.7458	6.08926	5.91974	5.97614	6.05285	5.93811	5.99729	6.17555	5.85346	5.95766	5.88142	5.66167	6.17971	5.88542	5.93184	5.90622	5.90097	5.95682	5.79195	6.14343	6.01908	6.06568	5.94064	6.39062	6.03387	6.12371	6.11053	6.14296	6.06976
169091	hsa-miR-5006-5p	0.0253127	5.78972	5.77112	0.798112	0.998958	5.64301	6.04675	5.85293	5.80914	6.30559	5.70756	5.82014	5.53686	6.02118	5.26902	5.56178	5.5587	6.14324	5.94278	5.87005	5.76108	5.59577	5.78919	5.43315	5.57194	5.73796	5.60826	6.25312	5.74447	5.90016	5.44758	6.15335	5.98306	5.56481	5.89904	6.03218	5.88198	5.66627	5.67267	5.92933	6.00246	5.80516	5.48758
168598	hsa-miR-5007-3p	-0.358963	6.2598	6.27582	0.184421	0.998958	6.54191	8.30638	6.33603	6.04816	6.49442	5.831	6.10744	7.11761	6.10123	5.72442	6.69237	7.81873	5.50082	6.2392	5.89509	6.41612	6.10508	6.28943	6.23325	6.06008	4.95264	5.66476	5.57657	6.06697	6.36472	8.04036	7.23188	5.54495	6.70669	6.05297	5.58194	5.59847	6.5052	5.82772	6.0557	6.21159	6.12244	5.90824
168898	hsa-miR-5008-3p	0.102833	5.49426	5.47791	0.465228	0.998958	5.00078	5.45973	5.46089	5.46933	5.71986	5.40796	6.05497	5.50547	5.55897	4.91502	5.25476	5.21105	6.11155	5.39896	5.28281	5.8145	5.6064	5.37511	5.49423	5.10512	5.21655	5.20389	6.0643	5.5684	5.24965	4.82237	5.60804	6.25835	5.22618	5.75314	5.88638	6.09598	5.37718	5.14598	5.31353	5.54093	5.99799	5.24559
145675	hsa-miR-501-5p	0.0310253	6.01251	6.05877	0.9086	0.998958	5.72775	5.79301	5.94223	5.87661	5.55854	5.68429	5.56939	5.58733	5.68724	5.89572	5.57436	5.80914	7.57923	5.83583	5.79008	5.58824	5.76415	5.68088	5.76746	6.07613	6.92491	6.11722	8.3291	5.79153	5.82558	5.85536	5.63874	7.73031	5.63412	5.54481	7.55827	6.56521	5.74268	5.78959	5.51789	5.49948	5.63481	5.98808
11134	hsa-miR-502-5p	-0.0128422	5.60562	5.61498	0.873291	0.998958	5.43835	5.56078	5.50421	5.73077	5.32527	5.39873	5.47501	5.46107	5.4486	5.47122	5.59701	5.8046	5.70952	5.65835	5.61923	5.70367	5.85156	5.88131	5.32491	5.81181	6.0817	5.87948	5.50605	5.60781	5.59355	5.79771	5.51799	5.50712	5.57587	5.40634	5.45041	5.3193	5.68777	5.63859	5.51815	5.45238	5.7006	5.99662
42490	hsa-miR-505-5p	-0.0486804	7.36573	7.37613	0.70617	0.998958	6.84091	7.80371	7.75665	7.31571	7.89814	7.32237	7.48182	7.35196	7.66538	7.05692	7.06606	6.85669	7.91461	7.65009	7.6401	7.5147	7.10528	7.19494	7.19046	6.99538	7.38819	7.14044	7.75143	7.31532	7.26141	6.66572	7.71737	7.71342	7.02337	7.68077	7.65862	7.49682	7.22769	7.28818	7.46881	7.31579	7.29968	6.86279
42812	hsa-miR-508-5p	-0.0394636	6.17644	6.20786	0.889939	0.998958	6.65985	5.99793	6.49171	5.34942	6.40457	5.75772	5.46052	6.34217	6.72921	5.11368	6.16578	5.82851	7.85684	6.30103	6.00264	6.04184	5.29013	5.80848	6.42233	5.44192	6.52417	5.18932	7.91356	6.36687	6.16451	5.98411	6.29249	7.79678	5.63667	6.20761	7.3061	7.41727	5.39974	5.65976	6.16918	6.12363	5.59412	5.49245
168887	hsa-miR-5089-5p	0.0193958	7.1776	7.16895	0.882582	0.998958	7.29749	7.72245	7.26721	7.39586	7.83821	7.08226	7.16742	6.65187	7.87527	6.37341	7.19823	7.33133	7.35813	7.1117	7.52687	7.45373	6.9937	7.13227	6.42918	6.85786	6.68296	6.9435	7.26333	7.17026	7.18651	7.02634	7.45424	7.35815	6.99441	7.06131	7.39216	7.40023	7.22953	7.22743	7.29549	7.11209	6.92925	6.95711
11141	hsa-miR-509-3p	-0.0703627	5.65936	5.67814	0.37892	0.998958	5.45788	5.47596	5.44787	5.68631	5.42681	5.71149	5.61912	5.8152	5.59616	6.20717	5.55771	5.75633	5.54294	5.58046	5.95282	5.67833	5.412	5.93812	5.73906	5.71076	6.03692	5.84045	5.56298	5.68068	5.61304	5.81726	5.48849	5.53899	5.81433	5.51952	5.51175	5.34492	5.756	5.5491	5.48819	5.64523	5.69331	5.84198
169203	hsa-miR-5095	0.022217	5.6857	5.65916	0.874414	0.998958	5.47043	5.4476	6.04887	5.49232	6.10581	5.64058	5.59444	5.67882	6.47767	5.08471	5.64282	5.36293	5.74593	6.31646	5.80645	5.91437	5.49363	5.66263	6.34087	5.24788	5.0289	5.18492	5.79619	5.51795	5.79099	5.05022	5.97845	5.75848	5.58823	6.16106	5.63355	5.86858	5.54058	5.66836	5.89209	5.86144	5.90154	5.25975
168878	hsa-miR-5100	-0.00688189	13.0197	12.9656	0.978233	0.998958	13.5351	12.1868	13.441	13.3307	13.0426	13.5358	13.4123	12.8194	12.5523	13.3957	13.5749	13.5602	11.9046	12.0007	13.641	12.8787	13.3494	13.4388	13.105	13.0603	12.1064	12.9918	11.8807	12.2352	12.9417	13.7159	13.7016	11.9187	13.3828	13.9954	11.3827	12.7189	13.426	13.1567	13.3605	13.5085	13.1645	13.3967
145690	hsa-miR-512-5p	-0.00972706	5.65175	5.67675	0.915189	0.998958	5.56888	5.48894	5.48011	5.60121	5.37328	5.62661	5.55857	5.53722	5.44504	6.28835	5.52881	5.62463	5.53378	5.71808	5.90333	5.49996	5.55652	5.43796	6.17193	5.79686	6.16191	5.81062	5.53527	5.57367	5.52017	5.90396	5.54104	5.58781	5.77875	5.46069	5.55244	5.44479	5.69458	5.91243	5.54414	5.52408	5.59829	5.88182
42581	hsa-miR-513a-5p	-0.172892	9.31141	9.34829	0.438712	0.998958	8.96721	9.87558	9.79283	8.86572	10.174	9.01816	8.7128	8.84525	10.2922	8.98071	8.96177	8.45208	9.54748	10.2102	10.0292	9.7666	8.35066	9.32459	9.44991	9.41688	9.81415	9.14817	9.80512	9.38648	9.80927	8.64251	9.72537	9.37467	7.98121	9.71361	9.6057	8.9083	8.99288	9.5972	9.41503	9.72687	8.35055	8.80283
46789	hsa-miR-513b-5p	-0.117378	6.69006	6.73412	0.510052	0.998958	6.65201	7.0961	7.08134	6.41124	7.0469	6.27974	6.07554	6.29957	7.28472	6.34779	6.49112	6.28564	7.46567	7.09338	6.80667	6.63652	5.99694	6.47856	6.55004	6.67926	6.93285	6.69755	7.76871	6.80791	7.00065	6.50356	6.87248	7.23025	5.90025	6.67021	7.49413	7.00561	6.22178	6.71252	6.53169	6.65217	5.78906	6.3722
145717	hsa-miR-516a-3p/hsa-miR-516b-3p	-0.120315	6.00328	6.02367	0.212036	0.998958	5.75551	5.99383	5.64465	5.9837	5.70448	6.10294	5.98465	6.19847	6.02872	6.74437	5.86021	6.0182	5.84445	5.94256	6.07324	5.88463	6.05496	5.93562	6.11731	6.44582	6.46041	6.44174	5.86455	6.02713	5.93174	6.22221	5.86526	5.96667	6.07633	5.6838	5.75784	5.63771	5.95626	5.97906	5.83624	5.93811	6.00259	6.1585
11151	hsa-miR-516b-5p	-0.0794102	7.33805	7.38627	0.57317	0.998958	7.18898	7.64082	8.00224	7.13833	7.58409	7.18358	7.08714	7.64372	7.73735	6.82492	7.35313	6.84367	7.72296	7.93499	7.35177	7.27392	7.20061	7.09939	7.46472	6.96915	7.09071	6.8675	7.85712	7.5268	7.72049	6.72646	7.29197	7.61045	7.07813	7.62787	7.77648	7.78245	6.86774	7.29223	7.36954	6.97905	7.27156	6.8638
169185	hsa-miR-5187-3p	0.0336306	6.55955	6.55998	0.898338	0.998958	6.25482	6.52737	6.35363	6.40648	6.4589	6.12157	5.97085	6.26559	6.27445	5.53467	6.2566	6.08879	8.00975	6.52542	6.20657	6.49562	6.39655	6.36833	6.44498	6.23263	7.2137	6.67154	8.77122	7.16243	6.49751	5.90158	6.38853	8.23654	6.10732	6.43021	7.70636	7.11434	6.45043	5.63394	6.64007	6.50584	6.40485	6.23298
148641	hsa-miR-518b	0.0677642	5.69456	5.7064	0.263532	0.998958	5.57411	5.5983	5.52959	5.67206	5.48125	5.81477	5.85851	5.77129	5.70016	5.83026	5.6099	5.74807	5.76859	5.66509	5.69762	5.6505	5.85779	5.52044	5.65377	5.73009	5.93294	5.81729	5.62709	5.66439	5.48318	5.63641	5.45168	5.79597	5.72711	5.54068	5.79884	5.65286	5.82441	5.82501	5.59929	5.5629	5.99912	5.72204
13137	hsa-miR-518e-5p/hsa-miR-519a-5p/hsa-miR-519b-5p/hsa-miR-519c-5p/hsa-miR-522-5p/hsa-miR-523-5p	0.00889141	6.9732	6.97222	0.961241	0.998958	6.20349	6.97676	7.38745	6.8283	6.9947	6.54018	6.69193	7.25559	7.10605	5.8732	6.70707	6.78568	7.72503	6.98594	6.82521	7.01313	7.13737	6.7613	6.91614	6.53722	7.12833	6.71139	7.73585	7.65394	7.12932	6.18385	6.95038	7.83765	7.13519	7.4221	7.43996	7.55089	6.83422	6.39446	6.96757	6.48998	7.61881	6.54583
168578	hsa-miR-5190	-0.00963097	6.42014	6.40483	0.975585	0.998958	5.53099	6.27692	6.37609	6.32603	6.99911	5.7447	6.45085	6.46652	7.19635	4.88492	5.71541	5.69024	8.08006	6.77485	6.79668	6.98762	6.1364	6.30069	6.22789	5.81792	6.7977	6.01531	8.10895	6.55797	6.10782	4.89522	6.54687	8.6904	5.86772	6.29699	7.46237	7.34472	5.885	6.11873	6.08192	6.19254	6.58416	5.63088
169181	hsa-miR-5191	-0.0232329	5.60724	5.60518	0.846477	0.998958	5.4745	6.04168	6.03932	5.52225	6.10746	5.60505	5.48505	5.62099	6.1921	5.00335	5.45624	5.24632	5.82185	5.99788	5.57604	5.63967	5.39319	5.54345	5.82077	5.30258	5.15319	5.18509	5.96911	5.54466	5.80771	5.08583	5.72228	5.81825	5.40607	5.78197	5.87796	5.71214	5.38835	5.70038	5.705	5.66263	5.4512	5.21351
168717	hsa-miR-5193	0.163462	6.348	6.34799	0.133951	0.998958	6.58931	6.33201	6.27212	6.12626	6.48375	6.49348	6.22995	5.85646	6.38747	5.74495	6.36629	6.21622	6.57745	6.33168	6.09055	6.52852	6.69541	6.20218	6.23526	5.9002	5.84065	6.19571	6.45032	6.56099	6.33343	6.27035	6.30778	6.39696	6.92719	6.46483	6.41767	6.33174	6.64893	6.17757	6.66157	6.45018	6.99126	6.1375
169274	hsa-miR-5196-3p	0.0224222	6.08341	6.08382	0.742946	0.998958	6.28204	6.02655	5.97086	6.06569	5.93945	6.05151	5.9271	5.96344	6.34147	5.83007	6.40634	6.35426	6.03716	6.04915	6.11577	6.08088	6.05762	6.0429	6.05934	5.93844	5.97526	5.90126	5.93983	6.04947	6.05058	6.42844	6.13707	6.02438	6.33693	5.97743	5.93373	6.02055	6.26858	5.96245	6.2584	6.16902	6.19952	5.99664
168658	hsa-miR-5196-5p	0.0770913	5.55194	5.58322	0.414775	0.998958	5.70228	5.57991	5.85793	5.41938	5.80421	5.37336	5.74186	5.81788	5.81686	5.24164	5.65607	5.37933	5.59341	5.82926	5.65954	5.51367	5.13636	5.35718	5.58704	5.13801	5.16506	5.23326	5.79253	5.62001	5.64182	5.45335	5.61185	5.46773	5.25188	5.62874	5.96863	5.97341	5.43321	5.46412	5.50169	5.71963	5.35601	5.48575
46221	hsa-miR-519d-3p	-0.053719	5.91099	5.91965	0.477974	0.998958	6.03481	5.91761	5.85272	5.99064	5.57684	5.95181	5.90782	6.07826	5.79821	6.27361	6.17131	5.91936	5.72551	5.89898	6.00587	5.73595	5.94456	5.82917	6.04684	6.02421	6.23033	6.02197	5.73732	5.82974	5.75825	6.21766	5.74188	5.69183	6.03828	5.71757	5.76717	5.59365	6.12396	5.89071	5.84495	5.72252	5.95473	6.05094
13132	hsa-miR-519e-5p	-0.0244045	7.24752	7.27578	0.890804	0.998958	6.913	7.16686	7.60164	6.96685	7.39062	7.12639	6.94621	7.73964	7.49031	6.39454	7.19491	6.97617	7.93762	7.27405	7.00654	7.04624	7.37102	7.19622	7.56446	6.86748	7.24115	6.47838	7.95596	7.79936	7.34685	6.76203	7.25871	8.1104	6.90079	7.55523	8.04247	8.22498	6.71186	7.13894	6.94568	6.83686	7.14093	6.78429
14272	hsa-miR-542-3p	-0.0421722	6.46104	6.50384	0.767632	0.998958	7.08556	6.93361	6.96709	6.35293	7.00918	6.26025	5.79234	6.21363	7.28264	5.91063	6.57373	6.57004	6.17942	6.92086	6.55223	6.38366	6.15543	6.32755	6.37293	6.36369	5.70288	6.58069	6.1123	6.42487	6.75725	6.5483	6.55922	6.16295	6.4787	6.56311	6.71975	6.54762	6.30591	6.64436	6.49996	6.64356	5.89874	6.16209
42811	hsa-miR-542-5p	0.112077	5.75482	5.82065	0.745503	0.998958	6.5671	5.56088	5.72094	5.13339	5.306	5.22604	4.95574	5.26636	7.01527	5.28504	5.32675	5.02335	7.51142	5.24403	5.31773	5.24855	4.9157	5.03176	7.49445	5.24856	6.27215	5.14669	7.81368	5.90271	5.65072	5.77071	5.62396	7.05538	5.08805	5.21378	7.64019	7.39855	5.03184	5.30924	5.39804	5.75378	4.99937	5.21544
169312	hsa-miR-548an	0.121989	6.46048	6.4606	0.256304	0.998958	6.99187	6.39429	6.10316	6.62309	6.58817	6.55848	6.62761	6.20927	6.25368	6.19216	6.45611	6.51939	6.04587	6.08439	6.43044	6.35726	6.49012	6.70358	6.31537	6.67244	6.33	7.00293	5.99805	6.15574	6.51097	6.68081	6.37885	6.06406	6.77739	6.5284	6.1006	6.30813	6.81302	6.73582	6.52834	6.77041	6.5398	6.65817
169009	hsa-miR-548ap-5p/hsa-miR-548j-5p	-0.0324655	8.61832	8.60383	0.815126	0.998958	7.93554	8.61471	8.62141	8.4708	8.91121	8.51535	8.59075	9.00538	9.03856	8.18564	8.24888	8.16471	8.73184	8.92075	9.10652	9.0478	9.13933	8.49843	8.93278	8.2791	8.44388	7.82532	8.61182	8.545	8.43496	8.24484	8.88868	9.2809	8.72375	8.79591	8.38548	8.86469	8.40268	8.57425	8.64894	8.3877	9.11442	8.36333
168951	hsa-miR-548as-3p	-0.00512674	7.70903	7.72107	0.978393	0.998958	7.79857	8.51318	7.55017	7.76829	7.90146	7.3485	7.4916	7.2206	7.54819	8.24205	8.03209	7.9793	6.7023	8.02225	7.7918	8.00288	8.14679	7.82204	8.06095	7.84275	6.70391	8.06027	6.81476	7.60434	7.94511	8.41909	7.77515	6.75567	7.69842	7.74082	6.93442	6.88744	8.14282	7.90789	7.7645	8.10902	7.8575	8.03629
168564	hsa-miR-548at-5p	-0.0118462	6.42194	6.44428	0.947743	0.998958	5.85988	6.03966	6.50479	6.32294	6.26763	6.35349	6.44438	6.72354	6.03368	6.02516	6.27493	6.21645	7.37622	6.69276	6.71491	6.98628	6.72518	6.00855	6.60912	6.00811	6.44318	5.66595	6.73081	6.74606	6.10855	5.96586	6.2535	7.67705	6.75728	6.19708	6.38003	7.05405	6.60146	5.56799	6.38471	5.99778	7.15512	6.15956
46703	hsa-miR-548e-3p	0.0793013	6.18877	6.16489	0.51001	0.998958	6.65372	6.34488	6.2311	6.43212	5.99082	6.02825	5.81104	6.00617	5.7883	6.1195	6.6254	6.62857	5.85226	5.5521	5.93222	6.24453	6.18229	6.19336	5.74912	6.26013	5.69479	6.54546	5.79564	6.3726	6.42445	6.69304	6.13116	6.39266	6.39741	6.08909	6.14782	6.18869	6.24901	6.38598	6.32293	6.43991	5.76995	6.5067
145789	hsa-miR-550a-3-5p/hsa-miR-550a-5p	-0.0302936	6.12479	6.12824	0.797165	0.998958	6.0294	6.28093	5.97871	6.11495	6.11365	6.03122	5.81162	6.11719	5.97152	5.58994	6.17676	6.2968	6.33108	5.8516	5.9662	6.25336	6.22592	6.02988	5.92059	6.28332	6.55699	6.39125	6.46457	6.24554	6.23314	6.35879	6.04122	7.01732	5.38064	5.87084	6.39744	6.33161	6.07835	6.2582	5.68222	5.87537	5.91318	6.27061
168571	hsa-miR-550b-2-5p	-0.117912	5.76331	5.78655	0.475819	0.998958	5.74779	5.91571	5.98952	5.42173	6.06739	5.85251	5.4572	6.2236	6.52482	5.08409	5.80168	5.52929	6.12721	6.64442	5.52864	5.77147	5.38017	5.42005	6.04378	5.53562	5.35483	5.30546	6.31479	5.98622	5.92194	5.42944	5.64872	6.51114	5.23104	5.87366	6.31974	6.4554	5.19602	5.62778	5.60806	5.4054	5.30867	5.44069
148288	hsa-miR-550b-3p	-0.00262262	6.36811	6.37882	0.980213	0.998958	6.46271	6.56551	6.55274	6.34304	6.51243	6.18837	6.04344	6.25092	6.37059	5.71441	6.31145	6.41135	6.79197	6.61558	6.39381	6.3299	6.11771	6.30269	6.05634	6.29194	6.34356	6.37182	6.85557	6.37171	6.50269	6.31679	6.49307	6.91143	6.04863	6.21766	6.88999	6.75631	6.17395	6.17976	6.32274	6.35193	6.03246	6.22117
17272	hsa-miR-551a	-0.0228194	6.05961	6.09296	0.882113	0.998958	6.13859	5.87947	5.9946	6.01376	5.96281	5.84112	5.96244	5.85654	5.97805	5.85399	5.87524	6.08235	6.94267	5.90164	5.94895	5.89239	5.81556	5.83036	5.81462	5.94187	6.55771	6.42827	7.41102	5.70743	5.85796	6.01682	5.81277	7.01066	5.77026	5.83263	6.77001	6.16743	5.92871	5.83807	5.79803	5.94648	5.85414	6.02992
17668	hsa-miR-552-3p	0.104872	5.85155	5.88452	0.641521	0.998958	6.1324	5.71572	5.86264	5.78839	5.71837	5.56992	5.76109	5.68999	5.34354	5.28021	5.85782	5.72567	7.19614	5.67228	5.6557	5.44548	5.48436	5.36869	5.39131	5.28213	6.53919	5.45032	7.54964	5.73134	5.6617	5.6887	5.55389	7.40312	5.56438	5.80013	6.99455	6.40402	5.67665	5.38742	6.01062	5.89042	5.47744	5.63364
148663	hsa-miR-557	-0.0134301	5.67209	5.69982	0.840414	0.998958	5.71214	5.65648	5.79585	5.54046	5.61119	5.62974	5.45333	5.96533	5.43797	5.80951	5.7692	5.72372	5.71627	5.82658	5.882	5.45525	5.54683	5.39497	5.65472	5.7804	5.80549	5.58488	5.78811	5.76829	5.59177	5.78208	5.48762	5.64435	5.76013	5.67288	6.01592	5.79204	5.59004	5.50798	5.62455	5.6465	5.47269	5.64219
169244	hsa-miR-5572	0.26978	8.02658	8.02937	0.242704	0.998958	7.10258	7.33346	7.75287	8.22206	7.7819	7.84693	8.46523	8.6959	7.76539	7.4947	7.70416	7.88485	8.78823	7.95261	7.63874	8.44135	8.77574	7.66695	8.05641	6.98497	8.48116	7.47632	8.43664	8.53115	7.43312	7.11568	7.50367	8.95893	8.69015	8.11158	8.79316	8.78623	8.60937	7.26042	7.96727	7.5478	9.21041	7.74183
168954	hsa-miR-5580-5p	0.0899933	5.66872	5.68306	0.240608	0.998958	5.93888	5.44683	5.75704	5.68632	5.89948	5.50831	5.79653	5.39567	5.40889	5.37253	5.99712	5.88439	5.63504	5.43332	5.74114	5.55958	5.61715	5.70441	5.57436	5.40772	5.4206	5.49593	5.64724	5.55407	5.63306	6.00165	5.72706	5.70401	5.79536	5.74936	5.52152	5.71142	5.8329	5.67782	5.77256	5.97643	5.75255	5.6729
168933	hsa-miR-5581-3p	0.172614	8.54626	8.5095	0.466311	0.998958	9.53164	7.61494	8.38182	8.89991	8.28421	8.83972	8.97099	8.09876	8.1479	9.11348	9.23966	9.55356	7.88367	7.7937	8.9277	8.44874	8.54027	8.80445	8.40847	8.34313	7.51793	8.21207	7.61192	8.15193	8.14334	9.62342	8.78801	7.58129	9.17447	8.66653	7.55615	8.2166	9.06455	8.81751	9.30299	9.16315	8.30117	9.03817
168922	hsa-miR-5584-3p	0.201928	6.00037	5.97529	0.0372872	0.998958	6.18367	5.86566	6.00548	5.97368	6.00425	6.15688	6.12489	5.64652	5.75275	5.40705	6.08759	5.87866	6.25619	5.89155	5.73011	5.97385	6.24126	5.84768	5.5972	5.7711	5.96531	6.17175	6.61578	5.91508	5.89491	5.66473	5.85672	6.21853	6.03591	6.00103	6.37498	6.09076	6.28806	5.85786	6.11807	6.09539	6.36973	6.08346
168997	hsa-miR-5584-5p	-0.111286	5.5158	5.53365	0.503837	0.998958	5.20816	5.867	6.39172	5.11028	6.29308	5.26054	5.49026	5.36207	6.27059	5.06025	5.40166	5.01108	5.86718	5.92795	5.3673	5.73579	5.10494	5.482	5.56689	5.24117	5.02598	5.03944	5.9454	5.678	5.98364	4.83508	5.9548	5.89471	5.04587	5.75393	5.97918	5.88446	5.08556	5.39098	5.06074	5.39779	5.57333	5.05147
168558	hsa-miR-5585-3p	0.0225766	5.70789	5.68602	0.857329	0.998958	5.45294	5.4912	5.93275	5.67964	6.06887	5.67723	5.59186	5.94401	6.33954	4.96569	5.6323	5.27	5.88209	6.21678	5.93387	5.97512	5.63175	5.59327	6.00328	5.20288	5.08237	5.69721	5.8004	5.72077	5.73502	5.15319	5.98375	5.85121	5.47506	6.11004	5.73845	5.88557	5.60112	5.62681	5.88099	5.89273	5.80385	5.37618
168868	hsa-miR-5681b	0.157141	7.97118	7.93537	0.291476	0.998958	8.50867	7.08	7.7232	7.83883	7.86124	8.49688	8.53451	7.55566	7.8025	8.08872	8.83824	8.30658	7.80761	7.54557	8.03717	7.70801	8.16345	8.30665	7.83769	7.61502	7.76314	7.61852	8.04458	7.45278	7.46048	8.5071	7.96212	7.78175	7.8062	8.09004	7.74648	7.58049	8.40573	8.16637	8.17536	8.23099	8.16931	8.28718
169169	hsa-miR-5684	0.0837567	10.7425	10.6941	0.670328	0.998958	10.7078	11.2916	10.5149	11.2991	10.6019	10.9213	11.2284	9.89022	9.94566	10.7805	10.962	11.4146	10.7413	9.64648	10.1344	10.6255	10.5693	11.126	10.0105	11.5199	10.712	11.7772	10.6055	10.4566	11.18	11.3155	10.465	10.0564	10.4785	10.7668	10.8951	10.8791	10.8486	11.2957	10.4201	10.2845	10.5092	11.3363
168809	hsa-miR-5698	0.0766645	5.89743	5.89897	0.506343	0.998958	5.58279	5.87626	5.77853	6.07573	5.96682	5.81946	5.96031	6.00031	6.00871	5.41565	5.67176	5.78409	6.46861	5.82652	5.68338	5.97724	5.8938	5.76824	5.33782	5.46967	6.28991	5.81939	6.41473	6.12439	5.8097	5.49525	5.96828	6.49815	5.87576	5.77749	6.18047	6.43335	5.88205	5.54378	5.82414	5.93137	6.09864	5.76984
169376	hsa-miR-5701	0.071587	7.78556	7.75158	0.60186	0.998958	7.80669	7.96209	7.46259	7.89951	7.17185	7.71842	7.68595	7.74008	7.01537	7.98791	7.99444	8.1351	7.51248	6.93154	7.67944	7.83358	8.1919	7.93437	7.4287	8.18709	7.98437	8.36453	7.37958	8.08499	8.01563	8.3492	7.67642	7.66105	7.69622	7.62352	7.64834	7.68393	7.83819	8.03194	7.70378	8.02207	7.45002	8.35831
169211	hsa-miR-5704	0.0750429	7.73287	7.72542	0.45176	0.998958	8.05231	7.68776	7.49257	7.76117	7.83483	7.8917	7.9747	7.23957	7.60874	8.26997	7.83263	7.78242	7.53875	7.78537	7.78309	7.69464	8.01018	7.54206	7.39793	7.48903	7.7823	8.25128	7.56655	7.62753	7.48531	7.78891	7.50369	7.30767	7.80309	7.72625	7.79063	7.33317	8.15104	7.77852	7.85213	7.75285	7.9132	7.76533
28966	hsa-miR-574-3p	0.0350558	6.44615	6.43445	0.659413	0.998958	6.63153	6.38935	6.34367	6.57106	6.58495	6.57951	6.6423	6.20508	6.46763	6.96534	6.42357	6.60564	6.1049	6.30764	6.41708	6.44065	6.51876	6.43705	6.34694	6.5112	6.30733	6.65071	6.1786	6.28487	6.30518	6.62858	6.35156	6.08402	6.42638	6.45187	6.23743	6.13931	6.58663	6.51276	6.44867	6.59237	6.64549	6.6279
27740	hsa-miR-574-5p	0.0716752	6.88663	6.90497	0.506543	0.998958	6.77025	6.82231	6.62067	6.99361	6.37884	6.86296	6.98215	6.84766	6.63926	7.10346	6.703	6.93472	7.18929	6.49707	6.78451	6.83614	7.13935	6.65162	6.67334	6.9265	7.50831	7.56216	7.21849	6.98177	6.73021	6.9401	6.49844	7.12214	6.63989	6.58801	7.28199	6.77938	7.06464	6.9344	6.89458	6.65998	6.89839	7.03236
42446	hsa-miR-576-5p	0.0496324	5.8149	5.8113	0.435812	0.998958	5.93556	5.79659	5.73965	5.95271	5.63076	5.89108	5.8177	5.63067	5.50268	5.65278	5.84723	6.06207	5.82525	5.72315	5.6824	5.64101	5.93108	5.80458	5.69083	6.0402	5.95166	5.93497	5.83865	5.79647	5.76827	5.96375	5.74991	5.63247	5.91661	5.78284	5.86615	5.68647	6.08645	5.66727	5.86354	5.73334	5.99288	5.93658
17302	hsa-miR-578	-0.00960982	5.77283	5.79066	0.901485	0.998958	5.67016	5.85421	5.60146	5.91984	5.51188	5.80556	5.76662	5.76509	5.64979	6.13308	5.54214	5.69146	5.616	5.71769	5.8747	5.70711	5.53393	5.84075	6.08674	6.04588	6.06308	5.90558	5.57894	5.7644	5.6671	6.13048	5.69623	5.65754	5.92007	5.52802	5.83979	5.5469	5.70336	6.09531	5.69273	5.67417	5.75291	5.81676
145647	hsa-miR-584-5p	0.0260973	6.24017	6.25919	0.720187	0.998958	6.25435	6.09054	6.30874	6.2172	6.05622	6.28559	6.34018	6.30772	6.02415	6.28253	6.22313	6.27704	6.46301	6.29426	6.31606	6.24626	6.16257	6.02264	5.9814	6.10892	6.68149	6.31893	6.70053	6.25117	6.01932	6.17146	6.02244	6.32112	6.26327	6.02804	6.38749	6.34138	6.38577	6.04207	6.22103	6.11422	6.34241	6.25181
17546	hsa-miR-585-3p	-0.125781	6.99827	6.99992	0.562093	0.998958	6.34648	6.80893	7.35293	7.26628	6.91524	6.79746	7.24725	7.8353	7.07135	6.44962	6.79406	6.72601	7.47835	7.31125	7.02594	7.77836	7.67984	6.73719	7.39052	6.1898	6.60832	5.41239	7.00629	7.29669	6.79933	6.30833	7.12264	8.13339	7.49595	7.35704	6.72204	7.59184	7.19144	6.26419	6.84421	6.59141	7.6422	6.34443
42542	hsa-miR-589-5p	0.034572	6.04936	6.02845	0.872569	0.998958	7.05884	5.62581	6.48161	6.49971	6.45563	6.05084	6.20075	5.49214	5.85774	5.67076	6.97441	6.8871	5.30637	5.54008	6.44485	5.94475	5.73392	6.40868	5.81622	5.83114	4.96639	5.52149	5.37751	5.45097	6.12224	7.06152	6.33504	5.26917	6.45021	6.42665	5.24764	5.6394	6.41002	6.39227	6.16944	6.4172	5.77653	6.56074
42567	hsa-miR-590-3p	-0.124643	5.64456	5.66191	0.126849	0.998958	5.43028	5.6236	5.40983	5.71285	5.24236	5.66075	5.77388	5.83664	5.40078	5.99287	5.56916	5.7815	5.57223	5.6987	5.74038	5.47281	5.73359	5.79877	5.83362	5.93369	6.15908	5.84946	5.6429	5.6348	5.56925	5.80929	5.49348	5.5893	5.74124	5.41701	5.44263	5.31255	5.76854	5.50506	5.52409	5.51072	5.56459	5.7411
42504	hsa-miR-593-3p	-0.0614238	5.84234	5.85701	0.463099	0.998958	5.65281	5.78944	5.64043	5.87931	5.59177	5.726	5.84172	5.9435	5.59919	6.36205	5.69916	5.983	5.96183	5.89153	5.95375	5.69331	5.84248	5.80264	5.94666	6.0978	6.48129	5.94814	5.8219	5.77403	5.6524	5.90168	5.61091	5.80089	6.12513	5.64345	5.63617	5.66258	5.91962	5.82589	5.84981	5.78318	5.69397	5.97958
17377	hsa-miR-600	-0.10873	7.30469	7.33235	0.496634	0.998958	7.69934	7.94946	7.74749	7.37504	7.50788	6.57422	6.55492	7.4248	7.75888	6.49056	7.56584	7.28108	7.2789	7.70709	7.31911	7.7413	6.70423	7.10734	7.15578	7.32215	6.66919	7.17117	7.6401	7.36923	7.71241	7.26403	7.34561	7.92217	6.7803	7.6879	7.74584	7.63399	7.2344	7.15426	7.12456	6.93529	6.78267	7.13982
17498	hsa-miR-601	-0.0534028	6.06094	6.07338	0.596367	0.998958	5.88486	6.36813	6.40014	5.98377	6.45304	5.93379	5.94168	6.17208	6.25858	5.54502	5.95515	5.73675	6.343	6.44032	6.07503	6.15333	5.99031	5.84634	6.21287	5.73283	5.88921	5.83679	6.40255	6.15996	6.31373	5.58133	6.24919	6.15722	5.99345	6.15509	6.32768	6.36808	5.87157	6.00733	5.9376	5.87154	6.01767	5.74878
145736	hsa-miR-605-5p	0.0435405	5.70382	5.72054	0.810285	0.998958	5.8057	5.08529	5.73769	5.82605	5.15621	5.51553	5.82844	6.02746	5.30989	5.33198	5.72264	6.32755	6.54543	5.17233	5.16155	5.73106	5.87336	5.70214	5.38788	5.35553	5.6484	5.21876	6.33236	6.15377	5.41443	5.34707	5.44105	6.86785	5.93903	5.87316	5.95641	6.8039	5.34203	5.36278	5.6655	5.17032	6.13406	5.47055
27672	hsa-miR-615-3p	0.0197847	5.7917	5.77906	0.78521	0.998958	5.90962	5.76353	5.77716	5.70367	5.7291	5.65317	5.66	5.65542	5.60701	5.3224	6.00445	5.81247	6.12703	5.78257	5.74993	5.76673	5.85972	5.82295	5.88566	5.66579	5.92776	5.70914	6.13134	5.87339	5.71073	5.76391	5.77364	6.00488	5.73483	5.73807	5.91888	5.83489	5.89163	5.41151	5.82125	5.69051	6.07782	5.81206
148652	hsa-miR-620	0.01349	6.41754	6.42789	0.883348	0.998958	6.46909	6.71393	6.63248	6.46841	6.72219	6.42303	6.34846	6.21893	6.65773	5.90075	6.32474	6.16593	6.74721	6.4834	6.27648	6.42108	6.38689	6.29864	6.17231	5.99457	6.25973	6.3981	6.68917	6.47912	6.49916	6.02679	6.46315	6.84221	6.47328	6.48402	6.69935	6.54472	6.50217	6.12931	6.54011	6.41326	6.41432	6.18229
17493	hsa-miR-622	-0.0781748	6.19414	6.2123	0.607919	0.998958	5.69444	6.25263	6.15979	6.24265	6.13335	5.94764	6.20964	6.557	6.44753	5.76295	5.96988	6.11028	7.18521	6.19078	5.95515	6.44143	6.18573	5.88607	6.02501	5.77414	6.26625	5.98073	7.13039	6.48908	6.14115	5.62496	6.07257	7.12193	6.35342	6.00617	6.63402	6.46859	6.22589	5.6847	6.00822	5.8269	6.42549	5.78558
169402	hsa-miR-625-3p	0.0283006	5.7044	5.72219	0.645586	0.998958	5.71536	5.64185	5.59509	5.6151	5.45741	5.83584	5.68575	5.68025	5.46983	5.877	5.79408	5.75814	5.72055	5.84588	6.00136	5.63209	5.62826	5.41406	5.63367	5.64219	6.02601	5.84674	5.69472	5.61924	5.61868	5.76666	5.51835	5.66577	5.85456	5.69883	5.7979	5.65482	5.73856	5.71315	5.73179	5.63223	5.80293	5.74259
148684	hsa-miR-628-3p	-0.0591457	5.94572	5.93169	0.640532	0.998958	5.75533	6.06274	6.16433	5.85737	6.06551	5.70071	5.93437	6.10048	6.00461	5.22128	5.80378	5.94039	6.5054	6.18411	5.73195	6.09231	5.85758	5.88181	5.7928	5.62221	5.64373	6.10372	6.39535	6.27317	6.21641	5.5746	6.18715	6.64337	5.49263	5.93599	6.15287	6.45275	5.74402	5.31702	5.85931	6.00715	6.07821	5.58089
17961	hsa-miR-629-5p	-0.0258461	5.94782	5.97389	0.733134	0.998958	5.7507	6.05917	5.97366	5.88822	5.78609	5.90257	5.80523	6.33704	5.91367	6.11283	5.80575	5.83128	6.20561	6.14528	5.96223	5.89653	5.75039	5.67322	6.05638	5.81642	5.98527	5.78734	6.39314	6.11516	6.05325	5.75128	5.94248	6.08465	5.91131	5.90179	6.27337	6.09566	5.89253	5.7379	5.9295	5.88058	5.80064	5.80919
17327	hsa-miR-630	-0.151612	7.30348	7.31653	0.373342	0.998958	6.626	7.71471	7.63576	6.94111	7.97816	7.20098	7.23332	7.5333	7.73589	6.91843	6.98785	6.49279	7.73909	7.9218	7.74946	7.64774	7.00209	7.31883	7.64483	7.19597	7.15369	7.01364	7.81189	7.10223	7.47885	6.49763	7.8018	7.70159	6.57434	7.70813	7.70183	7.55292	6.76765	7.44667	7.16895	7.162	6.94306	6.72719
42591	hsa-miR-634	0.0867086	6.99915	7.01379	0.330461	0.998958	6.80203	6.96001	6.90191	7.02025	7.06771	7.03803	7.39523	6.65301	7.36365	7.44464	6.96762	7.08134	7.17669	7.07158	7.05874	7.01157	7.14701	6.80625	6.73685	6.74318	7.06352	7.26321	7.06219	6.92441	6.621	6.78372	6.65277	6.94513	6.90833	6.75534	7.20497	7.18398	7.30151	7.17699	6.92079	6.80388	7.1367	6.81202
17391	hsa-miR-635	-0.0690436	6.39082	6.39905	0.746163	0.998958	5.83924	6.44457	6.34874	6.35415	6.7695	5.79139	6.36606	6.24599	6.64651	5.85081	5.9251	5.92282	7.58572	6.5437	6.52961	6.71713	6.32714	6.35295	6.43058	6.1382	6.32956	5.86354	7.38445	6.60781	6.24455	5.39012	6.55285	8.30873	6.16958	6.17964	6.97511	7.00484	6.05985	5.9575	6.21216	6.17802	6.39643	5.9066
42750	hsa-miR-636	-0.0140248	5.71597	5.70611	0.879741	0.998958	6.02874	5.81844	5.81514	5.85994	5.83942	5.60776	5.5639	5.42697	5.85808	5.47785	5.97572	6.05058	5.47068	5.63837	5.80457	5.79686	5.58095	5.80499	5.45135	5.84923	5.29251	5.79392	5.36531	5.75727	5.98165	6.22343	5.85131	5.36807	5.58011	5.63466	5.33367	5.51469	5.89349	5.86437	5.80791	5.73949	5.62937	5.85622
42832	hsa-miR-638	0.0563808	8.93692	8.94982	0.741221	0.998958	8.25305	8.59175	8.70127	8.97113	8.83525	8.85841	9.15474	9.3841	8.84047	8.9117	8.6878	8.78352	9.58383	9.42328	9.21446	9.41897	9.58188	8.41091	9.01748	8.18163	9.21059	8.28835	9.00839	9.14778	8.51729	8.32642	8.63981	9.60152	9.47484	8.7309	9.06699	9.40591	9.3307	8.35403	8.90277	8.52651	9.6854	8.57915
145962	hsa-miR-639	-0.0500683	6.13873	6.16323	0.64973	0.998958	5.79581	6.04335	6.01868	5.9352	6.23673	6.01333	6.16972	5.93158	5.94182	6.09545	6.00733	5.9881	6.89285	6.27707	6.29971	6.12211	6.14202	6.06023	6.07134	6.18691	6.54281	5.95756	6.79817	6.21402	5.93961	5.9254	6.07594	6.89919	5.87596	6.02016	6.35686	6.36686	5.96478	5.8431	5.9409	5.958	6.30752	6.05561
169059	hsa-miR-642a-3p	0.257726	6.01626	6.08381	0.477666	0.998958	5.64583	5.75248	6.35441	5.1525	5.52068	6.21212	4.9926	7.53657	6.65094	4.99517	6.62408	4.95306	7.35672	5.9594	5.95183	5.48847	5.5718	5.2994	6.93989	5.25668	5.96213	4.86868	7.6707	7.18078	6.14772	5.18993	5.62996	6.84696	5.18492	5.96355	8.00478	8.45235	5.06226	5.75504	5.64525	6.28279	5.05651	5.49882
168642	hsa-miR-642b-3p	0.170596	5.52689	5.56021	0.272644	0.998958	5.84461	5.38305	5.90017	5.12955	5.50347	5.61639	5.22859	6.01509	5.86549	4.83317	5.89917	5.30468	5.78503	5.45049	5.6017	5.23297	5.26439	5.23768	5.79878	5.21787	5.17042	5.0228	6.24414	5.75355	5.46032	5.21195	5.51155	5.63496	5.06673	5.54062	6.45142	6.55737	5.16277	5.47682	5.40421	5.76572	5.04583	5.42846
169034	hsa-miR-642b-5p	0.241597	9.41525	9.4128	0.162287	0.998958	8.99868	9.05342	9.02657	9.361	8.97281	9.88859	9.90816	8.99661	9.29027	9.6975	9.19702	9.76678	9.61292	9.36607	9.14318	8.9961	10.0643	9.27113	9.19361	9.06641	10.0462	9.69404	9.5984	9.46193	8.91546	8.92171	8.78033	9.17627	10.2847	9.18153	9.48497	9.16993	10.1895	9.3433	10.0899	8.98374	10.4251	9.16148
17593	hsa-miR-650	-0.150532	5.57055	5.57634	0.344946	0.998958	5.49795	5.93944	5.9757	5.50003	6.02099	5.28814	5.39644	5.44888	5.99034	4.67592	5.44091	5.38064	6.07239	6.10172	5.5313	5.8334	5.02431	5.68805	5.24955	5.45142	5.08607	5.42424	6.27934	5.60591	5.87953	5.25909	5.96162	6.34266	4.88786	5.83353	6.04243	5.87903	5.03544	5.43751	5.43136	5.46849	5.08407	5.23537
145933	hsa-miR-652-5p	-0.116966	6.32027	6.38391	0.62389	0.998958	5.95081	6.2356	6.57198	5.75887	6.37435	6.00774	5.93291	6.7911	6.83354	6.07356	5.94006	5.67199	7.43204	6.73984	6.40995	6.18022	5.86145	5.94103	6.69442	6.14523	6.85582	5.94837	7.91255	6.50097	6.32141	5.62897	6.16835	7.73808	5.52688	6.19883	7.41559	7.28017	5.70224	5.9988	5.95658	5.97053	5.6565	5.84305
17460	hsa-miR-657	0.0594661	5.71082	5.70944	0.318498	0.998958	5.76399	5.70038	5.66167	5.77287	5.61447	5.67147	5.65377	5.54199	5.42813	5.59307	5.83592	5.8236	5.8095	5.8267	5.72437	5.76125	5.95883	5.67127	5.70559	5.64356	5.57075	5.66403	5.81708	5.72169	5.65223	5.67655	5.57571	5.63306	5.86359	5.61182	5.68932	5.61928	5.85424	5.43796	5.91407	5.7684	5.98794	5.79091
42749	hsa-miR-659-3p	-0.0900591	8.2787	8.32345	0.688388	0.998958	7.74824	8.7286	8.64179	7.61951	8.71753	8.42243	7.73746	8.83803	9.05669	7.72422	8.29535	7.23434	8.54454	8.8626	8.83298	8.15423	7.97296	8.29303	8.68856	8.25535	8.08158	7.29528	9.0788	8.46222	8.61582	7.65811	8.77115	8.49072	7.40784	8.69975	9.25378	8.88983	7.29591	8.45412	8.27658	8.50977	7.32422	7.65658
169375	hsa-miR-660-3p	0.349953	10.3944	10.3754	0.274569	0.998958	9.35287	9.96959	10.4751	10.5918	9.45824	10.7411	10.9186	9.62891	9.29864	10.0719	9.97365	10.9597	11.564	9.82707	9.2381	10.2513	11.8672	10.2304	9.8746	9.85875	10.5302	10.4887	10.9335	11.0725	9.89061	9.205	9.55514	10.8217	11.9013	11.0719	10.696	10.6254	11.7553	9.34675	11.2861	9.59049	12.2025	9.86295
169388	hsa-miR-663a	0.143694	7.96649	7.90347	0.554158	0.998958	7.31465	7.79241	7.95501	8.26202	7.95336	7.84027	8.68088	8.04942	7.96974	6.90885	7.52563	7.7955	9.00925	7.45144	7.09662	8.2594	8.52148	7.73531	8.18042	7.12109	8.41402	7.58595	9.05841	8.20636	7.63471	6.62354	7.79482	9.19016	7.90963	8.24691	8.83395	8.64432	8.05879	7.00506	7.74325	7.80487	8.90497	7.64427
145973	hsa-miR-664a-3p	-0.0204473	6.912	6.92799	0.817669	0.998958	6.72305	6.67198	6.42523	6.74285	7.05571	7.02589	7.11098	6.97291	7.24403	7.37529	6.78712	6.88049	7.03545	6.88046	7.14011	6.96344	6.85003	6.66902	6.86014	6.83331	7.37754	7.10565	7.12525	6.6603	6.58144	6.93558	6.79637	7.18784	6.7962	6.67535	7.02473	6.93549	6.87016	7.05501	6.81489	6.77662	6.80359	6.88634
168882	hsa-miR-664b-3p	-0.0270824	9.05787	9.03537	0.745572	0.998958	8.70494	8.63134	8.80448	8.85537	9.2605	9.29103	9.26131	8.88122	9.03104	9.07121	9.24802	8.9904	9.16406	9.06305	9.04666	9.02657	9.32521	9.15928	9.09217	9.06399	9.36723	9.193	9.09045	8.9909	8.77273	8.98504	9.18568	9.2442	9.16827	8.93796	8.843	8.91027	9.31977	8.65359	9.14893	8.97018	9.3639	9.08233
145768	hsa-miR-665	0.0226963	8.21863	8.21944	0.918779	0.998958	7.17211	8.32697	8.20022	8.23421	8.63341	7.57483	8.07995	8.50423	8.53856	8.06752	7.60075	7.86814	9.23822	8.3476	7.87745	8.67293	8.58513	8.09478	8.29735	7.60018	8.71651	7.65753	9.07887	8.70719	7.96532	6.6979	8.1799	9.33526	8.35955	8.20298	8.72747	8.71598	8.38626	7.69845	8.00802	7.77755	9.03835	7.54032
145701	hsa-miR-668-3p	0.0616216	6.62786	6.62231	0.754456	0.998958	7.0926	7.27069	6.94706	7.01755	6.93643	5.94156	5.59071	5.43794	6.51957	6.01333	6.8139	6.92541	6.18585	6.77992	6.62122	6.77809	6.63045	6.65804	6.39887	7.10766	6.14799	8.08504	6.13204	6.33635	7.16662	6.97052	6.75442	6.0685	6.25644	6.86178	6.56904	7.00198	6.50571	6.7843	6.56998	6.41981	6.42399	7.13724
42761	hsa-miR-675-5p	-0.0418282	9.00958	9.09844	0.899471	0.998958	8.2455	9.32222	9.70137	8.03305	9.17865	8.9709	8.17793	10.2805	10.2088	8.18073	8.99286	7.55015	9.56453	9.79538	9.29698	8.91895	8.67301	8.72201	9.97222	8.98259	8.97962	7.53352	9.97879	9.54856	9.59882	7.84671	9.24898	9.62726	7.86505	9.55593	10.3985	10.6057	7.57392	9.16144	8.76558	9.07871	8.04767	8.1809
148118	hsa-miR-676-5p	0.00109948	5.67775	5.6714	0.99244	0.998958	5.57202	5.87426	5.71659	5.97999	5.29489	5.46721	5.56505	5.71522	5.35266	5.30804	5.49302	6.11302	5.94575	6.15522	5.64929	5.4991	6.03547	5.19175	5.35932	5.93773	6.10467	6.18615	5.87188	5.37662	5.84282	5.46809	5.52169	5.85406	5.37313	5.50089	5.61443	6.1607	5.96747	5.53734	5.52656	5.46434	5.41776	5.74035
42964	hsa-miR-7-2-3p	0.0667844	5.87448	5.88235	0.631419	0.998958	6.04989	5.7949	5.89062	5.9192	5.87388	5.87513	5.9677	5.34945	5.74729	5.47847	5.80851	5.7936	6.49363	5.49106	5.40254	5.81888	5.76757	5.80219	5.45539	5.47624	6.01207	5.96642	7.15108	5.74441	5.89244	5.77159	5.82247	6.60602	5.83228	5.75763	6.54007	5.90211	5.99237	5.683	5.94865	5.83066	5.90803	5.61274
29490	hsa-miR-7-5p	-0.107009	6.2753	6.27245	0.19878	0.998958	6.16236	6.55301	6.37833	6.25283	6.78686	6.20911	6.1206	6.10856	6.52625	6.34268	6.15318	6.07746	6.14943	6.34739	6.47222	6.14136	6.00655	6.32071	6.32106	6.26008	6.17956	6.26302	6.25134	6.22113	6.49476	6.2781	6.7605	6.09882	6.28982	6.40767	6.07146	5.88981	6.12771	6.24206	6.53985	6.47325	6.15089	6.0315
146196	hsa-miR-711	-0.0593078	8.36406	8.42507	0.88698	0.998958	8.02836	8.95792	9.38895	6.81908	9.17091	8.17298	7.06987	9.47132	10.4283	7.08886	8.28571	6.60869	9.30917	9.43208	8.77958	8.33627	7.1561	8.19215	9.74228	7.94389	7.93369	6.78081	9.53917	8.79752	9.03601	7.358	8.9084	8.94269	6.86741	8.75029	9.54982	10.4033	6.92517	8.4563	8.33076	8.61487	6.90597	7.35172
146064	hsa-miR-718	-0.153364	6.54032	6.58275	0.185687	0.998958	6.23323	6.51424	6.17556	6.53806	6.05912	6.62499	6.52103	6.81196	6.77238	7.46977	6.30037	6.48965	6.42153	6.49834	6.75272	6.37784	6.6556	6.39989	6.74281	6.71464	7.16199	7.04601	6.48624	6.52961	6.39096	6.76942	6.3183	6.59327	6.60818	6.20064	6.38071	6.07679	6.60437	6.70583	6.31614	6.22583	6.41795	6.62636
27568	hsa-miR-744-5p	0.094638	10.7638	10.7752	0.783688	0.998958	9.33206	10.9489	10.7707	10.824	11.5831	9.666	11.115	10.5447	11.5493	10.2722	9.70599	9.87262	12.4178	11.5694	11.1841	11.6738	10.4811	10.6797	10.1879	9.98211	10.6682	10.1928	12.3123	11.2113	10.079	8.83279	11.3439	12.6973	10.0794	10.5402	12.0878	11.6919	10.2343	10.4252	10.3947	10.845	11.2777	9.75191
148068	hsa-miR-758-5p	-0.0217622	6.04504	6.01784	0.872074	0.998958	5.5675	6.4706	6.18029	5.87594	6.72544	6.08414	6.09926	6.11204	6.49808	5.15649	5.88223	5.57662	6.21896	6.41204	6.21015	6.24207	5.94031	6.19613	6.04284	5.81258	5.48816	5.8611	6.1771	6.06411	6.21542	5.37658	6.5628	6.27364	5.74787	6.41807	6.10077	6.09769	5.96604	5.91847	6.08863	6.29412	6.12511	5.63202
148688	hsa-miR-765	0.0103089	6.19332	6.23806	0.954686	0.998958	5.71242	6.35899	6.54084	5.89416	6.31734	6.0221	5.86757	6.95133	6.96778	5.66139	6.05198	5.63205	6.67278	6.77957	6.15544	6.12256	5.89587	5.91385	6.54399	5.94919	6.03455	5.64019	7.09433	6.44734	6.37754	5.41567	6.10357	6.49678	5.90364	6.20954	7.15848	7.02089	5.70717	6.12843	6.09879	5.94108	5.9149	5.64189
146111	hsa-miR-767-5p	0.0231959	6.66777	6.65822	0.886926	0.998958	7.11022	7.08114	6.82168	7.00624	6.27817	5.98086	6.11283	6.13069	5.8387	6.44694	6.64852	7.09357	6.7247	6.07006	6.48489	6.50063	6.68452	6.72211	6.27818	7.02304	6.67295	7.70727	7.24468	6.68345	6.99246	7.19689	6.58734	6.80226	6.44843	6.51315	7.07102	6.97174	6.60323	6.50466	6.54363	6.37753	6.19361	7.22324
42808	hsa-miR-874-3p	0.0134262	5.75201	5.74293	0.907713	0.998958	5.88278	5.96007	5.83782	5.68287	5.98619	5.55893	5.52162	5.42462	5.55241	4.91474	5.74604	5.72849	6.08218	5.78898	5.66442	5.65722	5.57064	5.74634	5.79514	5.54766	5.39619	5.56359	6.40508	5.78208	5.83398	6.19127	5.87142	6.41294	5.52858	5.84113	6.11618	6.09585	5.5161	5.61311	5.69447	5.59551	5.58341	5.88622
148622	hsa-miR-877-3p	0.176695	7.58862	7.60184	0.283175	0.998958	7.39044	7.09804	7.26338	7.23242	7.02246	7.93614	7.8101	7.13458	7.44358	7.76931	7.5051	8.03871	7.99313	7.42978	7.08168	7.46111	8.28047	7.58727	7.3938	7.20604	8.04343	7.69528	7.84843	7.75445	7.23726	7.11192	7.08749	7.50931	8.48132	7.69632	7.90869	7.58155	7.83215	7.51893	8.07372	6.9077	8.65097	7.35125
30033	hsa-miR-877-5p	-0.0256553	6.95735	6.99694	0.820284	0.998958	6.62048	7.13078	7.22983	6.8294	7.24977	6.84826	6.88854	7.22874	7.28861	6.29286	6.72486	6.59163	7.45518	7.19096	6.98906	7.02127	6.84461	6.75788	6.97537	6.7421	7.04939	6.8946	7.45731	7.05592	6.87208	6.50198	6.9617	7.3846	6.83708	6.9677	7.39567	7.2941	6.82642	6.78739	6.91073	6.67794	7.01478	6.58974
42633	hsa-miR-885-3p	0.122607	5.60162	5.59841	0.478286	0.998958	5.40138	5.15571	5.75814	5.88782	5.46792	5.70044	6.10403	5.88632	5.16663	5.08165	5.51634	5.71714	5.98729	5.61776	5.14098	5.86047	6.32859	5.18666	5.39751	5.07923	5.29967	5.03114	5.65266	5.93013	5.25498	5.10031	5.23658	6.23061	6.44892	5.6474	5.59566	5.99133	6.25721	5.10416	5.69137	5.01281	6.58888	5.34594
46259	hsa-miR-885-5p	-0.0687534	6.06691	6.09977	0.356053	0.998958	6.00422	6.16632	5.88836	6.19814	5.81479	6.04502	6.13958	6.17192	6.22491	6.31637	5.93685	6.09246	6.0071	6.11554	6.23634	5.87474	6.11977	5.88384	6.19118	6.24888	6.52165	6.21302	6.01775	5.9588	5.9691	6.31457	5.8569	6.06059	6.05617	5.79674	6.09083	5.86364	6.23963	6.16262	5.79702	5.86032	5.88776	6.19924
28047	hsa-miR-890	-0.0661954	6.05294	6.06169	0.202822	0.998958	5.92857	5.9755	5.96106	6.06469	5.92464	6.06802	6.08895	6.15095	6.02193	6.14949	6.04975	6.13932	6.11964	6.02329	6.08629	5.98725	6.10166	5.9795	6.1464	6.057	6.2966	6.15545	5.98876	6.16812	6.01258	5.97856	6.01577	6.09173	6.32662	5.94819	5.97404	5.87629	6.03873	5.87263	6.03122	5.97246	6.21796	6.02212
27961	hsa-miR-891a-5p	0.0557575	6.64807	6.63555	0.48379	0.998958	6.94789	6.66296	6.77373	6.9087	6.61107	6.55214	6.56827	6.40986	6.49228	6.45813	6.89559	6.91051	6.83413	6.20131	6.44639	6.6304	6.6168	6.53352	6.32098	6.4826	6.42808	6.57035	6.95051	6.64156	6.57697	6.76763	6.55139	6.95933	6.69633	6.69045	6.85474	6.85911	6.73146	6.55215	6.63463	6.57693	6.56256	6.76512
29852	hsa-miR-9-3p	-0.0890405	5.63716	5.61991	0.464803	0.998958	5.91319	5.70112	6.00116	5.47844	5.96001	5.80862	5.62772	5.64572	6.21181	5.44296	5.85695	5.60647	5.15877	6.35704	5.88843	5.64401	5.47158	5.57512	5.74286	5.36558	5.00241	5.43489	5.12448	5.46456	5.91324	5.5234	5.86559	5.17318	5.72413	5.99388	5.28562	5.55907	5.49843	5.58985	5.76213	6.00073	5.42767	5.41146
4040	hsa-miR-9-5p	-0.0877746	5.66348	5.67595	0.252148	0.998958	5.56004	5.69944	5.45053	5.64695	5.31537	5.58829	5.63985	5.78317	5.5349	6.18027	5.64243	5.69553	5.5584	5.67117	5.71931	5.53388	5.76814	5.57733	5.89701	5.89343	6.02553	5.79879	5.57188	5.63713	5.58321	6.01371	5.54438	5.6258	5.82049	5.4824	5.54827	5.39905	5.6534	5.7071	5.63093	5.39541	5.66051	5.75879
42932	hsa-miR-920	0.163641	6.84459	6.86202	0.130663	0.998958	7.16296	6.37975	6.8316	6.86791	7.21856	7.04616	7.68073	6.88045	6.56902	6.69428	7.13952	6.74993	7.01491	6.51403	6.81435	6.64048	6.69304	6.56504	6.39661	6.41841	6.74887	6.8308	6.95009	6.68385	6.50025	6.82616	6.62265	7.01678	6.99596	6.85112	6.98413	7.04866	6.93082	7.10439	6.79826	7.24629	6.93704	6.74068
46507	hsa-miR-921	-0.106184	6.80857	6.81058	0.547272	0.998958	6.49601	7.21399	7.35822	6.6716	7.30773	6.70469	6.74394	6.46728	7.65084	5.85942	6.84276	6.26946	7.22606	7.63922	7.13583	7.47714	6.39472	6.66971	6.76569	6.55182	6.22221	6.39981	7.55186	6.60482	7.01131	6.05025	6.92477	7.32491	6.37028	7.02139	7.10897	6.9573	6.47431	6.72443	6.82055	6.72356	6.68087	6.30795
145693	hsa-miR-92a-3p	0.0417713	6.7907	6.75876	0.788353	0.998958	6.94739	6.54134	6.59082	6.96439	6.36011	7.56072	7.30771	7.13453	6.62821	7.29202	7.01779	7.11876	6.02952	6.19804	6.56315	6.89219	6.65179	6.98239	6.64783	7.23123	6.80073	7.33218	6.14602	6.43857	6.67485	7.31053	6.61973	6.06914	6.72024	6.68522	6.27682	6.57181	6.64146	7.36199	6.96746	6.86923	6.6937	7.20692
145897	hsa-miR-92b-3p	0.00984166	5.87543	5.8369	0.922294	0.998958	6.12566	5.69089	6.02689	5.7453	5.85937	6.14421	5.85758	5.7701	6.06609	5.94802	6.1504	6.02611	5.38082	6.05862	5.88215	5.99954	5.6251	6.07254	5.80022	6.14185	5.28375	6.00966	5.59721	5.52943	6.0562	6.14773	6.00642	5.50864	5.5288	6.1615	5.59667	5.66536	5.77239	6.1309	5.98974	5.98401	5.75144	6.1751
30687	hsa-miR-93-5p	-0.0262348	6.52127	6.49107	0.837526	0.998958	6.63835	6.41269	6.33968	6.72104	6.22419	7.11253	6.81342	6.88701	5.98638	6.85585	6.65923	6.91846	5.90936	6.13475	6.26983	6.67095	6.39133	6.7497	6.44168	6.95321	6.53562	6.81916	5.994	6.31686	6.47032	6.98113	6.49769	6.0516	6.58268	6.46519	5.97633	6.2585	6.4832	6.78385	6.44841	6.66363	6.46185	6.92873
17863	hsa-miR-934	0.0304328	6.47558	6.4712	0.665596	0.998958	6.55359	6.48721	6.52253	6.49617	6.66199	6.37132	6.64646	6.27482	6.24031	6.05799	6.45868	6.42478	6.71666	6.47086	6.39557	6.46909	6.5946	6.46388	6.30958	6.36143	6.5098	6.47316	6.70237	6.48623	6.48316	6.17241	6.36983	6.62997	6.65009	6.62074	6.61593	6.52781	6.57436	6.22387	6.56545	6.3203	6.76754	6.40162
42869	hsa-miR-936	-0.121231	6.86361	6.88255	0.51502	0.998958	6.26493	7.21408	7.24531	6.45454	7.51839	6.84667	6.52042	7.34681	7.67445	6.33331	6.52302	6.03484	7.28167	7.32103	7.31749	7.05286	6.48879	6.86361	7.04303	6.79567	6.49997	6.12091	7.5681	6.88033	7.04802	6.24665	7.36617	7.13657	6.32663	7.33965	7.34997	7.26787	6.24106	7.12466	6.82576	6.81553	6.32476	6.19359
42514	hsa-miR-937-3p	0.0618909	6.08657	6.11503	0.649508	0.998958	6.22468	6.20445	6.34538	6.10917	5.93848	5.70561	5.81886	5.91127	6.2421	5.36771	6.28281	6.32976	6.52385	6.01863	5.74756	6.13664	5.63434	5.99137	5.69676	6.00931	5.66214	6.06325	6.78572	6.22242	6.36964	6.22486	6.10336	6.89397	5.76358	5.87843	6.65848	6.69984	5.91465	5.74292	6.01453	6.07781	5.80727	6.16791
148624	hsa-miR-942-5p	-0.00700458	5.76305	5.78765	0.89709	0.998958	5.85957	5.86349	5.69285	5.7956	5.54641	5.82039	5.71677	5.59802	5.74294	5.83341	5.80307	5.80444	5.84177	5.78783	5.72397	5.58755	5.73134	5.48775	5.65628	5.77188	5.9441	5.87602	5.71644	5.92821	5.80039	5.9452	5.75683	5.83442	5.88164	5.5871	5.86092	5.62223	5.75674	5.80955	5.74888	5.75014	5.74176	5.76992
11182	hsa-miR-98-5p	0.0658932	8.79629	8.78749	0.802061	0.998958	9.68283	9.3154	8.57982	9.25795	8.66785	9.33077	9.3433	8.51051	8.67196	9.57479	9.38391	9.48853	7.20328	8.00531	8.49267	8.87924	8.70387	8.91559	8.21213	9.03025	7.66887	9.11594	7.41819	8.93975	8.96914	9.86462	8.7942	7.38319	9.36439	8.70444	7.75652	8.2904	8.92939	9.32275	9.30039	9.31226	8.52799	9.34682
42708	hsa-miR-99a-5p	0.0463598	6.7607	6.70135	0.851916	0.998958	7.25053	6.62009	6.91622	7.00629	6.9233	7.33771	7.24776	6.87503	6.52545	7.18261	7.27354	7.67136	5.40783	6.25293	6.3756	6.76986	6.3766	6.9863	6.45047	6.93832	5.43446	6.47344	5.39547	6.59859	6.92653	7.96063	7.02877	5.81596	7.0176	7.48897	5.3868	6.64175	6.829	7.39634	7.01673	7.19405	6.50864	7.40508
17898	hsa-miR-99b-3p	0.122788	7.17792	7.2102	0.338624	0.998958	7.47329	6.89982	7.36479	7.25998	6.95208	6.85675	7.28022	7.27121	6.84045	6.93465	7.3003	7.44422	7.97618	6.78491	6.95867	7.13264	7.12477	6.95038	6.7998	6.79925	7.33482	6.86435	7.9022	7.30648	6.9557	7.11843	6.93783	7.73404	7.06315	6.94078	7.74338	7.71232	7.05253	6.94059	7.21606	6.94666	7.39303	7.19431
11184	hsa-miR-99b-5p	0.0542108	7.60334	7.57289	0.718711	0.998958	8.06785	7.38334	7.82584	7.82991	7.45416	7.84088	7.92808	7.61791	7.40437	7.67104	7.95962	8.07532	6.89911	7.19255	7.40613	7.76076	7.17245	7.78046	7.25138	7.84766	6.91054	7.16906	7.14968	7.44408	7.77717	8.48375	7.80802	7.21487	7.59257	7.83938	7.04582	7.41389	7.55434	8.16274	7.87616	8.00291	7.17946	7.93381
28302	hsa-miRPlus-A1015	0.0754398	8.50799	8.49087	0.529676	0.998958	8.60541	8.57825	8.1454	8.77742	8.23421	8.60951	8.5687	8.4024	8.11106	8.51941	8.38343	8.76411	8.5956	7.70388	8.24795	8.60559	8.69011	8.46683	8.00335	8.83138	8.92613	8.66071	8.67671	8.86899	8.63627	8.80728	8.24332	8.90306	8.15576	8.04109	8.82993	8.77872	8.47804	8.67387	8.47731	8.34917	8.10369	8.84968
42793	hsa-miRPlus-A1072	-0.0679372	7.38632	7.4048	0.668834	0.998958	7.0647	7.61451	7.66974	6.91902	7.78443	7.39107	7.39762	7.8777	7.92057	6.61552	7.44602	6.82177	7.76138	7.73672	7.5752	7.39802	7.12669	7.30095	7.67952	7.17751	7.10035	6.82891	8.00718	7.46987	7.52114	6.84322	7.63915	7.76092	6.8687	7.70065	7.92444	7.94175	6.78306	7.7351	7.21801	7.14104	7.14919	6.76892
17858	hsa-miRPlus-A1073	-0.0855598	6.38269	6.42496	0.444493	0.998958	6.31887	6.37567	6.07017	6.40976	5.8186	6.42295	6.43804	6.53268	6.54872	7.1891	6.22945	6.38459	6.2962	6.32611	6.54808	6.14102	6.45385	6.2313	6.56467	6.71022	7.09324	6.69282	6.33905	6.32221	6.18835	6.62906	6.12716	6.24274	6.43526	5.94102	6.39663	6.15339	6.46072	6.65703	6.14078	6.01384	6.20444	6.49429
145956	hsa-miRPlus-A1083	0.0416865	6.10939	6.12039	0.655496	0.998958	6.26141	6.10525	6.12825	6.23329	5.79967	6.21547	6.10081	6.42069	5.71131	6.37332	6.23525	6.26411	6.26754	5.81927	5.97707	5.939	5.78022	5.88247	5.65425	6.28881	6.33251	5.86946	6.39246	6.30923	6.1805	6.43145	5.89119	6.1744	6.14192	5.83768	6.30122	6.25418	5.95138	6.0694	6.398	6.25295	5.76028	6.15095
169416	hsa-miRPlus-A1086	0.193296	5.98673	5.8627	0.427597	0.998958	5.60313	5.46711	5.48428	6.47449	6.31161	6.12252	6.3222	5.09652	5.3718	6.23346	5.8273	6.45257	5.77221	5.85373	5.91217	5.85795	7.2146	6.16791	6.66795	6.65993	5.70001	6.6597	5.20171	5.3234	5.67442	6.08033	6.17375	4.97758	5.88639	5.83037	4.96825	4.94872	7.7675	5.84965	6.36994	6.4189	6.02283	6.76888
17848	hsa-miRPlus-A1087	0.0306708	7.3105	7.2015	0.912708	0.998958	7.50766	6.84455	7.31112	8.45455	7.52769	7.2894	7.58597	7.21525	6.86435	7.73711	7.28525	8.38282	6.27603	6.90303	7.74483	7.2494	7.6504	7.24966	7.42128	8.31584	6.67099	8.23978	5.762	6.85817	7.54655	7.82471	7.90515	5.82089	6.91201	6.76488	5.97224	7.12337	8.23457	7.5804	7.24014	7.62152	6.28303	8.62245
145934	hsa-miRPlus-B1114	-0.145029	5.98889	6.01218	0.0341206	0.998958	5.78372	6.09073	5.93245	5.81388	5.91982	5.97872	5.72353	6.05449	6.3082	6.20375	5.8547	5.80084	6.16882	6.21842	6.17054	5.83803	5.89183	5.93564	6.11854	6.03449	6.26071	6.2093	6.21022	5.96851	6.10398	6.05073	5.95817	6.07623	6.03409	5.86972	6.01788	5.99246	5.78031	5.91258	5.80751	5.91208	5.76887	5.80349
42838	hsa-miRPlus-C1076	0.0290964	6.76025	6.78195	0.901961	0.998958	6.09145	6.61981	6.63783	6.49685	6.96485	6.49818	6.73086	7.00631	7.24412	6.29908	6.191	6.32269	8.22742	6.8948	7.05666	6.99138	6.38764	6.47323	6.45416	6.45924	6.96517	6.42226	8.10885	6.67725	6.49679	6.13414	6.66906	8.30372	6.17185	6.6271	8.16563	7.58914	6.23389	6.82927	6.34017	6.33289	6.52036	6.25442
147986	hsa-miRPlus-K1303*	-0.0257194	6.18641	6.20017	0.833163	0.998958	6.27661	6.40099	6.39293	6.21864	6.01085	6.19765	5.78586	6.07228	6.42756	5.73363	6.21729	6.49415	6.52422	6.20448	5.86765	6.10025	5.76962	6.14299	6.09635	6.48971	5.92828	6.76968	6.54254	6.16807	6.38212	6.47136	6.069	6.27141	5.74685	5.98167	6.84971	6.6484	6.01046	6.25032	5.84773	5.91967	5.56663	6.23592
147576	hsv1-miR-H1-3p	-0.0142263	5.75689	5.78235	0.84973	0.998958	5.70951	5.89996	5.67924	5.90601	5.49079	5.73372	5.76587	5.88647	5.97325	6.234	5.61597	5.81606	5.68271	5.74678	5.80304	5.64743	5.61434	5.42082	5.68897	5.76856	5.98376	5.92149	5.67913	5.81773	5.60798	6.06046	5.61734	5.75267	5.76338	5.509	5.68876	5.58756	5.87595	6.0545	5.59517	5.56674	5.7361	5.86046
147804	hsv1-miR-H17	-0.0707073	9.23461	9.23377	0.791315	0.998958	8.31255	9.479	9.01298	9.14388	10.048	8.54386	9.17563	9.24662	10.0073	8.73482	8.54838	8.71889	10.6088	9.66413	9.6901	9.76189	8.94376	8.96497	8.91532	8.58171	9.26938	8.92629	10.2239	9.60498	9.03573	7.8269	9.66964	11.3434	8.71377	8.76843	9.71775	9.75345	8.84861	9.06695	9.0588	9.38809	9.34443	8.25224
147830	hsv1-miR-H18	0.214659	5.82592	5.82826	0.359359	0.998958	5.82732	5.47463	5.50704	5.53748	6.3606	5.60926	5.65768	6.11467	6.21616	5.12643	5.51891	5.31247	6.99652	5.67438	5.81945	5.83617	5.65932	5.51773	5.88492	5.04647	6.14356	5.15662	7.14437	5.78843	5.31208	5.14169	6.02834	7.07782	5.19385	5.73735	6.96814	7.28449	5.25087	5.45007	5.65097	6.20899	5.64305	5.50647
146058	hsv1-miR-H3-3p	-0.0286305	5.88215	5.90526	0.75015	0.998958	5.8238	5.80453	5.67294	5.94074	5.54198	5.75016	5.88144	6.01365	5.60017	6.5652	5.71496	5.99544	5.77685	5.86442	5.99889	5.67751	6.06256	5.77277	5.89153	6.17903	6.37795	6.00115	5.86292	5.86832	5.76535	6.13785	5.71019	5.70422	6.04205	5.6466	5.80212	5.60767	5.97942	5.97165	5.83996	5.741	5.77974	6.15478
146159	hsv1-miR-H4-3p	0.138878	8.63046	8.61041	0.567971	0.998958	9.36607	9.52616	8.61968	9.3879	8.03854	8.02758	8.21427	7.76574	7.66758	8.10627	8.96076	9.32833	8.19166	7.7148	8.31201	8.36894	8.88633	8.88835	7.94762	9.3806	8.55281	10.2027	8.41085	8.49342	9.3817	9.49088	8.53943	7.68339	8.24323	8.33894	8.66824	8.68747	8.85152	8.58978	8.54748	8.50265	8.33788	9.73574
146098	hsv1-miR-H5-3p	0.00194471	6.4622	6.48709	0.992057	0.998958	7.06581	7.13223	6.574	6.42189	6.93505	6.63059	6.73436	6.02039	6.76739	6.64674	6.85224	6.82018	5.56899	6.77029	6.62461	6.74979	6.62759	6.51439	6.6232	6.5546	5.44642	5.33364	5.44556	6.45038	6.66663	6.95967	6.35472	5.38012	6.79657	6.38555	5.76384	5.9339	7.0016	6.42496	6.66328	6.69439	6.62224	6.60563
146117	hsv1-miR-H6-3p	0.0644432	10.1545	10.1406	0.65313	0.998958	8.92296	10.316	10.0088	10.0422	10.6257	10.299	10.408	10.1843	10.5086	9.81289	9.88062	9.92986	10.2651	10.3195	10.3711	10.8744	10.2916	9.89358	10.2078	9.99707	10.082	10.2795	9.75739	9.81957	10.2156	9.60415	10.5768	10.4064	10.438	9.89022	9.93005	10.1751	10.3524	9.87472	10.104	10.2896	10.8912	10.0261
147682	hsv1-miR-H6-5p	-0.0360346	6.17586	6.20912	0.811028	0.998958	5.79385	6.26367	6.68308	5.72709	6.41626	6.18338	5.78885	6.65304	7.06993	5.81487	5.99739	5.73625	6.3373	7.00898	6.38471	6.0657	5.82296	6.08866	6.62188	6.15522	5.86767	5.5622	6.6486	6.23994	6.38501	5.47306	6.23357	6.15137	5.94736	6.38137	6.52635	6.55223	5.77448	6.26443	6.11226	6.09388	5.86453	5.9911
146090	hsv1-miR-H7-3p	0.233547	9.21002	9.22956	0.541829	0.998958	8.63258	8.12101	9.43793	9.69404	8.07458	9.11933	10.5718	9.50258	8.32299	8.79483	8.6408	9.67101	10.8813	8.88743	7.97942	9.85944	9.80371	8.54887	8.35716	8.23407	9.7693	9.75567	10.4098	9.94906	8.71125	7.42203	8.10215	10.5056	9.64562	9.42018	10.1139	10.9154	9.46288	8.41519	8.96475	6.9918	10.9075	9.38382
146042	hsv1-miR-H8-3p	0.00155416	6.22596	6.2406	0.982844	0.998958	5.93816	6.09738	6.00901	6.13201	6.19672	6.2894	6.13625	6.68237	6.33081	6.55753	6.06878	6.06521	6.2259	6.41463	6.39215	6.20446	6.18666	5.97637	6.46335	6.19262	6.33592	6.03169	6.24091	6.16858	6.20904	6.18346	6.28812	6.35357	6.12378	6.27414	6.47779	6.34195	6.02813	6.37185	6.09591	6.19606	6.15066	6.15515
146089	hsv1-miR-H8-5p	0.0543239	5.86771	5.87401	0.551716	0.998958	5.81918	5.87737	5.5906	5.76464	5.93262	5.85806	5.87191	5.76938	5.89794	5.42754	5.90016	5.73697	6.2023	5.77849	6.2802	5.86884	5.76249	5.82176	5.82692	5.63913	5.64709	5.5594	6.16648	5.99703	5.69545	6.04503	5.84085	6.63743	5.72259	5.7504	5.96453	5.9766	5.69675	5.87003	6.07678	5.8625	6.05212	5.78548
147803	hsv2-miR-H10	0.198953	8.17983	8.19337	0.395651	0.998958	7.51805	7.6948	7.89606	8.05642	7.73963	8.25733	8.42793	9.2574	7.79784	7.94181	7.90156	7.97036	8.8855	8.2635	7.79423	8.39881	8.78606	7.46375	8.17795	7.26062	9.01603	7.7261	8.91235	8.70367	7.49728	7.5722	7.40136	9.29803	8.7051	7.81672	9.1423	8.96884	8.47889	7.67252	8.08469	7.35587	9.0319	7.9602
147738	hsv2-miR-H20	-0.181918	6.5981	6.62555	0.136659	0.998958	6.42123	6.86535	6.9356	6.42243	6.94949	6.65207	6.41565	6.77949	7.37904	6.28466	6.44047	6.35148	6.49533	7.35845	6.97606	6.61377	6.15116	6.61783	6.71478	6.66857	6.45869	6.56681	6.66289	6.26392	6.69731	6.36996	6.82995	6.89127	6.02945	6.8289	6.64753	6.6335	6.17729	6.81442	6.28909	6.39693	6.18842	6.48869
147864	hsv2-miR-H24	-0.0477642	5.69897	5.71501	0.532417	0.998958	5.58427	5.64654	5.49292	5.69613	5.48934	5.78887	5.76075	5.97995	5.93989	6.21214	5.49244	5.56276	5.57024	5.6399	5.7496	5.5403	5.63414	5.46521	5.78045	5.83301	6.11142	5.69863	5.76098	5.68607	5.6021	5.81924	5.58569	5.76408	5.74801	5.63553	5.73402	5.63414	5.60028	6.04978	5.55622	5.57229	5.49786	5.64546
147900	hsv2-miR-H6-3p	0.246248	7.77344	7.76998	0.183452	0.998958	7.64656	7.37891	7.69568	7.7942	7.18282	8.11509	8.03926	7.06944	7.48893	8.16627	7.65954	8.19859	8.27663	7.66122	7.27941	7.53528	8.45596	7.59016	7.42111	7.25839	8.20086	8.17787	8.21994	7.79208	7.26514	7.14648	7.04976	7.57531	8.57254	7.73457	8.25932	7.73292	8.75103	7.66526	8.03684	7.13855	8.72916	7.42971
147662	hsv2-miR-H6-5p	-0.255447	6.96083	6.98939	0.349262	0.998958	6.73468	7.50187	7.61991	6.04216	8.04909	7.12615	6.13562	8.0766	8.00576	6.65916	7.13057	5.95756	6.62205	8.47509	7.65391	7.41001	6.36892	6.83414	7.7108	6.8141	6.07596	5.95635	6.69481	6.76245	7.4936	6.67132	7.46555	6.59704	5.90726	7.88564	7.07772	6.82036	5.90905	7.30229	7.0858	7.28838	6.16445	6.42522
147790	hsv2-miR-H7-3p	0.156614	8.73797	8.72777	0.639519	0.998958	8.06631	7.68488	8.90925	9.04751	7.67245	8.77044	9.76783	9.17809	7.91446	8.37783	8.16995	9.11958	9.95508	8.38951	7.74107	9.32727	9.52798	8.37888	8.15258	8.00938	9.5971	9.22051	9.83966	9.37692	8.09991	7.09006	7.71949	10.021	9.09719	8.9277	9.50167	9.8679	9.03725	8.02274	8.52864	6.81813	10.1966	8.91996
147836	hsv2-miR-H7-5p	0.0266852	5.7914	5.7987	0.880275	0.998958	6.23693	5.40293	5.81003	5.54738	6.01334	5.55908	5.68412	5.85366	5.71579	5.19576	5.63751	5.59646	6.89346	5.75268	5.61439	5.85121	5.32744	5.49792	5.74614	5.35997	6.01228	5.79654	7.04304	5.85553	5.54124	5.3101	5.74089	6.81968	5.24548	5.91261	6.65853	6.2896	5.54905	5.53181	5.57366	5.86765	5.45715	5.57231
147840	hsv2-miR-H9-3p	-0.0776634	6.42716	6.40821	0.593626	0.998958	6.00447	6.19288	6.69818	6.061	6.21997	6.22145	6.46657	6.14051	6.97643	6.00256	6.00892	6.62052	6.78763	6.7462	6.40645	6.64148	7.4694	6.7331	6.54211	5.8092	6.46761	6.94932	6.42935	6.67521	6.19488	5.94681	6.00247	6.7907	6.64063	6.45922	6.3561	6.65215	6.38807	6.30462	6.8026	6.14725	6.5053	5.77067
17567	kshv-miR-K12-1-5p	0.0364722	5.75215	5.74633	0.670694	0.998958	6.35152	5.8344	5.8086	5.96181	5.72925	5.66099	5.87478	5.74589	5.3721	5.4645	5.8905	5.8284	5.9844	5.63513	5.43523	5.77618	5.74864	5.48852	5.2991	5.4274	5.76229	5.75707	5.94008	5.85755	5.72255	5.72213	5.75568	5.85951	5.91049	5.72939	5.83548	5.79658	5.96724	5.51441	5.80513	5.67652	5.98821	5.66396
42656	kshv-miR-K12-10a-3p	-0.0140466	5.74816	5.77475	0.848225	0.998958	5.68375	5.85384	5.57349	5.84676	5.54214	5.88875	5.84555	5.79645	5.86115	6.00021	5.6168	5.94393	5.7686	5.84039	5.83918	5.71044	5.56625	5.26594	5.46334	5.65971	6.11552	5.97827	5.71052	5.80887	5.59918	5.96525	5.62332	5.71749	5.8056	5.64286	5.7801	5.66361	5.9458	5.84151	5.62373	5.74087	5.58478	5.71617
42624	kshv-miR-K12-10b	-0.0558346	5.88349	5.89576	0.503445	0.998958	5.7537	5.90596	5.66077	6.03374	5.60998	6.0881	6.04034	6.07755	6.03274	6.34893	5.79999	5.89334	5.72456	5.85756	6.02996	5.70809	5.73437	5.47239	5.84798	6.00004	6.30928	6.10964	5.79743	5.88235	5.74933	5.99217	5.62485	5.94968	6.17528	5.64731	5.77879	5.66617	6.02644	5.97646	5.89736	5.73585	5.71942	5.9148
147919	kshv-miR-K12-12-3p	0.22424	6.8317	6.86798	0.414583	0.998958	6.17453	6.21867	6.64062	6.6353	6.04975	6.60954	7.06376	7.99017	6.57747	6.81662	6.34355	6.84863	8.29669	6.56887	6.09983	6.85081	6.97427	6.3052	6.35317	6.16049	7.71516	6.83974	8.07204	7.28584	6.21773	6.14982	6.02184	8.18628	6.95769	6.51064	7.99694	8.26286	6.98733	6.35856	6.61661	5.84043	7.48342	6.5237
42795	kshv-miR-K12-3-5p	-0.0576343	8.32561	8.33231	0.723191	0.998958	7.45479	8.46501	8.46137	8.37197	8.32586	7.98489	8.28998	8.48243	8.43074	8.04435	8.01813	7.94907	9.00795	8.62804	8.40437	8.5715	8.67905	8.07619	8.57966	7.83179	8.74131	7.89068	8.64356	8.77678	8.2834	7.53284	8.2734	9.3412	8.552	8.04001	8.51956	8.57635	8.56226	7.86272	8.21708	7.76355	8.91033	7.82901
147885	kshv-miR-K12-5-5p	0.12524	7.14442	7.1433	0.310245	0.998958	7.29599	6.48766	7.17183	7.30505	6.77735	7.0323	7.34836	7.12612	6.85405	6.78713	7.38979	7.4845	7.69617	6.65815	6.94359	7.10405	7.44408	7.192	6.79701	6.84248	7.43059	7.14557	7.41167	7.29615	6.78204	7.00197	6.77314	7.53678	7.09363	7.33254	7.45949	7.82869	7.1867	7.01506	6.95887	6.79656	7.47006	7.23093
17488	kshv-miR-K12-6-3p	-0.0113191	11.4278	11.4251	0.971749	0.998958	9.91738	11.8606	11.421	11.5156	12.2729	10.7336	11.8061	11.7783	12.0402	10.8332	10.4015	10.4095	12.8126	12.3183	12.2055	12.1576	11.6351	11.3946	11.4824	10.5324	11.0014	10.4617	12.5235	11.944	11.1645	9.31718	11.9367	12.869	10.7707	11.3876	12.2198	11.9225	10.966	10.9127	11.4218	11.7338	11.9298	10.2442
19011	SNORD10	0.0283788	7.0929	7.03203	0.86185	0.998958	7.10882	7.47607	6.76287	7.32037	6.71787	7.3984	7.22752	6.86754	6.38019	7.18462	7.43107	7.50022	6.46939	6.26425	7.22806	7.21348	7.56381	7.30258	6.93413	7.43915	7.12578	7.91357	6.083	7.42786	7.27766	7.54954	6.92476	6.59333	7.06948	6.85229	6.79701	6.81168	7.17948	7.51863	7.15065	7.00285	6.76188	7.70024
145666	SNORD110	-0.00837054	6.59966	6.58719	0.935807	0.998958	6.78195	6.64829	6.25089	6.66256	6.41486	6.83592	6.64962	6.696	6.141	6.85662	6.92223	6.86466	6.17414	6.39837	6.7203	6.53264	6.88232	6.55755	6.58729	6.81377	6.67588	7.02919	6.16116	6.75637	6.70247	6.87383	6.42985	6.06527	6.57821	6.37944	6.49749	6.38194	6.57359	6.82028	6.51214	6.74032	6.2467	6.97196
19005	SNORD118	0.000901836	6.7209	6.69061	0.993772	0.998958	6.682	6.95896	6.63292	7.04235	6.96833	6.52198	6.53012	6.56156	5.93356	6.29505	6.83086	6.98389	6.46242	6.29621	6.98026	6.89536	6.66954	7.03735	6.41169	7.11308	7.14176	6.88722	6.89955	7.00225	6.78212	6.78808	6.69531	6.66713	6.40496	6.54533	6.64228	6.93259	6.84525	6.75496	6.32386	6.70607	6.36661	7.20124
19606	SNORD12	0.00255806	5.91761	5.90744	0.977185	0.998958	5.88609	6.07416	5.77173	6.08137	5.74768	5.85639	5.84301	5.81654	5.85129	6.18112	6.06111	6.14602	5.54556	5.69613	5.89696	5.88651	6.01806	6.00607	5.94482	6.31174	5.693	6.17702	5.63263	5.94448	5.95808	6.33389	5.88364	5.57927	5.91462	5.77322	5.66038	5.69339	5.98523	6.26674	5.97483	5.86649	5.5914	6.31859
19603	SNORD13	0.0498216	7.44444	7.39963	0.812874	0.998958	7.83379	7.96654	6.70822	7.83339	7.39056	7.14317	7.36517	7.65541	6.65612	7.74398	7.81967	7.76012	6.55951	7.22527	7.89141	7.33828	8.0645	7.53942	7.40975	7.62022	7.30974	8.54677	6.2501	7.64632	7.76134	7.91585	6.93904	6.18596	7.30596	7.63304	6.95118	7.35849	7.35535	7.92943	7.66412	7.72768	6.66029	8.22368
19013	SNORD14B	-0.00775321	5.93028	5.91801	0.930814	0.998958	5.87697	6.10082	5.92578	5.9806	5.77215	5.49844	5.78687	5.67959	5.80897	5.84177	5.88154	6.16498	5.89748	5.86252	6.06211	5.99633	6.56511	6.02654	5.86988	5.99511	5.79694	6.53189	5.70807	6.10201	5.85366	5.922	5.6711	5.91421	6.06788	5.79609	5.7259	5.62814	6.01639	5.94446	6.19465	5.87949	5.96235	6.04189
19008	SNORD2	0.0170175	7.92755	7.89315	0.863406	0.998958	8.09217	8.01099	7.88673	8.10347	7.83334	7.86522	7.95573	7.86531	7.41138	8.04183	8.16354	8.20403	7.5319	7.54781	8.01163	7.90042	8.04817	8.09795	7.90828	8.13096	7.73758	8.36917	7.52816	7.91332	8.06582	8.30152	7.85281	7.60955	7.77661	7.95367	7.67493	7.84662	7.95263	8.17732	7.80292	7.88262	7.69929	8.49156
19007	SNORD3@	-0.147718	9.68151	9.70845	0.465874	0.998958	9.06018	10.067	10.4508	9.43648	10.7586	9.66251	9.02136	9.62923	11.0342	9.27069	9.46456	8.84663	9.60482	10.1158	9.97367	9.52188	9.31648	9.62446	10.2173	9.84595	9.52244	9.60763	9.89034	9.68577	10.1958	9.1363	9.9984	9.46048	8.68834	10.2702	9.74873	9.70021	9.16742	10.0309	9.62356	10.0135	8.82406	9.4107
46204	SNORD38B	0.130251	7.41158	7.36169	0.569328	0.998958	7.72205	7.73958	7.25306	7.85831	7.25653	7.61756	7.34008	7.43253	6.81098	7.4701	7.873	7.93823	6.12636	6.60946	7.47502	7.6974	7.94737	7.55188	7.24439	7.88667	7.11569	8.04046	5.56633	7.73527	7.69473	8.24468	7.34867	6.15271	7.41338	7.36236	6.77371	7.25408	7.7726	7.97914	7.46526	7.68808	6.97304	8.20939
46206	SNORD44	0.0283297	6.92733	6.8934	0.871606	0.998958	7.17776	7.40759	6.94211	7.06258	7.01027	6.85923	6.60675	6.55727	6.66452	7.07825	7.29514	7.18977	6.02272	6.82779	7.0983	7.14674	7.36641	7.08478	6.87451	7.27909	6.19705	7.23369	5.89234	7.04811	7.24688	7.5325	6.98699	5.76683	7.06152	7.12346	6.20614	6.41856	7.16054	7.23453	7.19258	7.2925	6.65943	7.43328
46205	SNORD48	-0.0373359	7.16758	7.14942	0.772202	0.998958	7.20421	7.46814	7.05715	7.55412	7.13455	7.45883	7.26816	7.19261	6.98089	7.46152	7.07624	7.51528	6.58367	6.55932	7.19224	7.12137	7.42553	7.28933	7.05214	7.4607	7.05157	7.60441	6.64365	7.27027	7.39756	7.40501	7.16238	6.44042	7.05394	7.17804	6.96882	6.69205	7.41474	7.69129	6.89756	7.29538	6.62146	7.52354
46203	SNORD49A	0.0105225	5.98033	5.90663	0.953895	0.998958	6.24665	6.26653	5.90838	6.26856	5.85654	6.40592	6.1154	5.95962	5.39805	6.15908	6.30143	6.39839	4.99079	5.36805	5.96853	6.03802	6.35009	6.24393	5.90047	6.5084	5.32019	6.63366	4.84071	6.12908	6.26991	6.56406	5.96149	4.98762	6.04349	5.94033	5.26846	5.6471	6.12757	6.26524	6.02343	6.17879	5.79772	6.60077
19604	SNORD4A	0.084033	7.18616	7.1314	0.591355	0.998958	7.51116	7.01607	7.1194	7.49505	6.84631	7.60055	7.52897	7.39816	6.51135	7.46462	7.4829	7.54607	6.34347	6.50464	7.10215	7.38716	7.34601	7.37395	6.9078	7.41291	6.84023	7.44342	6.31378	7.50835	7.36578	7.71383	7.13719	6.75808	7.06179	7.01293	6.47434	7.21841	7.33955	7.51862	7.35981	7.36959	6.89108	7.84863
19605	SNORD6	0.048302	7.43275	7.41391	0.695449	0.998958	7.43525	7.70866	7.09578	7.5839	7.29334	7.50383	7.22882	7.29855	6.98601	7.58276	7.58082	7.44439	7.37315	6.70768	7.30244	7.37519	7.6724	7.28595	7.13387	7.62954	7.72596	8.23481	7.40565	7.64072	7.55328	7.59184	7.28883	7.75234	7.06697	7.19472	7.65149	7.44831	7.28776	7.91523	7.2768	7.56712	6.75588	7.86448
145663	SNORD68	0.120013	8.55165	8.52743	0.475176	0.998958	8.65104	8.95238	8.10389	8.7935	7.69116	8.71986	8.43109	8.3829	7.74769	8.74457	8.57415	8.79222	8.57254	7.45332	8.11176	8.42182	8.75029	8.49082	8.06807	9.07624	9.08357	9.2187	8.6866	8.87635	8.86806	9.15674	8.25959	8.57746	8.30434	8.23084	9.07451	8.541	8.4331	8.91261	8.58885	8.58093	7.94679	9.0934
17492	sv40-miR-S1-5p	0.0323682	9.82288	9.8415	0.902555	0.998958	8.5881	9.84152	9.52649	9.67096	10.4233	9.43501	10.0284	10.3459	9.89022	9.18578	9.2012	9.1423	11.0829	10.0376	9.94202	10.2462	9.74454	9.59607	9.79122	9.37394	9.9333	9.36647	11.1963	10.067	9.58848	8.34423	10.0007	11.7133	9.30039	9.87786	10.708	10.8426	9.46875	9.49634	9.48681	9.65945	9.8775	9.24797
