# Supplementary material for: No detectable differential microRNA expression between non-atherosclerotic arteries of type 2 diabetic patients (treated or untreated with metformin) and non-diabetic patients
Source: Cardiovasc Diabetol. 2018 May 17;17:72. doi: 10.1186/s12933-018-0715-y (PMC5958402; doi:10.1186/s12933-018-0715-y)
Supplement: Supplementary file 1 — Additional file 1. MicroRNA microarray results. MicroRNA microarray data analysis for 677 probes comparing (1) T2DM vs. non-DM patients, (2) T2DM (− Met) vs. non-DM patients, and (3) T2DM (+ Met) vs. T2DM (− Met). [file 12933_2018_715_MOESM1_ESM.zip › T2DM vs. Non-DM.xlsx]

## Sheet: results
							Non-DM	Non-DM	Non-DM	Non-DM	Non-DM	Non-DM	Non-DM	Non-DM	Non-DM	Non-DM	Non-DM	Non-DM	Non-DM	Non-DM	Non-DM	Non-DM	Non-DM	Non-DM	Non-DM	Non-DM	Non-DM	Non-DM	Non-DM	Non-DM	Non-DM	Non-DM	Non-DM	Non-DM	Non-DM	Non-DM	T2DM	T2DM	T2DM	T2DM	T2DM	T2DM	T2DM	T2DM	T2DM	T2DM	T2DM	T2DM	T2DM
ProbeID	Annotation	logFC	AvgExpr	AvgHy3	P.Value	adj.P.Val	64	65	80	69	30	81	57	54	55	39	73	76	70	13	4	67	14	78	40	79	68	53	59	60	48	75	58	66	46	77	61	52	56	71	44	47	49	62	74	63	36	34	72
27537	ebv-miR-BART13-3p	0.0433897	6.98973	6.98973	0.702118	0.999768	6.68759	6.90699	7.18693	6.54157	6.95672	6.86573	6.70339	7.57163	7.2776	6.66802	6.91062	6.68685	7.52766	7.76338	7.30363	7.03918	6.80001	6.57005	7.23449	6.7064	6.83919	6.22816	7.43078	7.02221	7.05356	6.68823	6.88246	7.72248	6.53491	6.89341	7.22449	7.31491	7.52773	7.13527	6.63408	6.54263	7.73959	6.82623	6.37753	6.78098	6.75786	6.71681	7.51655
42897	ebv-miR-BART15	0.0015165	5.74125	5.74125	0.983871	0.999768	5.63741	5.6455	5.51276	5.68272	5.44685	5.75728	5.78337	5.88151	5.58759	6.25671	5.63414	5.74121	5.73228	5.72226	5.86987	5.56016	5.84899	5.7031	5.73897	6.11212	6.25806	5.83777	5.71214	5.65285	5.52695	5.92956	5.45583	5.60266	5.86327	5.52658	5.5021	5.42915	5.68891	5.50951	6.22071	5.71277	5.44169	5.75433	6.59525	5.72266	5.62535	5.78485	5.6118
17358	ebv-miR-BART16	0.0683231	5.87148	5.87148	0.357001	0.999768	5.87326	5.62403	5.71916	5.97889	5.75735	5.84454	6.07617	5.69428	5.64579	5.56958	5.69832	5.88068	6.27759	5.52916	5.70262	5.88184	6.01658	5.73357	5.50872	5.5776	6.19163	6.28989	6.30668	5.89709	5.71798	5.60898	5.82059	6.26223	5.8423	5.84855	6.12766	6.00236	6.0411	5.6787	5.72774	6.01524	6.14225	5.69261	5.71996	5.93573	5.83284	5.8885	6.57497
42466	ebv-miR-BART18-3p	-0.000260832	6.37281	6.37281	0.996623	0.999768	6.3768	6.77132	6.57573	6.44068	7.05699	6.32028	6.21765	6.18624	6.61907	5.9912	6.32532	6.14316	6.35771	6.56703	6.49943	6.37389	6.21117	6.35721	6.38223	6.19017	6.20586	6.16283	6.33093	6.27968	6.39115	6.31339	6.49852	6.37807	6.25281	6.41076	6.54998	6.58768	6.51199	6.65423	6.31946	6.21311	6.38439	6.31961	6.11222	6.31324	6.32265	6.24743	6.43046
42522	ebv-miR-BART19-3p	0.211179	7.50027	7.50027	0.407164	0.999768	7.15591	7.22385	7.37645	7.1243	7.05283	7.00016	6.90579	7.44304	7.54497	7.20947	6.81859	6.95481	9.04017	7.42343	7.06309	6.79026	6.7756	6.78083	7.25136	7.3242	9.02001	7.60021	10.2353	7.3076	7.34432	7.09173	7.01884	9.19505	6.69403	6.86618	9.10645	8.38266	9.30291	7.36692	7.47119	7.05432	9.098	7.1	7.47857	6.83455	7.02148	6.95464	9.16525
145984	ebv-miR-BART2-3p	-0.00241099	5.87336	5.87336	0.97276	0.999768	5.60905	6.10736	6.02382	5.63673	6.07818	5.83577	5.71628	5.8174	6.3495	5.54549	5.65848	5.60596	6.24982	6.00791	5.94046	5.82999	5.74203	5.77869	5.84093	5.54854	5.68658	6.00535	6.41378	5.88351	5.93895	5.3903	5.87713	6.35243	5.81261	5.94476	6.09437	5.86107	5.91266	6.08989	5.71364	5.70985	6.13863	5.71104	5.92272	5.72506	5.80168	5.67515	6.18178
145990	ebv-miR-BART21-3p	-0.00457614	5.79906	5.79906	0.950022	0.999768	5.65544	5.7883	5.58329	5.77214	5.50625	5.85392	5.80989	5.91057	5.73735	6.26172	5.70031	5.88279	5.68832	5.6487	5.96193	5.75964	5.8685	5.73286	5.96262	6.04022	6.12309	6.32011	5.56699	5.68857	5.62308	5.93393	5.6011	5.66961	5.81235	5.55965	5.60049	5.52169	5.7647	5.56258	6.17015	5.99217	5.5806	5.82611	6.59812	5.68009	5.61894	5.746	5.6355
17532	ebv-miR-BART5-5p	0.0956964	5.66607	5.66607	0.65839	0.999768	5.67505	4.93492	5.89815	5.9646	5.17116	5.27804	5.97568	5.15514	5.00157	4.77034	5.68369	6.50352	7.31264	5.08586	4.82159	5.60539	5.93898	5.47898	4.95493	4.94829	6.10663	5.21035	6.87156	5.78271	5.25408	4.76588	5.19796	7.11305	6.25069	6.19414	6.57049	6.63932	6.14047	5.0352	5.14227	5.58295	6.61586	4.98618	4.77115	5.28396	5.00644	5.79855	7.62139
17561	ebv-miR-BART6-3p	0.226496	6.99022	6.99022	0.466194	0.999768	8.15988	6.71483	6.97508	6.28259	6.57428	6.17678	6.31407	7.07758	7.76648	5.7108	6.424	6.09675	8.90824	6.62156	6.76754	6.26789	6.01743	6.22626	9.18229	5.95263	7.98367	5.97825	9.26129	7.02247	6.53572	6.36321	6.62797	8.76875	5.93856	6.46154	8.85412	8.55656	8.58632	7.3708	6.27113	6.23066	9.35714	6.16509	5.39998	6.68179	7.08593	6.27921	8.10008
42954	ebv-miR-BART7-5p	-0.00404507	5.74436	5.74436	0.927779	0.999768	5.96798	5.66183	5.7634	5.93	5.85466	5.71992	5.75969	5.59068	5.71031	5.49487	5.91999	5.99332	5.70749	5.68403	5.86915	5.67307	5.72342	5.73376	5.55687	5.62906	5.7546	5.73313	5.77265	5.63169	5.72164	5.86581	5.72551	5.52965	5.82558	5.87249	5.77634	5.66636	5.48647	5.71246	5.77353	5.88777	5.59179	5.70309	5.72581	5.86451	5.787	6.00365	5.87025
17328	ebv-miR-BART8-3p	0.06726	7.9508	7.9508	0.599619	0.999768	7.70144	7.57616	7.84549	8.15835	7.79907	7.81675	8.37262	8.80435	7.71402	7.52824	7.70646	7.78477	8.55039	7.82869	7.77291	8.08546	8.19489	7.5131	8.09232	7.14246	8.16882	7.35515	8.42142	8.47581	7.53772	7.29679	7.67799	8.82888	8.12961	7.88711	8.61393	8.47772	8.2818	7.66977	8.0458	8.13944	8.56581	7.40119	7.16616	7.80422	7.83279	7.71988	8.63981
42906	ebv-miR-BHRF1-1	-0.200719	6.82853	6.82853	0.264788	0.999768	6.81508	7.12678	7.46982	6.58788	7.72835	6.69339	6.62069	6.76943	7.5611	5.86426	6.73561	6.25685	7.05998	7.94812	7.47289	7.36302	6.4985	6.8701	7.14575	6.61025	5.7448	6.2571	6.96135	7.25145	7.01106	6.14204	7.32321	7.54935	5.99387	7.68187	6.76689	7.09096	7.14189	6.99787	5.32221	6.17878	6.84871	7.15601	5.40235	6.7046	6.78661	5.95801	7.33311
42951	ebv-miR-BHRF1-2-3p	-0.0205284	8.68918	8.68918	0.886903	0.999768	7.72046	8.68513	8.24716	8.54763	8.71662	8.59843	8.99178	8.75112	8.48239	8.84219	8.2388	8.58002	9.52981	8.96379	8.76893	9.07362	8.90853	8.55962	8.84409	8.1995	9.12619	8.53576	9.11514	9.07907	8.42308	7.87289	8.46664	9.65537	9.00583	8.37683	8.80862	8.96481	9.42591	8.0074	8.2601	9.03903	8.89701	7.76345	8.11881	8.87486	8.49935	8.33755	9.82307
42782	hcmv-miR-UL148D	0.0274436	7.32455	7.32455	0.782054	0.999768	6.66267	6.97439	7.37821	6.99799	7.53154	7.89148	7.05472	7.50201	7.70597	7.07566	7.55925	7.33274	7.37536	7.62645	7.76075	7.54255	7.19209	7.0945	7.12999	7.23748	6.82273	6.99927	7.27471	7.42983	7.43759	7.49413	7.48613	7.297	7.36064	7.19996	7.33023	7.59	7.79414	6.72483	6.38668	7.00696	7.5594	7.56956	7.27458	7.62093	6.92078	7.74866	7.57832
42458	hcmv-miR-US25-1-3p	-0.0486957	6.79753	6.79753	0.767343	0.999768	6.13382	6.61968	6.5891	6.6206	7.20689	6.47076	6.74067	7.21536	7.22329	6.34832	6.46194	6.27809	7.67693	7.56503	7.61731	7.38689	6.69591	6.60712	6.8693	6.6605	6.88957	6.53619	7.48435	6.51508	6.34354	5.91	6.66982	8.09871	6.16645	6.87259	7.27729	7.12812	7.6376	6.36028	5.77167	6.2877	7.38443	6.86437	6.15069	6.36213	6.38146	5.90925	7.96836
42530	hsa-let-7a-2-3p	-0.0257099	6.14704	6.14704	0.605458	0.999768	6.14827	6.09143	6.11308	6.2024	6.29234	6.02607	6.23015	5.81184	6.13176	6.26114	6.1615	6.16218	6.33467	6.28845	6.06687	6.12945	6.34669	6.14564	6.11425	6.07728	6.23787	6.29528	6.56856	6.15432	5.99111	5.9603	6.08079	6.06596	6.10922	6.10166	6.23099	5.90049	6.25913	6.05198	5.89907	6.28215	5.90028	5.89795	6.03495	6.15819	6.14216	6.17692	6.45115
147162	hsa-let-7a-5p	-0.088477	9.18477	9.18477	0.758622	0.999768	10.0925	9.65082	8.97189	9.83216	8.9807	10.0607	9.9252	8.9726	8.73664	10.1799	9.83052	10.021	7.05205	8.35281	8.95855	9.47606	9.54713	9.71788	8.91862	9.93337	7.96753	9.92518	6.87033	9.23246	9.43114	10.3714	9.43793	7.0688	9.69836	9.3244	7.65589	8.46726	7.47355	9.70725	9.94032	9.65516	7.4303	9.80448	9.92353	9.93748	10.1035	10.2512	7.02856
147165	hsa-let-7b-5p	-0.0177557	9.42427	9.42427	0.905273	0.999768	9.77407	9.77514	9.16983	9.95347	8.73288	9.85235	9.95525	9.406	8.69633	10.0712	9.48718	9.87998	8.86278	8.27091	8.71034	9.42855	9.3964	9.54065	8.74628	10.1206	9.83206	10.2166	8.97494	9.6435	9.63485	10.0633	9.31938	8.97711	9.30169	9.13423	9.25734	9.33952	9.00654	9.74306	9.60952	9.21662	9.04132	9.96807	10.1668	9.84943	9.58001	9.92972	8.88231
145820	hsa-let-7c-5p	-0.0163365	9.13394	9.13394	0.910454	0.999768	9.51462	9.58931	8.78582	9.64052	8.47999	9.42785	9.58078	9.15044	8.33625	9.66374	9.28132	9.62391	8.6389	8.05122	8.48242	9.05052	9.02044	9.24683	8.46505	9.73687	9.36514	10.0734	8.68237	9.29817	9.4098	9.92068	9.07765	8.76004	9.04943	8.79853	9.02559	9.05663	8.83927	9.48853	9.48681	8.91025	8.76767	9.4586	9.72978	9.53957	9.165	9.72663	8.56321
145633	hsa-let-7d-3p	-0.0346273	8.22865	8.22865	0.842201	0.999768	8.00011	8.72157	8.45351	7.99707	8.8197	7.90747	7.56018	8.07985	8.93863	7.45764	7.92644	7.66313	9.10842	9.01125	8.52656	8.42326	7.65433	8.21581	8.12982	8.00648	8.2327	7.89224	9.20108	8.08383	8.49981	7.62082	8.62116	9.07285	7.06602	8.3573	9.05466	8.44634	9.05965	8.59371	7.24081	7.3375	8.76789	8.21511	7.39951	7.98188	8.11998	7.36708	9.43255
145968	hsa-let-7d-5p	-0.00614429	9.07391	9.07391	0.974954	0.999768	9.89981	9.68721	9.07193	9.59973	8.72481	9.45136	9.54959	8.83307	8.70195	9.80293	9.56291	9.88415	7.76829	8.29247	8.63862	9.18309	9.03409	9.29823	8.56751	9.44976	8.06766	9.71505	7.94229	9.15225	9.2584	9.9519	9.12293	7.80567	9.45092	8.81798	8.23711	8.61774	8.12459	9.63656	9.96443	9.3567	7.8316	9.41757	9.55846	9.69557	9.4897	10.004	7.83712
145846	hsa-let-7e-5p	-0.0093758	9.07754	9.07754	0.86656	0.999768	8.85315	9.27978	8.78393	9.16987	9.30743	9.14458	9.47408	9.0942	8.98278	9.26908	8.82334	9.10812	9.19648	8.97649	8.8337	9.22521	9.1763	9.09926	8.99573	9.17377	8.9985	9.16698	8.98018	9.02118	9.02617	9.2262	9.01473	9.05477	9.13878	8.83681	8.87431	8.83204	8.82608	9.24039	9.31119	9.10219	8.84697	9.16983	9.35854	9.07403	9.05927	9.08518	9.27431
17752	hsa-let-7f-5p	-0.0598755	8.16326	8.16326	0.853025	0.999768	9.33819	8.50296	8.08166	8.78515	8.02228	9.0535	8.79959	7.795	8.11443	9.11841	8.94148	9.08683	5.80892	7.59564	8.14386	8.59371	8.38465	8.81097	8.12051	8.5536	6.31118	8.39002	5.82712	8.12	8.28718	9.68119	8.2852	5.84263	8.97227	8.20337	6.26283	7.16876	6.07216	8.80664	9.40255	8.71512	5.93344	8.73369	8.71173	8.9437	8.83002	9.5266	5.90601
46438	hsa-let-7g-5p	-0.0895297	8.98402	8.98402	0.749448	0.999768	10.0974	9.43383	9.08302	9.72061	8.75609	9.46786	9.45155	8.70789	8.80404	9.80181	9.81186	9.9438	6.91381	8.39588	8.86998	9.29592	9.08607	9.41377	8.64803	9.5561	7.69514	9.8063	7.01759	9.01698	9.27767	10.1602	9.20956	6.66985	9.57847	8.83686	7.47749	8.27407	7.27101	9.46157	9.97987	9.53921	7.12305	9.48155	9.42821	9.60977	9.64987	10.1864	6.94658
9938	hsa-let-7i-5p	-0.070405	8.18567	8.18567	0.61008	0.999768	8.7662	8.41624	8.19324	8.43296	7.84606	8.55716	8.32158	8.12204	7.74327	8.50265	8.55653	8.81467	7.39602	7.66415	7.98256	8.2685	8.16852	8.45462	7.94571	8.54833	7.65948	8.42388	7.40557	8.39588	8.41174	9.18922	8.36183	7.41684	8.32895	8.06789	7.63924	7.90351	7.41787	8.47608	8.5861	8.1496	7.23554	8.36575	8.2611	8.53302	8.51946	9.00079	7.32814
10916	hsa-miR-1	-0.0893249	7.53107	7.53107	0.775858	0.999768	8.74535	7.54491	7.44057	8.28986	7.54639	8.50023	8.50194	7.28246	7.59724	8.6064	8.34819	8.47107	5.31038	7.02394	7.36381	8.0759	7.71192	8.14396	7.52765	7.92481	5.68248	7.82258	5.27255	6.93333	7.46092	8.83595	7.86191	5.18264	8.01901	7.9087	5.53342	5.98678	5.33325	8.14402	8.53832	8.22953	6.5113	8.10549	7.65487	8.185	8.34571	8.50381	5.31756
145943	hsa-miR-100-5p	-0.0687459	7.7364	7.7364	0.686518	0.999768	8.25232	7.52097	7.93339	8.06425	7.5983	8.21285	8.11597	7.95776	7.34186	8.19862	7.97556	8.59994	6.54638	7.1258	7.62569	7.82966	7.63866	8.08009	7.35375	8.04171	7.14365	7.57736	6.48341	7.87306	7.88357	8.89489	8.08131	6.64993	8.05969	8.20495	6.49658	7.63092	6.78166	7.74442	7.89904	7.8192	6.92129	8.20817	8.00403	8.16494	8.25969	8.3516	6.50279
31026	hsa-miR-101-3p	-0.147993	8.79427	8.79427	0.590568	0.999768	9.83052	8.36406	9.03744	9.45145	8.60854	9.49687	9.54726	8.82592	8.55487	9.43749	9.70655	9.7835	6.87773	8.071	8.85997	9.01359	8.58425	9.51566	8.65284	9.47493	7.85108	9.18615	6.46451	8.33413	9.07071	10.117	9.36843	6.50701	9.46312	9.43638	7.13692	8.20338	7.12261	8.83946	9.09559	9.33486	7.49529	9.34079	8.92936	9.25745	10.1496	9.80635	6.93112
10919	hsa-miR-103a-3p	-0.0795244	8.61419	8.61419	0.364934	0.999768	8.65178	8.70246	8.49772	8.90675	8.34718	8.62372	8.65639	8.36522	8.24639	8.86165	8.50523	8.87197	9.07427	8.15698	8.47496	8.54047	8.28001	8.71899	8.21583	8.96176	8.54477	8.95456	8.95754	8.62392	8.57318	9.00389	8.66868	9.61338	8.34563	8.37501	8.40692	8.48831	8.62269	8.60331	8.54367	8.58058	8.24758	8.57207	8.56332	8.47728	8.68241	8.63065	9.35988
46801	hsa-miR-106a-5p	-0.173507	6.53705	6.53705	0.369075	0.999768	7.05954	6.4067	6.58147	6.95311	6.54787	7.3371	6.97089	6.86324	6.24558	6.73858	7.06551	7.21028	5.14224	6.11007	6.42233	6.95609	6.39246	7.28241	6.54377	7.03008	5.50777	7.09983	5.00128	6.41809	6.70529	7.46885	6.90024	5.19524	6.85949	7.04811	5.2998	6.08708	5.35053	6.82584	6.33718	6.79823	5.80745	6.8664	6.12102	6.84563	7.28167	7.10907	5.16908
17854	hsa-miR-106b-3p	0.012337	5.98231	5.98231	0.844638	0.999768	6.05369	5.91853	5.77064	6.07668	5.57298	5.8569	5.86893	6.14749	5.52437	6.23268	5.96868	6.03575	5.98176	5.93226	6.08646	5.82278	6.02996	5.93926	6.01621	6.34507	6.34315	6.01215	6.02984	5.97207	5.91076	6.24694	5.79028	5.93924	6.10694	5.79808	5.92579	5.75382	5.89702	5.85294	6.56085	6.03091	5.76252	5.99539	6.29302	5.97349	5.87242	6.10061	5.97768
19582	hsa-miR-106b-5p	-0.12301	6.58167	6.58167	0.423893	0.999768	7.26343	6.40233	6.7213	6.86288	6.7069	7.3925	7.07989	6.91844	6.4661	6.47937	7.33096	7.21108	5.55442	6.1665	6.50229	6.79106	6.23925	7.05696	6.41754	6.89561	5.61425	6.41873	5.43114	6.42637	6.65695	7.40701	6.87561	5.644	6.9387	6.96242	5.73919	6.42935	5.78195	6.78594	6.52929	6.8039	6.29105	6.85649	5.75934	6.80968	7.23156	6.99607	5.60921
10923	hsa-miR-107	-0.083618	8.13548	8.13548	0.359053	0.999768	8.29474	8.13416	8.01882	8.22777	7.81627	8.04249	8.16523	8.00645	7.91335	7.97976	8.13665	8.35492	8.72792	7.75981	7.98743	8.20781	7.86577	8.35501	7.83842	8.28969	7.85784	8.28624	8.59179	8.26926	8.13978	8.55858	8.34716	9.11166	7.79124	7.929	8.04529	8.046	8.473	8.04942	7.81631	8.00613	7.85217	8.05158	7.55114	8.04302	8.25865	8.17561	8.9609
28019	hsa-miR-10a-3p	-0.0159124	5.84772	5.84772	0.858303	0.999768	5.6343	6.01039	6.12656	5.65666	6.0533	5.88536	5.65771	5.96521	6.23957	5.38603	5.72341	5.64992	5.72029	6.05344	5.77131	5.87959	5.64344	5.86862	6.23909	6.09128	5.43076	5.47329	6.25844	5.94415	6.12708	5.71595	6.06197	5.93349	5.44141	5.96851	6.10367	5.94589	6.05614	6.18365	5.27839	5.42707	6.73124	6.00555	5.30723	5.70952	5.82566	5.71554	5.90422
13485	hsa-miR-10a-5p	-0.112629	7.71027	7.71027	0.634973	0.999768	8.46502	7.51553	7.49747	8.17644	7.59326	8.40412	8.48132	7.80602	7.45988	8.58556	8.15232	8.68304	5.94881	7.35669	7.74433	7.98106	8.00583	7.94702	7.71537	8.01823	6.62792	8.33309	6.06158	7.4238	7.69004	8.94964	7.9022	6.11187	7.95016	7.98761	6.17469	7.03065	6.21896	7.82384	8.27355	8.0216	6.11595	8.3628	8.17809	8.36178	8.4364	8.64163	5.98779
10925	hsa-miR-10b-5p	-0.0859719	7.33744	7.33744	0.727582	0.999768	8.19491	7.14798	7.1059	7.77399	7.22882	8.21193	8.24815	7.66905	7.09799	8.32767	7.98959	8.21353	5.60111	6.81228	7.50647	7.54612	7.66988	7.44618	7.1513	7.64826	6.07931	7.42099	5.67769	7.00887	7.24902	8.52195	7.3969	5.90179	7.6286	7.61419	5.70731	6.37315	5.68089	7.5728	8.0664	7.8077	5.85452	7.90666	7.65197	7.93437	8.36601	8.2763	5.60824
42848	hsa-miR-1180-3p	0.0883535	5.88929	5.88929	0.282024	0.999768	5.63805	5.90314	5.66481	5.83099	5.5482	5.82034	5.78731	5.9305	5.61658	6.21789	5.72785	5.8949	5.61951	5.7576	6.00621	5.74157	5.93533	5.82555	6.319	6.23342	6.38489	6.01908	5.61695	5.8059	5.69514	6.09504	5.74415	5.69402	5.95885	5.65189	5.7041	5.54734	6.141	5.69753	6.48685	5.8577	5.70367	6.04474	6.809	5.78242	5.79102	5.95855	5.79681
46258	hsa-miR-1184	-0.0368579	7.04739	7.04739	0.69409	0.999768	6.85286	7.23288	6.86593	7.09142	7.48899	6.98992	7.28377	7.15736	6.58502	6.79678	7.00185	6.98851	7.41382	6.98732	7.09391	7.32996	6.72636	6.82417	6.96779	6.74789	6.80044	6.75415	7.32165	7.35761	6.95554	7.25689	6.82332	7.86314	7.07137	7.20569	6.93075	7.20451	7.69149	6.51853	6.76489	7.03916	6.98343	6.85584	6.528	7.11681	6.37429	7.32479	7.62827
168595	hsa-miR-1185-2-3p	0.130346	6.00616	6.00616	0.420741	0.999768	5.65875	6.21038	6.29193	5.34829	6.27236	6.07277	5.60361	6.69031	6.70454	5.13583	6.0252	5.44505	6.17725	6.93748	5.92067	5.86419	5.73328	5.78567	6.18362	5.64556	5.23642	5.1742	6.77569	6.23059	6.17804	5.39251	6.01784	6.30551	5.59093	6.10981	7.05663	6.84105	7.05518	6.31889	5.16535	5.30998	7.32542	5.99165	5.16652	5.92541	5.87678	5.6947	6.0373
46860	hsa-miR-1205	0.0268993	5.75712	5.75712	0.724152	0.999768	5.65919	5.67438	5.52398	5.71131	5.42989	5.88709	5.83159	5.85952	5.74312	6.25763	5.62707	5.68035	5.61604	5.63679	5.94893	5.5088	5.45537	5.6009	5.78865	6.15835	5.97138	5.88158	5.54147	5.79562	5.73949	6.07252	5.68861	5.70522	5.90458	5.51167	5.6766	5.44392	5.58739	5.65906	6.28424	5.6823	5.59907	6.05474	6.68785	5.71414	5.61511	5.82061	5.70031
46345	hsa-miR-1207-3p	0.0878655	6.39586	6.39586	0.269051	0.999768	6.26615	6.33126	6.05328	6.27866	5.96491	6.19257	6.24879	6.54466	6.51209	6.73681	6.25343	6.36789	6.5143	6.4632	6.577	6.26853	6.14756	6.02573	6.36992	6.38556	6.8487	6.52376	6.46585	6.34392	6.21628	6.45981	6.17316	6.82684	6.49611	6.03044	6.66916	6.34422	6.78328	6.15848	6.91295	6.28485	6.12399	6.35457	7.1906	6.33842	6.26592	6.31719	6.54629
46222	hsa-miR-1228-5p	0.140724	6.28162	6.28162	0.201577	0.999768	5.90373	5.96898	6.31635	6.451	5.89694	6.34907	6.52583	6.50131	5.95793	6.40334	6.07777	6.3234	6.72576	6.50839	6.0524	6.4457	6.79662	5.78013	6.20781	5.71448	6.36282	5.70116	6.26288	6.34726	5.81751	5.88556	5.77012	6.79069	6.89951	6.12106	6.23654	6.73154	6.60869	5.82751	6.4904	6.87971	6.13101	5.87494	6.31842	6.37284	5.93525	6.34311	6.95955
46624	hsa-miR-1236-3p	0.0359171	6.65477	6.65477	0.710111	0.999768	6.13443	6.66145	6.18883	6.61553	7.16598	6.54508	6.82751	6.24981	7.16512	7.00564	6.18771	6.4519	7.10975	6.60032	6.73469	6.74234	6.61515	6.53543	6.5628	6.41784	6.94551	6.81673	7.06398	6.53535	6.31636	6.26561	6.84115	7.27402	6.45089	6.21215	6.88415	6.78033	7.10561	6.42599	6.8616	6.59353	6.59589	6.64273	7.05276	6.4121	6.58976	6.29158	7.46847
14328	hsa-miR-124-3p	-0.00598389	6.46041	6.46041	0.955044	0.999768	5.91904	6.65759	6.22813	6.33527	6.18317	6.48397	6.44401	7.07159	6.78093	5.95505	6.37739	6.28537	7.26186	6.90951	6.90471	6.96084	6.39725	6.11652	6.55389	6.22355	6.65505	6.18579	6.41996	6.32589	6.15527	6.00649	6.21601	7.24359	6.75666	5.86538	6.35552	6.63456	6.79487	6.01251	6.26368	6.44581	6.65552	6.25126	6.70361	6.34161	6.28441	6.1304	7.11206
42898	hsa-miR-124-5p	-0.0167078	7.92811	7.92811	0.917455	0.999768	6.77802	7.93595	7.68499	7.97356	8.05417	7.70014	8.07702	8.18398	8.31914	7.89545	7.4364	7.53093	8.90604	8.27282	8.04346	8.42877	7.92231	7.80412	8.13527	7.32187	8.19563	7.40268	8.66942	8.51845	7.83095	6.8626	7.94285	9.13126	7.57924	7.49364	8.25148	8.36685	8.69492	7.55058	7.78571	8.01039	8.13761	7.01264	7.06105	7.93263	7.83369	7.27126	9.16731
168870	hsa-miR-1246	0.0543332	10.8234	10.8234	0.770768	0.999768	9.98615	11.1819	11.3679	10.082	11.3903	10.9377	10.0881	10.2347	10.911	10.0758	10.5903	9.94698	10.7708	11.3634	10.9394	10.9981	10.9135	10.7929	11.4899	10.7439	10.7942	10.2493	10.7174	11.2187	11.7696	10.2895	11.1935	11.4318	9.92516	11.6975	11.0136	11.205	11.2975	11.535	9.87145	10.2304	12.5198	10.7463	10.5507	10.8694	11.2702	9.66413	11.3802
145977	hsa-miR-1247-5p	-0.0303294	6.04109	6.04109	0.629164	0.999768	5.52917	6.19541	5.93122	5.96939	6.206	5.86095	5.87246	6.14377	6.7505	6.06524	6.07108	6.0152	6.20685	6.18716	6.31903	6.28617	5.76743	5.86086	6.33277	5.90595	5.73875	5.93176	6.01295	5.93528	6.20861	6.00304	6.00586	6.33998	6.00755	5.91339	5.92962	6.08719	6.24078	5.95948	5.80269	5.8803	6.18999	6.11945	6.18496	5.9286	5.94589	6.01786	6.18714
46210	hsa-miR-1249	0.0956876	6.39057	6.39057	0.326661	0.999768	6.30537	6.46388	6.21588	6.51199	5.76683	6.31179	6.30454	6.42651	6.28098	7.11038	6.27878	6.41289	6.26478	6.40837	6.51213	6.10275	6.42024	6.10465	6.47496	6.60888	6.92819	6.53175	6.37959	6.29571	6.09355	6.5434	6.05234	6.16309	6.47294	5.89336	6.41028	6.14564	6.54833	6.39317	7.33154	6.53785	6.13374	6.53603	7.39805	6.07972	6.00276	6.41266	6.3176
46924	hsa-miR-1252-5p	-0.0225361	6.22091	6.22091	0.845591	0.999768	5.74949	6.76646	6.84376	5.98048	6.45805	6.15455	5.90921	6.26542	7.10727	5.32079	6.02875	5.5269	6.25221	6.6091	6.27821	6.16599	6.07653	6.2618	6.82442	5.97828	5.90211	6.00813	6.50431	6.46698	6.61169	5.9448	6.37691	6.45695	5.81922	6.23219	6.28851	6.18278	6.40958	6.8568	6.02583	5.77339	7.00244	6.31571	6.2937	5.89408	5.92371	5.63529	6.26849
46707	hsa-miR-1253	-0.0106953	5.46878	5.46878	0.940758	0.999768	5.26588	6.05345	6.29714	5.1074	6.07301	5.30241	5.18201	5.0844	6.50129	4.76785	5.31773	4.87302	5.75122	6.01903	5.30766	5.65116	5.07326	5.43115	5.62681	5.02574	4.72036	4.88065	5.86314	5.67108	5.97147	4.81475	5.71273	5.88356	5.08241	5.872	5.98932	5.85101	5.7564	6.20227	4.77056	5.05751	6.14227	5.31754	4.6935	5.39506	5.27724	4.90188	5.73929
46380	hsa-miR-1255a	-0.00328429	8.38157	8.38157	0.966446	0.999768	8.43103	8.82993	8.34007	8.44749	9.01422	8.43626	8.56177	8.06201	8.89297	8.11853	8.23435	8.09223	8.52677	8.68779	8.4729	8.26772	8.47167	8.37112	8.20817	7.94363	8.47335	8.58322	8.57655	8.28492	8.21291	7.70372	8.46261	8.19442	8.26121	8.3206	8.60217	8.394	8.5339	8.36997	8.55596	8.52122	8.21572	8.35537	7.82079	8.42888	8.29544	8.32995	8.68747
168811	hsa-miR-1255b-2-3p	0.0161933	5.93723	5.93723	0.818431	0.999768	6.24648	6.21405	6.03555	5.98489	6.23187	5.84116	5.98503	5.36679	5.71947	5.64179	6.1371	6.08059	5.76002	5.8922	5.93653	6.00119	6.03849	5.86679	5.92383	5.74253	5.49218	6.24711	5.69952	5.86898	6.03414	6.16184	6.07238	5.63427	6.10087	5.97705	5.73929	5.69949	5.67579	6.23901	6.06262	6.21575	5.72771	5.78969	5.51832	6.10905	6.09074	6.31316	5.75793
17942	hsa-miR-125a-3p	-0.115353	5.89598	5.89598	0.256732	0.999768	5.56444	6.17754	6.28572	5.8658	6.44463	5.9015	6.02028	5.72966	5.88292	5.2408	5.81757	5.52724	6.08867	6.18523	5.92652	6.39344	5.73919	6.11069	5.79672	5.93385	5.48666	5.757	6.16757	5.81668	6.15457	5.39744	6.2928	6.55042	5.54574	6.37572	6.02036	5.91268	6.16363	5.88659	5.3143	5.65975	5.90847	5.7785	5.16818	5.88314	5.72971	5.46595	6.41784
10928	hsa-miR-125a-5p	-0.117386	9.3711	9.3711	0.495481	0.999768	10.1618	9.16682	9.4056	9.86967	8.98622	9.91254	10.022	9.25026	8.90596	9.89097	9.86349	10.012	8.36064	8.65714	9.32183	9.53388	9.37804	9.60995	8.9375	9.82292	9.03905	9.46597	8.55845	9.10897	9.48461	10.4415	9.58826	8.38109	9.7326	9.58385	8.45954	8.8559	8.51072	9.36136	9.84879	9.57816	7.93348	9.75921	9.82416	9.87271	10.181	10.1014	8.44158
145838	hsa-miR-125b-1-3p	0.141593	7.65552	7.65552	0.542055	0.999768	7.27078	7.8945	8.09687	6.70868	7.74743	7.70627	6.53713	8.6139	8.54209	7.35842	7.58097	6.51001	7.81546	9.32761	7.91671	7.52183	6.89797	6.94634	7.83669	7.4011	6.95285	6.96165	8.5627	7.9455	8.22925	6.99106	7.4726	8.40372	6.4448	7.87786	8.94316	8.50353	8.97778	8.44059	6.84245	6.474	9.37598	7.4803	7.60775	6.97504	7.17053	6.58171	8.22953
42845	hsa-miR-125b-2-3p	-0.075887	6.3859	6.3859	0.443865	0.999768	6.08613	6.171	6.06627	6.37497	6.81332	6.25643	6.66874	6.31982	6.59816	6.1117	6.20022	6.16033	6.82063	6.89735	6.97007	6.72095	6.55538	6.41535	6.44841	6.18491	6.07259	6.1799	6.28018	6.39836	6.11813	6.0021	6.56887	7.30203	6.266	6.40243	6.22793	6.41592	6.64242	6.08213	5.72471	6.18387	6.39428	6.24997	5.77277	6.31569	6.51913	5.97199	7.01298
30787	hsa-miR-125b-5p	-0.161847	10.7871	10.7871	0.483506	0.999768	11.8844	10.1494	11.3706	11.3427	10.7931	11.3034	11.5386	10.8445	9.94733	10.7841	11.5695	11.7827	9.48505	9.56236	10.2962	10.8173	10.568	11.4864	10.2228	11.2284	10.0798	10.9044	9.66997	10.6037	11.151	12.2109	11.4734	9.35022	11.3941	11.6204	9.35372	10.6648	9.43524	10.5884	10.7073	10.9906	9.17145	11.1402	10.6037	11.479	11.741	11.8261	9.57256
4610	hsa-miR-126-3p	-0.176633	7.1862	7.1862	0.537322	0.999768	8.45524	7.37649	7.37592	7.74275	6.24794	8.15134	8.32592	7.75398	5.64292	7.96343	7.84923	8.06725	5.36286	7.00598	7.71635	6.30634	7.40446	7.80073	6.07257	7.57831	6.32485	7.47903	5.32583	7.10903	7.22261	8.6934	7.62235	5.58799	7.79125	8.21663	5.61868	6.2977	5.96986	6.18312	7.83219	8.0486	6.00529	7.87639	7.57567	7.35801	8.55199	8.39218	5.40495
33596	hsa-miR-126-5p	-0.142877	6.22447	6.22447	0.453689	0.999768	7.39857	6.20224	6.15049	6.58351	5.5694	7.07122	7.14046	6.43657	5.12376	6.90957	6.7854	6.8935	5.24835	6.03839	6.4886	5.66275	6.26931	6.58311	5.67227	6.52914	5.65474	6.44183	5.14184	5.89407	6.03092	7.25899	6.45571	5.17575	6.61963	6.91125	5.26716	5.60694	5.46815	5.51442	6.60663	6.77443	5.4524	6.44694	6.43927	6.22998	7.11113	7.12872	5.28446
169412	hsa-miR-1260a	0.0397982	9.3176	9.3176	0.813239	0.999768	10.2408	7.92838	9.24925	9.59359	8.91284	9.59495	10.0968	8.76682	8.65833	9.86556	10.108	10.3593	9.14692	8.13467	9.54841	9.15602	9.45585	9.43037	8.8596	8.65909	8.74936	8.92487	8.83279	9.19625	8.86866	10.1031	9.29119	9.55969	9.98521	9.80362	8.57335	9.40837	8.7128	8.5008	10.0436	9.68139	8.69097	9.55389	9.16927	9.7972	9.60976	10.2928	9.27147
168619	hsa-miR-1260b	-0.088357	12.1988	12.1988	0.620257	0.999768	12.8232	10.3886	12.2899	12.5446	12.0642	12.8388	12.776	12.0605	11.5608	12.868	12.8542	12.846	11.9187	10.8474	12.8129	12.292	12.5253	12.6425	12.0889	12.149	11.3238	12.0112	11.595	12.1152	12.0519	12.8542	12.4175	11.874	12.6937	12.8314	11.134	12.2483	11.3705	11.541	12.3949	12.5717	11.0428	12.6573	11.767	12.7273	12.7142	12.904	11.7692
148648	hsa-miR-1261	-0.0165333	6.39539	6.39539	0.872868	0.999768	6.07283	6.33652	6.67829	6.31508	6.64868	6.43296	6.25748	7.20495	6.94006	6.03954	6.50795	6.22562	6.24381	7.4679	6.56823	6.59749	6.45087	6.16692	6.52792	6.28912	5.64446	6.10579	5.91432	6.44321	6.43097	5.90642	6.22872	6.54615	6.11555	6.73994	6.55101	6.51187	6.60363	6.55756	5.90816	6.2376	6.8672	6.35461	6.05613	6.24694	6.19307	6.08997	6.47942
46732	hsa-miR-1264	0.00534342	7.91923	7.91923	0.972247	0.999768	8.83611	7.68115	8.06652	8.51231	7.74443	8.0209	8.12217	7.57973	7.47248	7.82532	8.52491	9.01916	7.35863	7.1461	7.95826	7.89909	7.83409	8.28146	7.68595	7.88032	7.01854	7.48378	7.25175	7.53932	8.03712	9.06584	8.18866	7.18641	8.20364	8.09266	7.21221	7.64579	7.09243	8.05042	8.704	8.31412	7.32835	8.09452	7.43247	8.13746	8.07991	8.83669	7.37327
46737	hsa-miR-1265	0.107929	6.1212	6.1212	0.358209	0.999768	6.35757	5.74811	6.37643	6.24375	5.8106	5.81273	5.84132	6.12302	5.58353	5.25857	6.40827	6.72824	6.78176	5.4765	5.72103	6.06877	6.17322	6.25816	5.58678	5.7662	5.86228	5.74542	5.96641	6.69697	6.11976	6.4537	6.01443	6.82033	6.47194	6.14605	6.21482	7.10934	6.16024	6.07796	6.35258	6.33171	6.23287	5.723	5.39397	6.0019	6.14552	6.56219	6.78028
168973	hsa-miR-1268b	0.0658362	5.97014	5.97014	0.441465	0.999768	6.21893	5.90788	6.87704	5.3942	6.11596	5.94055	5.80958	5.98998	6.28313	5.28039	5.93935	5.84871	6.02755	6.30286	5.98145	6.01272	5.63744	5.84839	5.89415	5.94254	5.79283	5.75009	6.15755	5.92058	6.0237	5.56126	5.98928	6.38654	5.57757	5.9513	6.21611	6.1077	6.17564	6.14097	5.7562	5.59274	6.58733	5.85425	5.70422	5.95033	5.92193	5.9974	6.26343
46752	hsa-miR-1270	0.0216606	5.93962	5.93962	0.719206	0.999768	5.84677	5.86001	5.80027	5.92763	5.65611	5.88361	5.94206	5.83998	5.41089	6.16479	5.9714	6.01242	6.03479	5.87954	6.05662	5.93402	5.90464	5.87398	5.91507	6.14539	6.44972	6.27287	6.08443	5.94627	5.80256	5.9723	5.72752	5.94159	6.00829	5.67932	5.95314	5.8922	5.96273	5.75455	6.3868	5.94651	5.80712	5.78318	6.09687	5.81355	5.83138	6.0016	6.14886
46623	hsa-miR-1273a	-0.167501	5.9981	5.9981	0.226939	0.999768	5.60162	6.35726	6.24393	5.95693	7.07477	6.07153	6.23737	5.93089	6.99491	5.35843	5.79269	5.39479	6.00987	6.72096	6.30181	6.17152	5.91859	6.49057	6.54611	5.86294	5.31883	5.30633	5.84902	5.77789	6.28708	5.38609	6.67497	5.79871	5.94005	6.45087	5.69776	5.91128	5.83791	6.21898	5.11224	5.99903	5.89675	6.15626	5.04095	6.32705	6.52934	5.31863	5.93088
148263	hsa-miR-1273e	-0.0215394	6.95517	6.95517	0.832376	0.999768	6.72039	6.82987	6.96032	6.85669	7.44043	6.71532	7.06613	7.07431	7.48995	6.46749	6.65676	6.58722	7.56355	7.20287	7.06468	7.218	6.96483	6.8698	6.93006	6.56956	7.09638	6.70059	7.49168	6.90513	6.6603	6.28978	7.04071	7.49907	6.83728	7.12816	7.18063	7.27231	7.35355	6.89273	6.48792	6.93675	7.03694	6.85418	6.22741	6.86432	6.87924	6.53611	7.67421
168846	hsa-miR-1273f	-0.0822823	6.29379	6.29379	0.480213	0.999768	5.70971	6.18554	6.2232	6.21987	6.75519	6.30982	6.51801	6.6579	6.84934	6.04016	5.99653	5.76912	6.74157	6.81848	6.3067	6.65815	6.35502	6.19833	6.55774	5.85389	6.58629	5.91275	6.60014	6.46622	6.18223	5.36591	6.41303	6.93724	6.24583	6.30546	6.3884	6.75777	6.53621	6.32343	5.52321	6.28639	6.40625	6.04177	5.42522	6.27984	6.339	5.69674	7.0221
168925	hsa-miR-1273g-3p	-0.191366	11.0268	11.0268	0.162181	0.999768	10.918	11.4696	10.9071	11.5917	10.95	10.9994	11.3749	10.3224	10.114	10.6856	11.0938	11.5015	11.0657	9.98047	10.3197	11.2611	11.2683	11.3491	10.8368	11.948	11.3358	12.0689	11.0763	11.1272	11.4579	11.5145	11.0957	11.2969	10.8374	11.1881	11.0065	11.1479	11.1877	11.3055	10.7805	11.1625	9.88355	11.1988	11.2061	10.5558	10.812	10.8763	11.1474
169082	hsa-miR-1275	0.331861	10.4153	10.4153	0.342164	0.999768	9.66956	10.2454	11.5527	8.79367	10.783	9.86212	8.77563	11.3605	11.9776	9.43438	9.9296	8.50573	11.522	11.407	10.2881	9.74469	9.27761	9.43499	11.4148	9.96424	10.3867	8.86686	12.303	11.171	11.0155	9.09168	10.5108	11.7791	8.72047	10.9373	12.5185	11.9613	12.1912	11.4483	9.47966	8.78497	13.0159	10.1861	10.1745	9.79538	10.4064	9.09257	11.5895
46368	hsa-miR-1282	0.0346779	5.94529	5.94529	0.63267	0.999768	5.89676	5.88512	5.71331	5.98477	5.45495	5.83778	5.83416	6.0943	5.74505	6.43774	5.8955	5.96707	5.85925	6.03646	6.10531	5.83048	5.86595	5.81151	6.01142	6.06299	6.42417	6.08761	5.78495	6.00645	5.92604	6.12711	5.70086	5.77518	6.1147	5.69146	5.90354	5.65227	5.93491	5.793	6.49913	5.94825	5.57175	5.98921	6.58495	5.92149	5.80947	6.09819	5.84833
46336	hsa-miR-1284	-0.135433	7.24859	7.24859	0.377343	0.999768	6.78968	7.51408	7.56172	6.87148	7.92474	7.50507	7.08812	7.48575	8.3354	6.74599	7.03061	6.63382	7.10141	8.48233	7.89137	7.512	6.92692	7.3083	7.42754	7.329	6.79318	7.3849	7.01071	6.85009	7.6248	6.59046	7.69892	7.22515	6.38028	7.95761	7.21312	7.24809	7.3413	7.48995	5.79132	6.56954	7.43678	7.92446	6.98327	7.10171	7.31707	6.51282	7.35688
145981	hsa-miR-1285-3p	-0.0723833	6.53038	6.53038	0.280412	0.999768	6.5437	6.81175	6.73155	6.54525	7.09522	6.50338	6.58394	6.47253	7.09162	6.02711	6.45889	6.43272	6.52475	6.91704	6.63647	6.58951	6.3327	6.52884	6.64766	6.45371	6.37735	6.40863	6.58093	6.38169	6.59138	6.38403	6.63737	6.32889	6.46534	6.64166	6.45042	6.53056	6.54742	6.80918	6.47111	6.58681	6.17656	6.64465	5.91686	6.48135	6.45074	6.32891	6.58623
168899	hsa-miR-1285-5p	-0.0291404	5.96286	5.96286	0.687699	0.999768	6.03394	6.04135	6.03455	6.16666	6.24348	5.99749	6.01208	5.8698	6.26152	5.50245	5.97011	5.66706	6.05492	6.25039	6.08693	6.12937	6.00026	5.95905	5.8764	5.59154	5.74505	6.01431	5.94293	5.92478	5.91837	5.63169	6.2501	5.9851	5.84786	6.20393	5.87885	5.89229	5.76297	6.10711	5.70564	6.14506	5.78442	6.02755	5.16187	6.17015	6.2779	5.91039	6.24513
42571	hsa-miR-129-1-3p	-0.0512311	6.54354	6.54354	0.720053	0.999768	6.93405	6.97197	6.70149	6.79035	6.93252	6.76288	6.52184	6.39674	7.42452	6.62229	6.85657	6.97886	5.58106	6.87816	6.67803	7.04762	6.32334	6.54212	6.4719	6.81284	5.69987	7.06253	5.37771	6.35141	6.64753	6.89979	6.46979	5.43278	6.32502	6.38697	6.03446	6.09572	5.94846	7.25327	6.66054	6.71719	6.30095	7.25317	6.87288	6.42949	6.53023	6.68514	5.49396
168568	hsa-miR-1290	0.0933738	8.14841	8.14841	0.645351	0.999768	7.58262	8.8723	8.80381	7.52547	8.48024	8.271	7.2599	7.68635	8.71415	7.61516	8.15624	7.1137	8.69388	8.42749	8.50819	7.95686	7.82362	7.74546	8.23862	7.76188	8.17523	7.03925	8.45631	8.52362	9.05804	7.79548	8.45164	8.90574	7.28223	8.47728	8.84616	8.77007	8.68151	8.94113	7.4116	7.4803	9.78599	8.20797	7.81734	8.39567	8.42011	7.11173	8.9845
46944	hsa-miR-1297	-0.179223	7.83901	7.83901	0.565717	0.999768	8.79551	8.10103	8.19226	8.26415	7.88813	8.62431	8.37445	7.7164	8.23713	8.67775	8.57393	8.55867	5.44905	7.68726	7.93094	8.14425	7.89	8.42023	7.96225	8.22236	6.10412	8.10752	5.58349	7.69689	8.11451	9.21452	8.37683	5.4214	8.4143	8.44288	5.73638	6.69113	5.76164	8.19564	8.59663	8.28919	5.54158	8.5332	8.15712	8.62687	8.72949	8.951	5.70619
46381	hsa-miR-1298-5p	0.022845	6.04406	6.04406	0.894853	0.999768	5.46568	5.58184	5.79993	6.05399	5.28485	6.16057	5.79313	5.595	5.48947	5.87314	5.60286	6.3543	7.61186	5.38155	5.47683	5.70365	6.59878	6.23339	5.74502	5.73048	6.92474	6.02089	7.07319	6.69585	5.88305	5.4143	5.58452	7.31363	6.59171	6.02673	6.53204	6.9674	6.32786	5.38086	5.87284	5.83417	6.1846	5.71758	5.75405	6.40453	5.49411	6.02947	7.52862
46788	hsa-miR-1299	0.008203	6.12443	6.12443	0.908295	0.999768	6.16881	6.12908	6.05975	6.36003	5.74174	6.07231	6.00946	6.03835	5.72907	6.18072	6.24346	6.23633	5.96273	5.79028	5.92379	5.91089	6.4732	6.09911	6.03235	6.25594	6.47207	6.80043	6.18084	6.30651	6.1425	6.3075	5.95467	5.9406	6.18233	5.93591	6.09227	5.83281	6.03379	5.97285	6.68964	6.27962	5.74347	6.07493	6.16741	6.13152	6.13746	6.45219	6.41914
46479	hsa-miR-1304-5p	0.0466144	7.1248	7.1248	0.588457	0.999768	6.72132	6.97872	6.99508	7.14358	7.41666	6.9336	7.32757	7.3495	7.38519	6.91505	6.85241	6.80719	7.71932	7.4907	7.2037	7.32602	7.1204	6.91688	7.17325	6.77676	7.47747	7.02717	7.42436	7.21783	6.85052	6.44724	6.97434	7.36479	6.93376	6.94907	7.42532	7.45674	7.562	7.05007	7.01504	7.12492	7.09505	6.972	6.86301	7.06834	6.88196	6.77393	7.75331
42681	hsa-miR-1307-3p	0.0253781	5.71117	5.71117	0.693995	0.999768	5.98799	5.48234	5.98511	5.84424	5.7694	5.79737	6.11976	5.82928	5.60862	5.98347	5.82366	5.82285	5.50112	5.74409	5.69785	5.64659	5.46589	5.64854	5.78835	5.62565	5.32869	5.40449	5.62182	5.49245	5.62147	5.83301	5.55922	5.53148	5.76192	5.723	5.4408	5.72701	5.52715	5.71469	6.03447	5.83995	5.51588	5.84007	5.41394	5.64203	6.16937	6.08495	5.41414
10138	hsa-miR-130a-3p	-0.115548	8.17827	8.17827	0.570096	0.999768	8.78121	8.15528	8.39382	8.6736	8.017	8.58714	8.61488	8.26446	8.00395	8.52043	8.56907	8.96027	6.71409	7.72633	8.00832	8.4422	8.06213	8.8785	8.29422	9.01156	7.69532	8.51583	6.28413	7.98036	8.43692	9.30294	8.50446	6.37787	8.36123	8.51049	6.98531	7.78259	6.97057	8.33338	8.28904	8.52284	7.12516	8.74991	8.18641	8.35663	8.92226	8.77291	6.91589
10936	hsa-miR-130b-3p	0.0373876	6.47483	6.47483	0.775963	0.999768	6.2725	6.35679	6.40199	6.42436	6.68081	6.21454	6.51342	6.54216	6.77625	6.09319	6.20409	6.21801	7.41919	6.38061	6.5206	6.50504	6.17007	6.22923	6.13414	6.30646	6.41327	6.17594	7.26152	6.37375	6.2232	6.1778	6.37272	8.0227	6.15967	6.28032	6.94185	6.85081	7.39274	6.31982	6.17233	6.13795	6.83491	6.52927	6.24105	6.17694	6.24451	6.20113	7.79247
46866	hsa-miR-1321	0.0285802	7.30708	7.30708	0.762501	0.999768	7.10399	7.38074	7.46006	7.22466	7.54453	7.28172	7.35915	7.37179	7.40601	6.68779	7.15374	7.09478	7.96103	7.35488	7.23704	7.4672	7.42281	7.12322	7.05797	6.88363	7.54594	7.13033	7.7765	7.25815	7.25023	6.77459	7.35976	7.89342	6.99652	7.32883	7.78132	7.77711	7.6999	7.40115	7.22769	7.3229	7.68707	6.95888	6.78778	7.0473	6.94698	7.09341	8.01992
146137	hsa-miR-133a-3p	0.036024	6.55089	6.55089	0.771604	0.999768	6.93976	6.22458	6.22844	6.81926	6.27382	6.77459	6.97748	6.4173	6.15255	7.06967	7.01506	6.95404	5.9754	6.15558	6.51162	6.66145	6.34121	6.67854	6.39291	6.75807	6.29257	6.36	6.07114	6.08257	6.51633	7.21618	6.59278	6.13406	6.68176	6.85258	6.02034	6.04652	6.0166	6.3292	6.83269	6.55044	8.19694	6.69339	6.62466	6.74638	6.8443	6.77621	5.94529
146160	hsa-miR-133b	0.0304808	6.91036	6.91036	0.813627	0.999768	7.30294	6.5817	6.65084	7.22099	6.61479	7.19927	7.49539	6.82879	6.47464	7.48172	7.41776	7.30286	6.30962	6.49479	6.88853	6.98491	6.70548	7.01198	6.65206	7.05929	6.71001	6.65865	6.46655	6.3556	6.8559	7.55791	6.89387	6.48495	7.05882	7.24732	6.30951	6.41372	6.32009	6.78321	7.29058	7.05527	8.54477	6.97922	6.90358	7.20606	7.27506	7.1018	6.15155
148316	hsa-miR-134-3p	-0.101723	6.31678	6.31678	0.362842	0.999768	6.98571	5.97442	6.50857	6.39762	6.58655	6.52086	6.61058	5.97499	6.16516	5.91693	6.80504	6.85668	6.06221	6.38019	6.58332	6.32635	6.2216	6.47232	6.33674	6.15062	5.53064	6.02757	6.30724	5.8415	6.24603	6.9551	6.57227	6.05351	6.4216	6.856	5.86798	6.044	5.78749	6.30697	6.20062	6.50472	6.05649	6.14322	5.12679	6.57137	6.53396	6.82508	5.97511
42609	hsa-miR-135a-3p	0.0933893	5.81653	5.81653	0.330432	0.999768	5.69694	5.67835	5.67074	5.78748	5.59339	5.71461	5.79375	6.25064	5.7621	5.62717	5.62209	5.5498	6.36711	5.93811	5.77148	5.74897	5.52809	5.50578	5.88579	5.58932	6.27558	5.64673	6.36426	5.85773	5.66054	5.35836	5.57206	6.30824	5.60989	5.71017	6.45711	6.64846	6.21467	5.7131	5.54478	5.61297	6.6733	5.65813	5.66064	5.61206	5.55893	5.61549	6.20136
10943	hsa-miR-136-5p	-0.046909	5.82546	5.82546	0.514558	0.999768	5.87606	5.74708	5.88743	6.03516	5.80956	5.55553	5.92911	5.8831	5.49777	6.52868	6.02375	6.11277	5.56548	5.64623	5.85232	5.64333	5.88591	5.8446	5.83602	5.97123	6.08	5.78042	5.4352	5.64044	5.67782	6.23146	5.67497	5.47583	6.19521	5.9691	5.57749	5.56505	5.61335	5.64708	6.20061	5.95183	5.59964	5.85263	6.09276	5.78801	5.76716	6.0514	5.56708
148278	hsa-miR-138-2-3p	-0.0241484	7.29002	7.29002	0.900727	0.999768	8.50494	6.86431	7.44542	7.96467	7.23818	7.82408	7.85338	6.88173	6.56383	7.46975	8.1931	8.52212	6.44088	6.56602	7.63995	7.33957	7.15217	7.812	7.04353	7.07898	6.16845	6.78241	6.31327	6.65133	7.06976	8.53563	7.59441	6.30148	7.53387	7.62299	6.27507	7.06355	6.25687	7.20729	8.0518	7.87912	6.32144	7.28993	6.86735	7.68875	7.62961	8.39636	6.57822
42630	hsa-miR-140-3p	-0.0655769	9.38165	9.38165	0.652057	0.999768	10.3246	9.12509	10.1007	9.90641	8.92269	9.703	9.79866	9.28935	8.94889	9.52253	9.67433	9.72655	8.41784	9.0722	8.97516	9.31616	8.90755	10.0227	9.09784	10.2053	9.24075	9.42912	8.51495	9.25517	9.49944	10.1413	9.47747	8.40328	9.2891	9.87925	8.63977	9.08856	8.65264	9.33609	9.54726	9.4306	8.71187	9.64778	9.40882	9.43787	9.91067	10.1877	8.77869
4700	hsa-miR-140-5p	-0.23643	8.38153	8.38153	0.414019	0.999768	9.83184	8.11392	9.01714	8.97375	8.36198	8.75812	8.90819	8.26691	8.02666	9.11071	9.29586	9.19045	6.34094	8.05825	8.67192	8.35176	8.29694	9.27467	8.6115	9.1411	7.22087	8.51962	6.18579	8.09392	8.20883	9.79275	8.77878	6.39464	9.0351	9.27293	6.42243	7.36466	6.43748	8.19009	9.23571	8.8732	6.4172	8.34128	8.35368	8.81278	9.29695	9.7474	6.6153
145972	hsa-miR-141-5p	0.0226595	5.69408	5.69408	0.784041	0.999768	5.7746	5.57344	5.71343	5.85304	5.37813	6.03253	5.76857	5.60337	5.4835	5.325	5.7255	6.06809	5.58904	5.6844	5.40658	5.53232	5.96093	5.76246	5.53113	6.07462	5.96215	6.04033	5.40933	5.746	5.61587	5.5853	5.55518	5.3121	5.88718	5.61348	5.88662	5.67177	5.56332	5.47432	5.20914	6.37141	5.33286	5.43938	5.52343	5.97717	5.30349	6.04278	5.5934
10947	hsa-miR-142-3p	-0.23282	6.23551	6.23551	0.034099	0.999768	6.03172	6.06831	6.09138	6.36906	6.47522	7.47081	6.40493	6.87115	5.80898	6.44641	6.65764	6.52772	5.71541	5.84804	6.61576	6.04946	6.4497	6.56108	6.40283	6.41699	6.03717	6.16353	5.60488	6.38766	6.15285	6.78963	6.21206	5.80067	6.66685	6.58659	5.71931	5.7271	5.72512	5.88109	6.5175	6.08209	5.87599	6.04158	6.47541	6.25773	6.28692	6.61267	5.71238
13177	hsa-miR-143-3p	-0.226344	12.8623	12.8623	0.518311	0.999768	13.6587	13.3083	13.2844	13.561	13.1446	13.5861	13.4934	12.99	12.9349	13.4796	13.6834	13.549	10.2105	12.2686	12.8942	13.5085	12.9917	13.631	13.2367	13.6163	11.4867	13.441	9.81378	12.9115	13.5205	13.641	13.6834	9.66516	13.7422	13.4797	11.2631	12.4303	10.2659	13.7565	13.2969	13.7422	10.2782	13.4123	12.8542	13.6556	13.9517	13.4123	10.1023
46467	hsa-miR-143-5p	-0.101823	7.3781	7.3781	0.593923	0.999768	8.30373	7.04106	7.26554	7.99389	7.23591	7.97023	8.05946	7.30149	6.81152	7.82013	8.3733	8.32365	6.40028	6.61953	7.42163	7.51873	7.27545	7.90873	7.20785	7.56224	6.73765	7.30624	6.49489	6.64274	7.17095	8.43892	7.59134	6.18199	7.83858	7.67085	6.35584	6.91528	6.26756	7.44688	7.85818	7.98077	5.99531	7.70631	7.05964	7.85415	8.19084	8.00193	6.26008
29802	hsa-miR-144-3p	-0.254404	6.2669	6.2669	0.281651	0.999768	6.63316	5.9989	6.34782	5.86936	7.23686	8.67986	6.12119	8.25634	5.54973	5.85041	7.53198	5.63673	5.94058	5.41508	5.57804	5.99298	5.34651	7.77641	5.88281	5.91884	6.49734	5.83636	5.53289	7.38615	6.34807	6.78834	6.12136	6.7733	5.61948	6.40217	6.243	6.63572	7.16447	6.09237	5.47016	5.6718	7.89864	6.02297	5.38359	5.79875	5.64275	6.17443	6.32863
31867	hsa-miR-145-3p	-0.18264	7.17709	7.17709	0.445777	0.999768	8.09725	6.90878	7.29863	7.78144	7.08137	7.80673	7.93939	7.32372	7.02748	7.68606	7.98807	8.1588	5.61323	6.5096	7.15095	7.58645	7.16859	7.83979	7.15973	7.58467	5.81474	7.24564	5.66207	6.79301	7.345	8.45022	7.75428	5.4699	7.54836	7.57346	5.58422	6.82589	5.51574	7.49878	7.53237	7.59865	5.57895	7.72607	6.89397	7.72623	7.70621	7.94676	5.52254
42641	hsa-miR-145-5p	-0.0953011	12.5261	12.5261	0.568221	0.999768	13.1348	12.9274	12.8559	12.9269	12.3697	12.6774	12.591	12.4417	12.2349	12.5775	13.0496	13.0506	11.5199	12.0144	12.3346	12.616	12.4357	12.8368	12.388	13.1269	11.8165	12.8314	11.8872	12.3821	13.105	13.0968	12.9338	11.2358	12.7617	12.6965	11.9627	12.3872	11.8091	13.3083	12.8055	12.8055	10.7904	12.912	11.9325	12.9262	13.097	13.0235	11.2211
146072	hsa-miR-1469	-0.0281652	10.2661	10.2661	0.904238	0.999768	8.93232	10.2055	9.90424	10.2105	11.2425	9.50864	10.7431	10.1556	11.0459	9.79391	9.34038	9.39287	11.7075	10.4583	10.3952	11.1735	10.0719	10.2243	10.073	9.69276	10.2523	9.76481	11.5863	10.4155	9.88448	8.82592	10.9954	12.1912	9.78089	10.3324	10.7557	11.0344	11.5694	9.87938	9.243	9.7225	10.8208	9.94879	9.45023	10.0018	10.5124	8.95592	11.8874
10306	hsa-miR-146b-5p	-0.10801	5.94091	5.94091	0.163126	0.999768	5.80294	5.93993	5.82575	6.00021	5.93222	6.07937	6.08512	6.2845	5.80552	6.37272	5.75602	5.99799	5.71015	5.81778	6.1937	5.61592	6.41642	5.91118	6.43016	6.33396	6.27101	6.15994	5.65936	5.99383	5.88974	6.07779	5.73137	5.58221	6.03359	5.73191	5.58749	5.5994	5.72601	5.62983	6.15474	5.93075	5.57293	5.9296	6.47851	6.01228	5.75976	6.11446	5.59368
10954	hsa-miR-147a	0.0383681	5.77658	5.77658	0.563736	0.999768	5.75559	5.84962	5.61105	5.83756	5.48763	5.75876	5.78781	5.57342	5.78312	6.35976	5.68821	5.75355	5.61348	5.63214	5.53854	5.65475	5.8313	5.7161	5.73334	5.89244	6.17662	5.92484	5.65835	5.80421	5.74703	5.9852	5.70981	5.62953	5.81722	5.55488	5.74006	5.55122	5.60798	5.77431	6.3509	5.63567	5.57644	5.8354	6.50726	5.66471	5.80608	5.8036	5.65393
10955	hsa-miR-148a-3p	-0.243489	6.12237	6.12237	0.102085	0.999768	6.94133	5.92357	6.94529	6.5015	5.90606	6.49645	6.56657	6.37274	6.17089	6.47372	6.48655	6.86617	5.29167	5.84983	6.20513	6.10684	5.75334	6.63222	5.78349	6.43128	5.38269	6.50472	5.18054	5.8922	6.26929	6.92902	6.37766	5.30893	6.39971	6.46088	5.13389	5.62618	5.30746	5.87992	5.98569	6.47281	5.23739	6.21747	6.11434	6.43316	6.25342	6.59818	5.17279
19585	hsa-miR-148b-3p	-0.116996	6.35311	6.35311	0.197316	0.999768	6.71911	6.30497	6.63181	6.54095	6.24281	6.55255	6.5425	6.39535	6.44811	6.44924	6.68433	6.66948	5.73025	6.0995	6.24744	6.39053	6.28328	6.63169	6.36242	6.69023	5.96547	6.71117	5.7948	6.15637	6.47872	6.9351	6.59818	5.90405	6.29634	6.45287	5.76019	6.04598	5.95889	6.44405	6.43967	6.29595	5.77968	6.68221	6.42204	6.33468	6.45452	6.62246	5.72785
169087	hsa-miR-149-3p	-0.114887	8.55007	8.55007	0.512091	0.999768	7.42144	9.14919	8.61495	8.40559	9.46311	8.3126	8.83276	8.31136	9.30738	8.14948	7.85277	7.85718	9.38777	8.97206	9.09562	8.84968	8.47667	8.69093	8.96369	8.21539	8.93669	8.31215	8.97684	8.34582	8.51675	7.19536	9.14778	9.70781	7.80978	8.51598	8.8068	8.79641	9.04348	8.36154	7.63822	8.34252	8.96094	9.10202	7.70956	8.27407	8.33795	7.45698	9.62533
42810	hsa-miR-149-5p	-9.71489e-05	6.00338	6.00338	0.999177	0.999768	5.81345	5.95077	5.81086	5.9723	5.70562	5.81408	5.86763	6.0611	5.81497	6.73484	5.95849	5.9534	5.7406	5.94223	6.00259	5.92948	6.14153	6.02142	6.26753	6.3727	6.66399	6.1962	5.80461	5.98811	5.9165	6.3071	5.77993	5.84517	5.97904	5.74633	5.65456	5.60868	6.00689	5.80167	6.50117	6.08891	5.44034	6.12353	6.91233	5.80907	5.87084	5.79421	6.01471
145678	hsa-miR-150-5p	0.138512	7.04397	7.04397	0.242857	0.999768	6.71114	6.86455	7.24043	6.99258	6.54086	7.29786	6.95546	6.37216	7.00972	7.39176	6.75097	7.52787	7.57325	7.14423	6.63321	6.84135	7.48006	6.63682	6.73342	6.56591	7.0805	7.0817	7.47968	7.17546	6.6399	6.55561	6.41808	7.09471	8.01266	6.95901	7.44669	7.02795	7.51657	6.48627	7.67449	7.80893	6.9539	7.05386	7.01937	7.30927	6.4368	6.91806	7.46427
17463	hsa-miR-151a-3p	-0.0474681	6.04038	6.04038	0.523983	0.999768	6.27331	5.85845	5.97584	6.1638	5.82135	6.34523	6.2885	6.16096	5.67573	6.21927	6.14368	6.2529	5.6097	5.64965	6.0319	6.01193	5.86832	6.21642	5.91509	6.45488	6.09995	6.18261	5.851	6.03961	6.0127	6.64264	6.07206	5.76431	6.08864	6.05493	5.66681	5.91847	5.90087	5.99153	5.88526	5.98637	5.88044	6.32708	6.45721	6.05845	6.26081	6.2915	5.62797
11260	hsa-miR-151a-5p	-0.137467	6.53413	6.53413	0.371413	0.999768	7.00414	6.62918	6.74536	6.83108	6.45755	6.87243	6.93215	6.40422	6.43179	7.02352	6.97799	7.02621	5.45626	6.13526	6.34155	6.6665	6.50776	7.02978	6.57846	7.05997	5.78182	6.86855	5.44724	6.44423	6.79508	7.43819	6.77222	5.34257	6.68324	6.88599	5.46875	6.0302	5.62438	6.65047	6.68386	6.66672	5.66194	6.96728	6.53437	6.71911	6.94208	6.95957	5.53544
168871	hsa-miR-151a-5p/hsa-miR-151b	-0.111844	6.64592	6.64592	0.461393	0.999768	7.25764	6.72049	6.87563	6.99986	6.61435	7.1018	6.97082	6.63191	6.40973	6.85983	7.10749	7.17902	5.65359	6.25568	6.4834	6.86923	6.47061	7.05725	6.62928	7.10146	5.67466	6.41637	5.68355	6.58277	7.00838	7.63303	7.01462	5.56167	6.80188	7.00995	5.76911	6.39653	5.90711	6.75344	6.52813	6.77968	5.84107	7.13765	6.27612	6.98898	7.19458	7.2683	5.62606
17676	hsa-miR-152-3p	-0.172889	6.32362	6.32362	0.07365	0.999768	6.6302	6.33803	6.74832	6.75281	6.20187	6.38024	6.66453	6.34091	6.03094	6.36758	6.52103	6.55345	5.8092	5.87236	5.62157	6.34754	6.26577	6.95957	6.37434	6.8468	6.32155	6.52799	6.13305	6.32808	6.5523	6.97353	6.72644	5.98347	6.16065	6.31946	5.85518	6.27975	6.19394	6.48505	6.1652	6.35901	6.19599	6.7355	5.75943	6.12987	6.51847	6.45513	5.85882
10964	hsa-miR-155-5p	0.106023	6.31979	6.31979	0.467557	0.999768	6.28314	6.06032	6.00325	6.05935	5.72776	6.14852	6.01094	6.27255	5.82567	6.07256	6.25778	6.29455	7.46517	5.99213	6.37716	5.88544	5.9558	5.94513	6.08405	6.34514	7.0495	6.2788	7.87274	6.16872	6.0167	6.27924	6.07775	7.59349	6.18464	5.81288	7.09394	6.45466	7.01679	5.95883	6.33682	5.98798	6.8595	6.05886	6.48023	6.17021	6.1871	6.28438	7.38166
168672	hsa-miR-1587	0.117205	9.97493	9.97493	0.649366	0.999768	8.77695	9.87271	9.64459	9.87272	10.708	9.08543	10.207	9.96798	10.7329	9.54746	9.00038	9.17575	11.7963	10.5576	10.2668	10.4177	9.7926	9.63619	9.60675	9.30819	10.1998	9.47119	11.5325	10.0444	9.44828	8.14201	10.1063	12.0666	9.38705	9.55748	10.6849	10.9205	11.6931	9.5835	9.27415	9.56222	10.8032	9.70003	9.29111	9.54683	9.87653	8.50017	11.9923
27720	hsa-miR-15a-5p	-0.114318	8.17828	8.17828	0.600945	0.999768	8.92797	8.07801	8.35981	8.6554	8.00501	8.95083	8.51351	8.47672	7.90108	8.83439	8.78801	8.96902	6.57977	7.66677	8.2455	8.34314	8.10234	8.77189	8.06925	8.79437	7.44762	8.1626	6.35523	7.9622	8.29385	9.3854	8.42315	6.48256	8.64978	8.43947	6.8515	7.4602	6.93477	8.3213	8.59964	8.5693	7.06152	8.84226	8.37365	8.64179	9.04204	8.81676	6.68013
17280	hsa-miR-15b-5p	-0.148952	6.93938	6.93938	0.316519	0.999768	7.47844	6.87387	7.05617	7.16401	6.89877	8.01979	7.33265	7.37715	6.76522	7.2372	7.7591	7.74637	5.92064	6.33776	6.91574	7.16571	6.8403	7.5126	6.6919	7.17522	6.44108	6.68427	5.91019	6.97071	6.68252	7.93572	7.03803	6.19137	6.95034	6.78433	6.14687	6.61025	6.26178	7.02714	7.39604	6.86607	6.52062	7.17942	6.82678	7.24822	7.2897	7.3412	5.84432
10967	hsa-miR-16-5p	-0.104497	8.67091	8.67091	0.737267	0.999768	9.62673	8.86798	8.966	9.30658	8.68042	9.72225	8.92267	8.93471	8.48585	9.29469	9.44484	9.57816	6.1638	8.1051	8.65943	9.01705	8.7139	9.55215	8.7119	9.47408	7.39509	8.95757	5.63022	8.80134	9.06943	10.0087	9.07065	6.03284	9.20229	8.90628	6.94614	8.15701	6.74793	9.24082	9.25962	9.30698	7.4138	9.37489	8.96271	9.18211	9.57954	9.54698	6.21701
169336	hsa-miR-17-5p	-0.11989	6.99384	6.99384	0.580843	0.999768	7.7266	6.96494	7.10224	7.38381	6.94009	7.77479	7.64177	7.34216	6.93484	7.52133	7.60991	7.82233	5.4198	6.43985	6.65891	7.33254	6.82001	7.63575	6.93007	7.42807	5.78711	7.21291	5.27118	6.83443	7.18423	8.0453	7.35213	5.2444	7.37506	7.42749	5.72286	6.56703	5.71991	7.32463	7.17203	7.25028	5.96556	7.56253	6.88319	7.46521	7.77062	7.60281	5.42312
17928	hsa-miR-181a-2-3p	-0.172579	6.14666	6.14666	0.294128	0.999768	6.42597	6.48344	6.34647	6.2505	7.67073	5.81472	6.04064	5.77626	7.23519	5.29003	6.2075	5.81391	6.2942	6.6453	6.2411	6.64718	5.42573	6.33479	5.92737	5.51853	5.08395	5.79038	6.52994	6.97461	6.3337	5.93135	6.97135	6.29592	5.74801	6.29249	6.0572	6.43112	5.91844	6.76065	5.71415	6.12976	6.02014	5.2524	4.80079	6.37315	6.90746	6.10898	6.13643
42865	hsa-miR-181a-5p	-0.113677	7.12016	7.12016	0.208076	0.999768	7.35214	7.04676	7.09914	7.69752	6.64682	7.1747	7.25025	7.0533	6.79753	7.25467	7.3184	7.53764	6.91759	6.46268	6.90718	7.08776	7.05055	7.30667	6.67313	7.5474	7.20685	7.71702	7.45684	7.08166	7.16345	7.91396	7.24412	7.0344	6.91162	6.97195	6.96671	7.25562	6.79837	6.98815	6.93798	6.9941	6.791	7.45799	7.13749	7.10154	6.92146	7.48266	6.87147
10972	hsa-miR-181b-5p	-0.0306972	5.86394	5.86394	0.634477	0.999768	6.15434	5.85179	5.97109	6.18291	5.55825	5.84015	6.01725	5.95322	5.35849	5.851	5.93983	6.20583	5.68963	5.66322	5.73002	5.86161	5.68029	5.9109	5.44563	6.2238	5.85247	5.87419	5.86863	5.84568	6.00029	6.45973	5.93867	5.66789	5.83795	5.82886	5.80553	5.88959	5.63498	5.87543	5.82961	5.75773	5.67359	5.86626	5.82165	6.04294	5.84893	6.16837	5.72274
169408	hsa-miR-181d-5p	-0.0839644	6.03686	6.03686	0.267568	0.999768	6.29607	6.12396	6.30964	6.35794	5.82267	6.13339	6.17811	6.08372	5.53124	5.97256	6.20616	6.4051	5.68289	5.91585	5.85535	5.92348	5.90254	6.19617	5.81197	6.51086	6.11945	6.255	5.8069	6.02707	6.1874	6.60692	6.111	5.76398	5.9524	6.00071	5.75193	6.04273	5.55086	6.08812	6.22458	5.97176	5.75391	6.26255	5.73502	6.19034	6.03741	6.42842	5.73899
46266	hsa-miR-1825	0.0162998	5.91586	5.91586	0.836356	0.999768	5.90191	5.96039	5.77494	6.04222	5.47271	5.77757	5.82554	6.04022	5.74444	6.40035	5.7914	6.01471	5.82132	5.89215	6.11855	5.70688	5.94434	5.71339	6.01371	6.18909	6.40664	6.02996	5.77481	5.8998	5.80583	6.13308	5.66598	5.74093	6.08515	5.60455	5.81843	5.62659	5.78407	5.81717	6.59166	6.01452	5.56782	5.86664	6.70314	5.7962	5.62751	5.93277	5.87416
46810	hsa-miR-1827	-0.0331137	8.61432	8.61432	0.676461	0.999768	8.86145	8.79917	8.25733	8.64359	9.04513	8.84807	8.87396	8.33639	8.87479	8.86914	8.66936	8.80333	8.27584	8.48789	8.58505	8.68437	8.58858	8.74227	8.57144	8.51604	8.51706	8.88529	8.26845	8.36942	8.35184	8.89287	8.78395	8.20192	8.69867	8.49941	8.20763	8.10837	8.23312	8.70642	8.81002	8.83916	7.96164	8.64722	8.62498	8.864	8.89293	8.96073	8.42345
17953	hsa-miR-183-3p	-0.0520867	7.61401	7.61401	0.706831	0.999768	7.46095	8.03571	7.90842	7.70604	7.92053	7.14797	7.52902	8.12648	7.95573	6.63899	7.35498	7.00345	8.15985	8.11525	7.66413	7.8256	7.63556	7.4071	7.68694	7.20805	7.23802	7.47964	8.26039	7.92666	7.79308	6.79677	7.77676	8.34326	7.02294	7.87806	8.10529	8.17464	8.04929	7.91339	7.02503	7.21511	8.45236	7.40344	6.56435	7.33725	7.24594	6.99346	8.0815
10977	hsa-miR-183-5p	0.0378174	5.74919	5.74919	0.669977	0.999768	6.34533	5.94948	5.609	5.85334	5.63014	5.72035	5.97388	5.57847	5.23784	5.80462	5.77769	5.77145	5.50905	5.3389	5.48267	5.65294	5.67006	6.1484	5.73546	6.18185	5.32293	5.71953	5.31776	5.67573	6.04264	6.12041	5.64071	5.26259	6.28797	5.68897	5.39375	6.25368	5.23515	5.99585	5.77853	5.9313	5.52256	5.77991	5.99519	5.74722	5.61928	6.2433	5.5582
42902	hsa-miR-185-5p	0.061455	6.89763	6.89763	0.565093	0.999768	6.61204	7.10442	7.1782	6.58598	7.42261	7.22227	6.71583	7.28597	7.64468	6.55986	6.73155	6.37687	7.04388	7.14797	6.83943	6.82276	6.45333	6.73561	6.79244	6.59784	6.5926	6.2011	7.27774	7.04328	6.98802	6.60394	6.97119	7.22912	6.58235	6.87458	7.44869	7.28586	7.50024	7.22679	6.58115	6.46864	7.64882	6.9808	6.59622	6.88561	6.71236	6.41666	7.13518
18739	hsa-miR-186-5p	-0.0952243	6.10905	6.10905	0.32408	0.999768	6.45161	5.83063	6.12817	6.34064	5.92196	6.40136	6.5094	6.32932	5.65368	6.44697	6.40342	6.49583	5.59735	5.83918	6.16923	6.06738	6.11227	6.39708	6.0965	6.44624	5.83387	6.15717	5.59759	5.84954	6.01172	6.80292	6.19488	5.6823	6.33718	6.23748	5.44276	5.76766	5.62912	6.00913	6.26414	6.29096	5.61992	6.25669	6.15145	6.27602	6.47879	6.42266	5.56836
145826	hsa-miR-18b-3p	0.0788683	5.71758	5.71758	0.143605	0.999768	5.53064	5.72131	5.61972	5.63079	5.54999	5.79919	5.67819	5.88573	5.78226	5.86499	5.56127	5.60163	5.67867	5.79967	5.68086	5.48436	5.75211	5.42234	5.73967	5.77142	5.92523	5.64298	5.74706	5.73105	5.65658	5.74189	5.58831	5.76437	5.69973	5.61962	5.93342	5.74636	5.87881	5.78408	6.02996		6.19657	5.82525	6.16435	5.58053	5.54515	5.5316	5.64128
148687	hsa-miR-1908-5p	-0.0472068	11.3316	11.3316	0.811304	0.999768	9.8217	11.5617	11.5381	11.1583	11.9772	11.2716	11.8131	11.4308	11.7981	10.6115	10.5957	10.565	12.2874	11.823	11.4382	11.9958	11.695	11.3903	11.595	10.5388	11.2207	10.8727	12.0359	11.8131	11.4354	9.77106	11.8094	12.2966	10.9447	11.3729	11.6521	11.8877	12.2916	10.5815	10.495	11.3151	11.708	11.1366	10.348	11.6088	11.4457	10.3313	12.4499
146180	hsa-miR-1909-3p	-0.105562	9.04314	9.04314	0.667741	0.999768	7.74619	9.21436	8.75612	9.14873	9.64259	8.26019	9.15716	9.00896	9.52574	8.67475	8.13096	8.44836	10.5994	9.46703	9.6435	9.63329	9.12519	9.06795	9.00018	8.67719	9.59215	8.8498	10.3131	9.21919	8.65202	7.18092	9.45107	11.2863	8.39702	8.61219	9.60828	9.46581	10.0999	8.69356	7.89249	8.60562	9.33196	8.79268	8.01659	8.69793	8.81669	7.55936	11.3337
27536	hsa-miR-190a-5p	-0.0382872	6.35901	6.35901	0.705906	0.999768	6.66672	6.35297	6.30933	6.43848	6.12759	6.73092	6.47037	6.44007	6.28327	6.86362	6.32412	6.49352	5.82815	6.06393	6.40396	6.09229	6.41789	6.61164	6.3307	6.60784	6.53366	6.5045	5.87207	6.21356	6.20329	7.0647	6.35429	5.79445	6.46388	6.33924	5.93835	5.78459	5.89643	6.12002	6.93832	6.44463	5.67321	6.59456	7.03293	6.21101	6.48081	6.84295	5.89244
10985	hsa-miR-191-5p	-0.0964775	6.84531	6.84531	0.329818	0.999768	7.1755	6.76908	7.05023	7.12289	6.63482	7.19441	6.95525	6.99581	6.58536	6.85102	7.17675	7.32623	6.29843	6.39064	6.50525	7.0855	6.60564	7.19776	6.6447	7.32896	6.59332	6.88923	6.39188	7.02034	7.12038	7.58983	7.04412	6.39165	6.57269	6.93686	6.22553	6.99758	6.78757	7.11948	6.56828	6.7145	6.6376	7.177	6.56836	6.9029	6.96256	7.12025	6.14502
146103	hsa-miR-1913	0.0471434	6.0838	6.0838	0.533448	0.999768	6.06128	6.06393	5.85578	6.17004	5.68858	5.95342	6.00259	6.05786	6.11976	6.58754	6.00693	6.16051	5.84331	6.0385	6.15741	5.83712	6.04918	6.02099	6.13935	6.27048	6.41299	6.1685	5.95138	6.02272	5.92407	6.40962	5.98973	5.93583	6.26425	5.81998	6.03675	5.79772	6.03971	5.96447	6.74575	6.10082	5.81977	6.20959	6.93085	6.01592	5.96467	6.17798	5.91858
146068	hsa-miR-1915-3p	0.0124481	5.89879	5.89879	0.908762	0.999768	5.57369	5.74606	6.01713	5.7415	5.87598	5.64529	5.70617	6.51107	6.1412	5.44993	5.78894	5.62805	6.31455	6.55541	5.73257	6.01786	6.02313	5.49718	6.33157	5.48111	5.58229	5.2107	6.0738	6.00047	5.99165	5.52012	5.78395	6.9973	5.92287	5.96206	6.235	6.27617	6.28848	5.92762	5.39494	5.78301	6.59964	5.52696	5.43043	5.78663	5.76456	5.65945	6.08204
10986	hsa-miR-193a-3p	-0.180997	7.06332	7.06332	0.347814	0.999768	7.99938	6.48149	7.71781	7.6147	6.86635	7.68325	7.90292	7.1194	6.84221	7.10957	7.95707	7.81239	5.77484	6.75472	7.40965	7.29939	6.73585	7.58504	7.01043	7.42197	6.2642	7.05776	5.71961	6.44561	7.06308	8.13718	7.41686	5.78288	7.36371	7.5865	5.95835	6.67632	5.94436	6.99604	7.04091	7.22573	6.10079	7.52041	6.96209	7.56073	8.0026	7.61519	5.85409
46443	hsa-miR-193a-5p	-0.00309182	6.47375	6.47375	0.970589	0.999768	6.43858	6.37139	6.358	6.44247	5.93946	6.67166	6.62491	6.5369	6.35555	6.19387	6.47753	6.83677	6.1064	6.15062	6.40915	6.4745	6.41193	6.57851	6.41749	7.00351	6.9691	7.07096	6.51835	6.35363	6.48729	6.76236	6.2377	6.56991	6.42707	6.05165	6.45835	6.48196	6.58351	6.34887	6.36186	6.39407	6.2579	6.72858	7.04017	6.23464	6.30414	6.75059	6.51628
10987	hsa-miR-193b-3p	-0.180876	6.65961	6.65961	0.0533446	0.999768	6.91858	6.40776	6.7847	7.0006	6.45979	7.25772	7.05308	6.62693	6.13952	6.47769	6.94389	7.14052	6.44488	6.1667	6.5239	6.8796	6.37164	6.86935	6.50036	6.92722	6.62068	6.65822	6.71495	6.37573	6.80043	7.42988	6.7308	6.94411	6.74026	6.91376	6.38182	6.74748	6.42769	6.47586	5.97041	6.44639	6.38056	6.91811	6.00105	6.89066	6.6988	7.00818	6.4895
169420	hsa-miR-193b-5p	0.00206602	5.6366	5.6366	0.97201	0.999768	5.67193	5.77518	5.89241	5.62124	5.75476	5.73435	5.52273	5.54492	5.82297	5.23434	5.5989	5.73836	5.78767	5.76103	5.50501	5.64227	5.31589	5.50631	5.56784	5.80782	5.55405	5.45328	5.90157	5.56876	5.67358	5.52114	5.74926	5.84291	5.3524	5.65204	5.84713	5.8686	5.75211	5.70199	5.24859	5.40602	5.91064	5.5768	5.2707	5.77232	5.56532	5.63079	5.89836
42570	hsa-miR-194-3p	0.0511639	5.86757	5.86757	0.742875	0.999768	5.51554	5.86968	5.76669	5.67849	6.03404	5.62162	5.85169	5.67829	5.91346	5.25962	5.58668	5.55027	6.96837	5.95658	5.86324	5.99111	5.53432	5.58277	5.39759	5.28408	5.80998	5.37637	7.00262	6.04833	5.7528	5.45842	6.11273	7.6103	5.61359	5.76234	6.36865	6.2758	6.77154	5.7529	5.35242	5.52593	6.52522	5.49616	5.31805	5.83809	5.8702	5.48757	7.27478
13148	hsa-miR-195-5p	-0.0936908	8.59651	8.59651	0.73945	0.999768	9.49955	8.5846	8.98282	9.25735	8.60509	9.21212	8.96837	8.72001	8.40829	8.98512	9.3686	9.46695	6.5082	8.02845	8.40042	8.75128	8.62694	9.28205	8.51144	9.38816	7.25297	8.76685	5.9226	8.82695	9.163	9.96265	9.19523	6.08897	9.14793	9.06637	6.91335	8.17028	6.93337	9.02556	9.13485	8.91549	7.2497	9.16816	8.68579	9.11393	9.31186	9.6435	6.67771
42538	hsa-miR-196a-3p	-0.0547394	6.19511	6.19511	0.54441	0.999768	6.43019	6.381	6.4317	6.44	6.0606	5.98505	6.01329	6.08816	5.88348	5.62053	6.43048	6.53239	6.30796	5.56212	5.82842	6.20599	6.22088	6.18475	5.73763	6.37166	6.05473	6.45315	6.7041	6.42102	6.4082	6.49948	6.18104	6.57463	6.22137	6.2352	6.254	6.48639	6.52519	6.32154	5.94109	6.3668	6.52874	6.25488	5.34414	6.10763	5.96698	6.37107	6.27916
10990	hsa-miR-196a-5p	-0.020988	5.87649	5.87649	0.773501	0.999768	5.85082	5.87938	5.72242	5.90197	5.56647	5.92182	5.92832	6.07639	5.71444	6.17805	6.00195	6.04518	5.64043	5.9204	6.04536	5.70273	5.90949	5.81804	5.98964	6.16456	6.3717	6.02206	5.65285	5.69517	5.76733	6.09742	5.76771	5.59901	5.98339	5.59625	5.62223	5.56107	5.63683	5.71393	6.39011	5.98178	5.43605	5.85052	6.35126	5.88882	6.01053	5.97352	5.51569
145889	hsa-miR-196b-5p	-0.0278883	5.62231	5.62231	0.676715	0.999768	5.60342	5.63783	5.44976	5.65243	5.40686	5.83952	5.60735	5.70778	5.56036	5.75694	5.77149	5.79071	5.29443	5.50466	5.5585	5.5143	5.72395	5.57305	5.89313	5.94287	5.80045	5.76914	5.4442	5.51864	5.5966	5.89471	5.55433	5.4872	5.64237	5.48615	5.31144	5.25793	5.34791	5.72076	6.08179	5.71612	5.27605	5.5572	6.1647	5.51129	5.95199	5.59488	5.38103
42783	hsa-miR-197-3p	-0.0774677	6.12827	6.12827	0.304715	0.999768	6.37422	6.05535	5.96689	6.46099	5.99118	6.4384	6.42439	5.70791	5.76242	6.23826	6.41703	6.54804	6.0169	5.65031	6.05401	6.2048	6.04234	6.20473	5.82182	6.41189	6.07243	6.61899	6.10192	5.88147	6.11534	6.62269	6.17052	5.97403	6.2467	6.12358	6.05512	5.88826	5.93287	6.09593	6.00061	6.14943	5.74595	6.20655	5.93911	6.2382	6.33706	6.45585	6.08635
146165	hsa-miR-1973	0.159457	6.418	6.418	0.271684	0.999768	6.01669	6.58362	6.15988	5.9557	6.23655	5.85328	6.04274	6.09651	5.69545	5.73742	6.11238	6.28055	7.24695	6.62475	6.56739	6.37321	6.44948	6.1189	6.30278	6.68409	7.05576	6.94229	7.43905	6.12135	6.35242	6.14677	6.12446	7.29898	5.84227	6.28436	7.39394	6.6227	7.36702	6.56828	6.13551	6.81029	7.60819	6.2264	5.73022	5.90094	6.43163	6.21968	6.95273
146140	hsa-miR-1976	0.0517308	6.0395	6.0395	0.358669	0.999768	5.82816	5.97368	5.81705	6.01113	5.85082	6.20906	6.03029	5.97769	6.01826	5.9127	5.892	6.16763	6.19708	6.02244	5.93664	5.94144	6.27401	5.85707	5.99014	5.92834	6.35762	6.17828	6.19492	6.12103	5.84917	5.9909	5.86165	6.14032	6.19622	5.8772	6.17503	5.8911	6.32046	5.84216	6.22223	6.27478	5.99703	5.91997	6.50725	5.92009	5.76996	5.92743	6.28664
10995	hsa-miR-199a-3p/hsa-miR-199b-3p	-0.137865	8.8952	8.8952	0.563066	0.999768	9.7961	9.10652	9.16845	9.49661	9.01117	9.41208	9.37698	8.92949	8.69276	9.20334	9.33188	9.62345	6.9599	8.63889	8.8423	9.02661	8.97398	9.47546	9.03549	9.58928	7.53234	9.256	6.85344	8.7579	9.2415	9.92177	9.33442	7.2085	9.40905	9.20143	7.2776	8.50688	7.51025	9.20946	9.1432	9.37968	7.55148	9.4301	9.24797	9.12634	9.57414	9.82152	7.1068
29562	hsa-miR-199a-5p	-0.169837	8.17159	8.17159	0.387359	0.999768	9.02556	7.74769	8.50538	8.81194	8.0544	8.45684	8.51412	8.17845	7.66266	8.62581	8.67493	9.04043	6.93511	7.67069	8.3708	8.24181	8.27848	8.8349	8.2834	8.71501	7.27665	7.80671	6.7364	7.98293	8.24214	9.47423	8.40863	7.10188	8.79827	8.60221	6.72835	7.73704	7.12865	7.99083	8.36169	8.46702	7.04509	8.40713	7.90396	8.59774	8.91787	9.28935	6.95564
19591	hsa-miR-199b-5p	-0.211627	6.11724	6.11724	0.193099	0.999768	7.19326	6.36416	6.14656	6.30217	6.03531	6.73566	6.62983	6.18864	5.70999	6.57318	7.03351	6.78933	5.1567	5.51856	6.50776	6.0432	5.89333	6.24422	5.86343	5.97922	5.45855	6.0437	5.19051	5.78593	6.19924	7.06471	6.58055	5.29802	6.52275	6.84591	5.18728	5.34612	5.20255	6.06831	6.39637	6.43919	5.50094	6.46724	5.98918	5.99058	6.59919	6.5991	5.09771
10997	hsa-miR-19a-3p	-0.107228	7.47383	7.47383	0.524083	0.999768	8.4659	7.07816	7.91745	7.9854	7.48309	8.21766	8.13684	7.79941	7.62547	7.34419	8.22544	8.18268	6.27436	6.85685	7.50764	7.72854	6.84596	8.06731	7.20445	7.64705	6.75067	7.28946	6.2847	7.00622	7.37944	8.45089	7.76188	6.28829	7.67868	7.93703	6.49587	7.26772	6.78806	7.56217	7.6337	7.57785	7.14136	7.77053	7.43727	7.69067	7.93623	8.03872	6.40837
10998	hsa-miR-19b-3p	-0.153441	7.45749	7.45749	0.368184	0.999768	8.37935	6.97686	7.85024	8.03035	7.38886	8.08045	8.16797	7.89124	7.26407	7.34018	8.28367	8.19833	6.32555	6.85326	7.4388	7.67937	6.92908	8.06718	7.25275	7.77022	6.65787	7.40122	6.30714	7.0532	7.45503	8.464	7.74123	6.44581	7.67806	8.07957	6.25673	7.20493	6.72416	7.49402	7.41287	7.55373	7.22309	7.72045	6.95029	7.84436	8.06274	8.00229	6.45933
42502	hsa-miR-204-3p	0.167137	9.90223	9.90223	0.516388	0.999768	9.29263	10.1127	11.0812	8.73472	10.5108	10.08	8.85562	11.0036	11.5416	9.36998	9.76516	8.43484	9.6928	11.7222	9.69869	9.33172	9.21173	9.22158	10.2864	9.58914	9.06699	8.78941	9.90651	10.4033	11.0333	9.01584	9.86986	10.1699	8.67127	10.7232	10.1967	10.5204	10.2262	11.2311	9.0307	8.58288	11.7165	10.1667	9.74109	9.64062	9.84886	9.23714	9.88181
11005	hsa-miR-204-5p	-0.0927771	6.13815	6.13815	0.25899	0.999768	6.51738	5.88334	5.97973	6.39242	5.84593	6.37127	6.44738	6.48079	5.75672	6.57434	6.47374	6.46627	5.77398	5.96559	6.35923	5.96765	6.18906	6.14357	6.16866	6.31717	6.0726	5.95347	5.96242	5.93689	6.05453	6.77192	5.91932	5.82252	6.3399	6.28033	5.91455	5.76997	5.91816	5.826	6.42987	6.19942	5.5662	6.15565	6.34431	6.15526	6.23845	6.42789	5.85156
169411	hsa-miR-205-3p	-0.0169816	6.33124	6.33124	0.852379	0.999768	6.06097	6.4245	6.22139	6.23292	6.71277	6.38287	6.4242	6.20151	6.55768	5.60016	6.00423	6.13535	6.6963	6.2569	6.06184	6.34387	6.456	6.37886	6.34391	6.15805	6.58261	6.47321	6.65654	6.42507	6.31517	5.89386	6.51759	6.88079	6.33871	6.39046	6.62007	6.529	6.57609	6.41272	6.09496	6.33221	6.61922	6.0946	5.45061	6.28081	6.16483	6.20803	7.15615
11007	hsa-miR-206	0.153223	6.36282	6.36282	0.110129	0.999768	6.47485	6.48789	6.50846	6.34153	6.18056	6.04857	6.08803	6.47459	6.24394	6.40658	6.32107	6.29144	6.54905	6.61518	6.39486	6.41305	6.17966	6.06306	6.10639	6.03761	6.27947	6.21987	6.56891	6.51451	6.37159	6.08649	6.0994	6.42941	6.25751	6.10736	6.63505	6.70498	6.59271	6.61743	6.44724	6.12009	8.10796	6.2421	6.04406	6.17388	6.02795	6.37188	6.58101
145845	hsa-miR-20a-5p	-0.162146	7.09838	7.09838	0.476895	0.999768	7.65499	6.96172	7.13455	7.66651	7.14049	8.05555	7.8286	7.59914	6.83239	7.59057	7.6345	7.91192	5.49085	6.67161	6.86045	7.50111	6.98467	7.79553	7.00781	7.49958	6.14387	7.28496	5.30434	7.01238	7.35858	8.1311	7.29017	5.36349	7.53057	7.53369	5.71011	6.36241	5.50847	7.32143	7.23746	7.48774	5.78802	7.60883	7.19766	7.68795	8.09312	7.79673	5.55277
17882	hsa-miR-20b-3p	-0.0140453	5.94865	5.94865	0.734269	0.999768	5.89742	5.92264	5.90706	6.00151	5.89485	5.85871	6.07349	5.8714	5.96085	5.96293	5.88059	6.12476	6.00836	5.87749	6.09642	5.84339	5.99855	5.85407	5.87661	6.22489	6.24472	6.12735	5.97691	5.83845	5.8688	5.96333	5.80183	6.0298	5.81656	5.81384	5.96893	5.94571	6.08669	5.87952	5.91718	5.91858	5.84914	5.98032	6.04127	5.88003	5.91096	5.91872	6.00414
42640	hsa-miR-20b-5p	-0.181014	6.20809	6.20809	0.381708	0.999768	6.77812	6.17211	6.22937	6.58527	6.20682	7.20098	6.85354	6.49822	6.07913	6.64995	6.76968	6.89384	4.82897	5.77452	5.95379	6.57195	6.13614	6.86606	6.2043	6.75411	4.88192	6.31531	4.75199	6.0644	6.37752	7.24827	6.54775	4.71753	6.66077	6.70672	4.95255	5.52256	4.92027	6.4894	6.07597	6.42233	5.02555	6.88718	6.14108	6.69371	7.03553	6.86498	4.82007
147506	hsa-miR-21-5p	-0.40591	8.44507	8.44507	0.148977	0.999768	9.7633	8.31665	8.93373	9.27225	8.93228	8.52747	8.93576	8.82886	7.83941	8.9802	8.90549	9.23808	6.72067	7.94431	8.95186	8.56655	9.6523	9.2636	9.19777	9.22051	7.32678	8.50594	6.40742	8.45422	8.96585	9.11678	8.9816	6.15135	9.03294	8.98467	6.65042	7.60268	6.47996	8.37442	8.95482	8.65733	6.65711	8.6836	8.16523	8.84953	9.50268	9.38512	6.11363
145852	hsa-miR-210-3p	0.00584657	6.06945	6.06945	0.95691	0.999768	5.78177	5.81753	5.99099	5.97349	6.2151	6.14232	6.20369	6.19871	5.96623	5.86721	5.9844	6.10408	6.78873	6.14201	6.12622	6.31017	5.95303	5.85964	5.92449	5.85499	5.9857	5.57274	6.28608	6.33677	5.75956	5.86433	5.97976	7.13821	6.04175	5.8479	6.08186	6.43541	6.90564	5.67738	5.79526	6.03121	6.30505	5.82224	5.63028	5.841	5.52978	5.98445	7.15506
146179	hsa-miR-2113	0.0545617	6.06152	6.06152	0.643075	0.999768	5.88612	6.14605	6.02099	5.84012	6.15934	5.81039	5.74867	5.87768	6.14494	5.45798	5.87371	5.69487	7.01508	6.42556	6.1909	5.89442	5.63943	5.88432	5.82275	5.67407	6.3221	5.83078	7.38929	5.95083	6.06735	5.65756	6.07317	6.83212	5.86597	6.03523	6.7387	6.3466	6.70248	5.99231	5.8839	5.79208	6.60136	5.69267	5.52257	6.0504	6.18624	5.81696	6.52109
146161	hsa-miR-2115-3p	0.0245761	6.87963	6.87963	0.714833	0.999768	6.65819	6.99955	6.9955	5.97244	6.95075	6.57877	6.97289	7.00933	7.16503	6.80642	6.86258	6.92399	7.03467	7.07201	6.94343	7.16319	6.7931	6.84458	6.86725	6.94946	6.79869	7.08886	6.95791	6.81163	6.73264	7.10216	6.81272	6.99288	6.59037	6.66138	6.94064	7.04546	7.09402	7.13451	6.62433	6.77753	7.05848	6.71953	6.71912	6.58994	6.83928	6.66097	6.93801
146010	hsa-miR-2116-5p	-0.0250672	7.34769	7.34769	0.807838	0.999768	6.67903	7.61097	7.55007	7.22179	7.74561	7.23481	7.474	7.45825	7.88708	6.81916	6.95506	6.92222	7.93741	7.63193	7.47116	7.47666	7.33117	7.30472	7.53668	7.01186	7.44392	7.19015	7.90154	7.4644	7.37363	6.59881	7.60425	7.66883	6.89866	7.3089	7.56851	7.45005	7.61039	7.47796	7.19297	7.27554	7.5778	7.20393	6.92655	7.11992	7.02423	6.78901	8.08106
11014	hsa-miR-214-3p	-0.0512474	8.78659	8.78659	0.607815	0.999768	9.11488	9.00034	8.70586	9.3021	8.4439	8.79222	8.75774	8.554	8.42687	8.84749	9.01125	9.26776	8.38092	8.23679	8.45546	8.79551	8.65407	9.02636	8.59681	9.39837	8.93785	9.20184	8.34819	8.68926	9.11602	9.50312	8.73343	8.33777	8.83169	8.70637	8.57077	8.62498	8.48641	9.07127	8.99058	8.85598	8.22767	9.00269	8.87811	8.76048	8.90835	9.30259	8.27004
11018	hsa-miR-218-5p	-0.130433	5.64204	5.64204	0.160624	0.999768	6.00985	5.56885	5.50875	5.66867	5.73804	5.89376	5.93239	5.67879	5.51696	6.02734	5.90156	6.0645	5.10566	5.25982	5.73944	5.67336	5.89984	5.88325	5.53239	5.55286	5.30996	5.70742	5.12398	5.44916	5.65428	6.56237	5.79832	5.06172	5.79412	6.11121	5.15855	5.26208	5.24733	5.53678	5.48648	5.8054	5.47191	5.82527	5.51489	5.41404	5.71658	6.11683	5.19582
11020	hsa-miR-22-3p	-0.104953	9.65013	9.65013	0.507688	0.999768	10.3769	9.41478	9.76754	10.155	9.5551	9.8951	10.2263	9.49114	8.9789	10.0345	10.0884	10.1474	8.79367	8.95478	9.36266	9.64963	9.42463	10.9391	9.68571	10.0293	9.46449	9.50779	8.82991	9.17575	9.81042	10.4093	9.83005	8.63308	10.0746	9.97864	8.90739	9.10777	8.72295	9.76536	10.0373	10.0552	9.08209	10.143	9.52066	9.60688	10.5802	10.0902	8.65183
42532	hsa-miR-22-5p	-0.0580045	6.40966	6.40966	0.585666	0.999768	6.9021	6.22562	6.49619	6.6893	6.38683	6.66614	6.77977	6.48483	6.11032	6.47701	7.0541	6.84408	5.88041	6.07542	6.52627	6.39111	6.25069	6.81547	6.24413	6.5225	5.87844	6.40165	5.73626	6.25494	6.40553	6.95101	6.57508	5.77664	6.65107	6.48945	5.7908	6.17856	5.70694	6.32723	6.85081	6.52954	5.8536	6.48443	6.04931	6.63429	6.76896	6.80152	5.90306
11022	hsa-miR-221-3p	-0.0274376	7.08737	7.08737	0.814205	0.999768	7.72996	6.90977	7.22175	7.36793	6.62769	7.51426	7.65508	7.40517	6.80309	7.48853	7.38535	7.51891	6.33539	6.51078	7.01722	7.029	6.77652	7.21042	6.86583	7.33084	6.85037	6.99859	6.6158	7.19727	6.93083	7.94778	7.04481	6.51773	6.98074	7.14239	6.3774	6.89804	6.56375	6.98578	7.44488	7.28383	6.54841	7.28513	7.38916	7.283	7.53349	7.52965	6.63907
11023	hsa-miR-222-3p	-0.0187875	7.16505	7.16505	0.89478	0.999768	8.04662	6.88349	7.33381	7.59218	6.64538	7.62292	7.7385	7.3955	6.50335	7.23913	7.72392	7.65737	6.34189	6.47682	7.16239	7.18277	6.83302	7.37743	6.87236	7.34993	6.75233	6.88085	6.62273	7.20266	7.04826	8.27004	7.11648	6.75413	7.10237	7.43412	6.27385	6.91184	6.47907	6.97772	7.576	7.51173	6.47164	7.33966	7.2348	7.4954	7.95065	7.82024	6.66459
11024	hsa-miR-223-3p	-0.179125	6.03075	6.03075	0.0797657	0.999768	5.70153	5.8365	6.01607	6.0959	6.12414	7.11833	6.38048	6.49809	5.60998	6.18991	6.1843	6.25791	5.51159	5.54507	6.18205	5.93941	5.98336	6.18716	5.91847	6.12921	5.95104	5.94167	5.58559	6.30725	6.03861	6.52814	6.23084	5.67813	6.62255	6.64434	5.41513	5.69836	5.64455	5.8136	6.4231	6.07833	5.73133	5.84661	6.15389	6.2271	6.24165	6.28768	5.56114
146163	hsa-miR-224-3p	0.112861	5.922	5.922	0.544407	0.999768	5.76547	5.29259	5.89386	5.95016	5.473	5.54923	5.86967	6.22351	5.36446	5.18225	5.90319	6.17598	7.24718	5.34359	5.36797	5.75179	5.92428	5.88539	5.52227	5.53702	6.50738	5.71514	6.99927	6.28784	5.64226	5.33725	5.48261	7.5879	5.71487	5.89294	6.43596	7.18824	6.91551	5.34676	5.48575	5.55708	7.22242	5.46461	5.32134	5.74913	5.21408	5.87256	7.42424
148247	hsa-miR-2355-3p	0.0196017	6.35095	6.35095	0.778636	0.999768	6.62705	6.35902	6.18528	6.64282	6.06467	6.21843	6.40203	6.14193	5.76059	6.51277	6.34743	6.53832	6.35254	6.17946	6.39788	6.22022	6.66379	6.35459	6.14877	6.50057	6.54775	7.02423	6.33733	6.26223	6.30197	6.34501	6.07414	6.13101	6.39217	6.27396	6.52044	6.09716	6.15238	6.24135	6.50322	6.67612	5.91123	6.2253	6.35548	6.52043	6.40243	6.52109	6.45967
168857	hsa-miR-2392	0.0313206	5.81411	5.81411	0.718082	0.999768	5.54109	5.84491	5.9082	5.84392	6.15594	5.64589	5.85217	5.8094	6.05013	5.15452	5.76509	5.65726	6.26771	5.79213	5.74565	6.03592	5.70054	5.66762	5.5985	5.38753	5.76267	5.76332	6.22772	5.78063	5.77753	5.2364	5.97304	6.30731	5.95569	5.86256	6.1316	6.06599	5.97305	5.94993	5.50478	5.84538	6.07179	5.41513	5.13931	5.914	5.95042	5.75156	6.41779
42744	hsa-miR-23a-3p	-0.222562	10.6233	10.6233	0.318417	0.999768	11.8222	10.214	11.3213	11.2089	10.2554	11.3996	11.431	10.3753	10.0396	10.957	11.5834	11.4748	9.24043	9.49872	10.1605	10.8048	10.1135	11.3949	10.0926	11.1122	10.0139	10.9436	9.60008	10.3401	11.1177	11.8874	11.495	9.29926	10.7831	11.2222	9.31416	10.2766	9.49107	11.0231	10.797	10.5304	9.38268	11.0098	10.4637	11.2294	11.6707	11.4541	9.26464
169330	hsa-miR-23b-3p	-0.247662	10.8606	10.8606	0.407328	0.999768	11.9881	10.6561	11.6608	11.5246	10.623	11.7464	11.6521	10.8731	10.3026	11.3764	12.0049	11.7933	8.82998	9.82159	10.373	11.3581	10.8404	11.7194	10.5803	11.8152	9.78203	10.4819	8.8888	10.6606	11.6231	12.2103	11.7895	8.59843	11.3384	11.6922	9.08005	10.1595	9.1384	11.4434	10.9552	11.2726	8.83938	11.346	10.6334	11.8028	12.1351	11.7475	8.78156
148217	hsa-miR-23c	-0.05795	8.69724	8.69724	0.764325	0.999768	9.4472	8.69745	8.72286	9.31754	7.94453	8.91235	9.08908	8.60208	8.29903	9.25604	9.51345	9.4725	7.64054	7.72515	8.41871	8.84085	8.64738	9.14356	8.1686	9.35161	8.14378	8.63101	7.63234	8.63135	9.03594	10.0073	8.87524	7.47665	9.05696	8.86796	7.69779	8.48751	7.67516	9.1045	9.38315	9.00154	7.32623	9.0969	8.77808	8.94002	9.40543	9.49107	7.45494
168872	hsa-miR-24-1-5p	-0.172815	5.43268	5.43268	0.249888	0.999768	6.13672	5.29249	5.76109	5.80423	5.48749	5.79206	5.86915	5.09022	5.07231	5.18888	6.16012	6.10662	4.64552	4.86425	5.26247	5.67331	5.33255	5.96672	5.18828	5.92502	4.65613	5.19127	4.65972	5.2547	5.73668	6.54353	5.87734	4.67107	5.69424	6.02048	4.60008	4.95429	4.56341	5.58611	5.18747	5.72932	4.69095	5.49692	4.77583	5.75399	6.15351	5.87978	4.74893
42950	hsa-miR-24-2-5p	-0.113581	5.51425	5.51425	0.32956	0.999768	6.17066	5.43047	5.92711	5.82887	5.66383	5.69682	5.98939	5.26113	5.23383	5.32251	6.024	5.96798	4.86421	5.13407	5.37434	5.61918	5.28153	5.93832	5.39635	5.71262	4.89252	5.22328	4.80004	5.42838	5.82725	6.3123	5.99473	4.8641	5.705	5.8205	4.91859	5.26012	4.90571	5.65919	5.5152	5.78112	4.96238	5.77189	5.09498	5.73013	5.91004	5.84754	4.94719
17506	hsa-miR-24-3p	-0.202721	11.1206	11.1206	0.430537	0.999768	12.1284	11.0235	11.8225	11.7042	11.0701	11.7313	11.6673	10.9068	11.0899	11.3732	12.0113	11.8543	9.30489	10.0548	10.4009	11.4466	10.9351	11.8502	11.0407	12.25	10.3628	11.6576	9.30631	11.0656	11.8463	12.1075	11.8194	9.05704	11.4023	11.6085	9.70979	11.0677	9.54049	11.8013	10.9958	11.62	9.50308	11.7658	10.8728	11.6767	12.0214	11.8302	9.22967
169245	hsa-miR-2467-3p	-0.116073	5.67623	5.67623	0.416128	0.999768	5.09107	6.34756	5.99986	5.576	6.59568	5.7608	5.92699	5.45405	6.37867	4.90074	5.33781	5.14851	6.23394	5.96931	5.54907	5.8909	5.48884	6.0542	5.63652	5.26793	5.0626	5.0923	6.26985	5.68421	6.01973	4.90292	6.37498	5.96834	5.46469	6.14463	5.83766	5.7818	5.77867	5.80426	4.89109	5.54395	5.79031	5.51514	4.68292	6.03019	6.12578	5.04226	6.2313
42682	hsa-miR-25-3p	-0.130012	5.95622	5.95622	0.134309	0.999768	6.1624	5.82854	5.7762	6.12863	5.83966	6.68038	6.24089	6.4335	5.32022	6.18377	6.28232	6.29909	5.60395	5.55894	5.7218	6.00467	5.90671	6.31039	5.92568	6.40893	5.78995	6.0057	5.6376	6.03678	5.98817	6.44128	5.99532	5.83223	5.92569	5.87989	5.6085	5.86443	5.89228	5.94592	5.70951	5.91575	6.09622	6.14678	5.5202	5.89984	6.19899	6.05066	5.5281
42929	hsa-miR-25-5p	0.0863643	9.12874	9.12874	0.481832	0.999768	8.70403	9.4953	9.63324	8.78251	9.51231	8.756	8.7453	9.06247	9.68567	8.72183	8.86136	8.37676	9.40578	9.78297	9.5908	9.25625	8.88765	8.82704	9.25755	8.89161	8.72698	8.14528	9.19505	8.94942	9.48402	8.4388	9.20451	9.51501	9.43765	9.55733	9.04857	9.03206	9.19005	9.36894	9.06002	9.02915	9.11703	9.41717	8.84588	9.33307	9.01623	8.61763	9.40058
168958	hsa-miR-2681-5p	0.0232391	5.95442	5.95442	0.829129	0.999768	6.04381	6.00896	5.96015	6.09332	6.00599	6.03449	6.13036	5.47447	5.66527	5.12826	6.0323	6.33806	6.27944	5.60498	5.60395	5.94854	5.8343	5.98535	5.52968	6.07134	6.17296	6.34019	6.30257	6.02083	6.01998	5.81398	5.97158	6.27043	5.80438	5.88134	6.49008	6.59953	6.79051	5.9198	5.40541	6.04533	6.6072	5.88385	5.12256	5.95312	5.84331	5.79296	6.29893
147198	hsa-miR-26a-5p	-0.10444	7.69823	7.69823	0.581586	0.999768	8.4932	7.425	7.97243	8.12672	7.3056	8.08733	8.01551	7.58935	7.53776	8.03323	8.24307	8.40949	6.29269	7.0643	7.70076	7.87603	7.75138	8.12596	7.44342	8.2042	6.98421	8.39672	6.55162	7.68899	7.91228	8.92851	8.03261	6.24719	7.77583	7.90656	6.51528	7.54107	6.9733	7.72557	7.87586	7.86679	6.30192	8.10168	7.73747	8.05153	8.30781	8.54752	6.38197
146008	hsa-miR-26b-5p	-0.198185	9.80504	9.80504	0.550419	0.999768	11.3175	9.86358	10.2424	10.4299	9.70929	11.0839	10.9399	9.62673	9.67075	10.4867	10.7403	10.7101	7.39281	9.22625	9.79275	10.0747	9.85916	10.5439	9.56145	10.2104	8.28778	10.053	7.31246	9.64074	9.95213	11.1649	10.2442	7.26907	10.4299	10.5444	7.75615	8.93889	7.82858	10.0392	10.4602	10.3228	7.41825	10.5899	10.2521	10.7711	11.1607	10.9265	7.3988
46483	hsa-miR-27a-3p	-0.212184	9.18545	9.18545	0.529359	0.999768	10.833	9.03308	9.73128	9.80347	9.35988	9.79525	9.95385	8.91663	9.1022	9.87376	10.3776	10.1149	6.6998	8.87702	9.55239	9.43274	9.13062	9.88079	9.31724	9.54418	7.30882	9.22971	6.80556	8.84517	9.31963	10.5665	9.7835	6.62721	10.0444	10.0904	7.03959	8.29045	7.01	9.44198	10.1075	9.81301	6.93533	9.76925	9.34423	9.82454	10.5953	10.3095	6.65244
147199	hsa-miR-27b-3p	-0.171494	9.06425	9.06425	0.494833	0.999768	10.1126	8.95855	9.26743	9.62488	8.84256	9.52889	9.63931	8.76812	8.69215	9.86501	9.97347	9.85183	7.26897	8.45551	9.11274	9.24534	9.15826	9.72666	8.90316	9.7224	7.94817	9.53932	7.4714	8.66295	9.23345	10.2801	9.45673	7.35512	9.60126	9.59049	7.56971	8.42687	7.37037	9.40162	9.71342	9.60682	7.35362	9.57502	9.17342	9.35643	10.0445	9.84456	7.1682
145714	hsa-miR-28-3p	-0.0241591	6.38569	6.38569	0.788905	0.999768	6.68108	6.29105	6.17045	6.74406	6.10539	6.68752	6.64745	6.47334	5.85633	6.60352	6.5669	6.87617	6.0466	5.91345	6.09245	6.44136	6.24384	6.55496	6.30628	6.85422	6.31744	6.55534	6.25342	6.18963	6.4422	6.9638	6.48456	5.80729	6.35712	6.31515	6.09311	6.58886	6.09104	6.59281	6.46179	6.28986	5.97564	6.63042	6.23837	6.45879	6.59232	6.67787	6.01851
146049	hsa-miR-28-5p	-0.104294	6.25277	6.25277	0.45353	0.999768	6.64623	6.17272	6.24497	6.59816	6.13562	6.61101	6.61095	6.28971	5.94857	6.70913	6.5501	6.82263	5.34537	5.7524	6.14208	6.37666	6.269	6.62218	6.25482	6.75304	5.67057	6.60989	5.3043	6.15395	6.45196	6.98144	6.51347	5.31504	6.48379	6.41667	5.32882	5.90054	5.44339	6.30337	6.23132	6.33339	5.41219	6.55765	6.29812	6.48054	6.79906	6.75693	5.32373
168708	hsa-miR-296-5p	0.10754	5.75786	5.75786	0.232153	0.999768	5.46645	6.05585	5.71785	6.03127	5.50579	5.69669	5.5917	5.96854	5.79326	6.40504	5.52956	5.5883	5.45956	5.58088	5.81655	5.61735	5.81838	5.37356	5.62165	5.66668	5.98774	5.96531	5.62784	5.70625	5.52969	5.78868	5.60468	5.67411	5.75248	5.58415	5.59004	5.56046	5.61715	5.94815	6.56039	6.03989	5.89042	5.80172	6.99108	5.68093	5.68093	5.5321	5.50695
46264	hsa-miR-298	-0.057617	6.4661	6.4661	0.436262	0.999768	6.34742	6.92699	6.64067	6.54933	7.11126	6.53238	6.58048	6.07407	6.75251	5.87138	6.39152	6.35441	6.72091	6.56748	6.57243	6.50529	6.42294	6.46726	6.52231	6.38591	6.29917	6.37949	6.68772	6.36433	6.50693	6.22405	6.71511	6.29734	6.33561	6.52441	6.58949	6.48748	6.28501	6.60518	6.37845	6.58585	6.39164	6.41171	5.5878	6.47935	6.39687	6.30584	6.60236
11038	hsa-miR-299-5p	-0.0173806	6.00639	6.00639	0.716457	0.999768	5.83569	6.07262	5.93754	5.93893	6.00263	5.92384	5.9206	6.25251	6.25322	6.12907	5.82851	5.90018	6.03954	6.05705	6.24515	6.09936	5.79779	5.808	6.3046	6.053	5.81984	5.79439	6.08666	5.96171	6.05679	6.07049	6.01914	6.20706	5.92621	6.04506	5.94591	5.98563	6.00874	6.03115	6.31202	5.78284	5.96436	6.10037	6.19745	5.81891	5.89775	5.93039	6.00066
168687	hsa-miR-29a-3p	-0.128793	9.15273	9.15273	0.571172	0.999768	10.4128	8.78547	9.62597	9.62065	8.92725	9.76392	9.80635	9.13424	8.89271	9.48147	9.9518	9.91716	7.59877	8.62424	9.24437	9.19124	8.93107	9.79139	8.96554	9.60568	8.32545	8.84288	7.57072	8.75481	9.31172	10.3289	9.52076	7.54712	9.89779	9.65843	7.69372	8.6167	7.88303	9.17627	9.48713	9.63471	8.02125	9.63054	9.24404	9.62961	10.3295	9.97753	7.44169
145638	hsa-miR-29a-5p	-0.0830112	6.02122	6.02122	0.371614	0.999768	6.47997	5.84596	6.09693	6.20343	5.86658	6.40524	6.34619	5.99399	5.99582	6.39505	6.34542	6.47212	5.38483	5.79361	5.98295	6.02096	5.90417	6.27946	5.97681	6.29119	5.87667	5.92137	5.44707	5.83845	5.97377	6.76976	6.10907	5.33431	6.14828	6.07094	5.55923	5.68611	5.90887	5.85539	5.97407	6.08999	5.59577	6.32932	5.97399	6.12051	6.34216	6.36225	5.43847
17810	hsa-miR-29b-1-5p	-0.0141047	6.01501	6.01501	0.841579	0.999768	6.03361	6.0408	6.02713	6.08522	5.61948	5.97169	5.93615	6.18342	5.655	6.26469	6.03073	6.12799	5.85413	6.01539	6.03108	5.74844	6.16262	5.9501	6.15281	6.38994	6.61612	6.05629	5.91778	5.95307	5.93563	6.29866	5.87316	5.84744	6.10704	5.72339	5.8748	5.69174	5.81813	6.00897	6.64332	6.0948	5.70116	5.99695	6.38657	5.95961	5.80055	6.16237	5.89604
11040	hsa-miR-29b-3p	-0.22218	9.89307	9.89307	0.449876	0.999768	11.5605	9.57412	10.612	10.4049	9.66574	11.0411	10.8431	9.75622	9.72404	10.2242	11.3562	10.7788	8.04251	9.11311	9.86511	9.93456	9.59307	10.889	9.52368	10.0957	8.88712	9.61686	7.71247	9.40007	9.98501	11.4796	10.3725	7.75894	10.5587	10.9226	7.9811	9.02989	8.33476	9.94745	10.336	10.417	8.39835	10.3866	9.91902	10.4598	11.4431	10.7372	7.87984
11041	hsa-miR-29c-3p	-0.112578	9.09176	9.09176	0.637263	0.999768	10.2967	8.84648	9.63642	9.52003	8.8505	9.70737	9.66372	9.1022	8.89609	9.42189	10.1526	9.84886	7.48489	8.45542	9.14459	9.05571	8.67214	9.8186	8.84013	9.44176	8.06931	8.42969	7.33519	8.71793	9.36635	10.336	9.54713	7.44344	9.87633	10.0417	7.57327	8.50423	7.7325	9.22157	9.48984	9.59742	8.03713	9.52253	9.10401	9.52237	10.138	9.9159	7.43954
14300	hsa-miR-29c-5p	-0.111238	6.1581	6.1581	0.35273	0.999768	6.77225	5.88604	6.21778	6.45682	5.8626	6.70202	6.6175	6.27637	5.60604	6.49237	6.76613	6.57683	5.4905	5.78785	6.17348	6.1589	6.0625	6.4855	6.07505	6.5176	5.91843	5.84549	5.51488	5.98264	6.12748	6.99278	6.21814	5.51905	6.47308	6.41827	5.46381	5.7804	5.51724	6.06982	6.24908	6.2953	5.52998	6.34199	6.06443	6.47464	6.56633	6.51317	5.4744
13143	hsa-miR-301a-3p	-0.151788	5.62748	5.62748	0.323839	0.999768	6.18081	5.67629	5.78651	6.1109	5.81932	6.16976	6.19946	5.51206	5.23262	5.36064	6.26276	6.34739	4.85306	5.11491	5.25094	6.06522	5.2819	6.29	5.37684	6.21801	4.80947	5.63383	4.66576	5.33539	5.90341	6.46923	6.08659	4.68981	5.78331	6.04589	4.86006	5.29778	4.79747	6.00355	5.24962	6.13787	4.92033	5.98511	4.97777	5.69353	6.32226	5.95163	4.82415
147203	hsa-miR-302a-3p	-0.0865636	7.2799	7.2799	0.341626	0.999768	6.90802	7.66456	7.16742	7.77165	7.67401	7.06209	7.48243	6.93336	7.07477	6.90376	7.0737	7.30436	7.63538	7.38635	7.5186	7.68469	7.36659	7.07304	7.10024	7.17173	7.51195	8.05567	7.65651	7.22544	7.25254	6.83073	7.33886	7.48126	6.70738	7.35377	7.50935	7.26655	7.17103	7.22953	7.2791	7.31661	7.25467	6.99681	6.76145	6.98203	7.11095	7.20686	7.859
11045	hsa-miR-302c-5p	0.103706	5.91871	5.91871	0.351199	0.999768	5.87617	5.43998	5.7302	6.46587	5.66482	5.80947	6.02456	6.58881	5.73447	5.65297	5.881	5.99919	6.5807	5.68714	5.68551	5.77407	5.86655	5.62988	5.6221	5.51466	6.02615	5.5879	6.51574	5.98844	5.61956	5.73772	5.65978	6.54275	5.74689	5.74168	6.69106	6.66901	6.43168	5.52039	5.60608	5.75517	6.76916	5.71626	5.76688	5.7519	5.73635	5.8591	6.48429
27838	hsa-miR-302d-3p	0.0426832	5.70675	5.70675	0.587956	0.999768	5.70461	5.71841	5.47265	5.72358	5.44898	5.72426	5.71743	5.74607	5.6659	6.22929	5.50875	5.60779	5.4841	5.56628	5.83679	5.39439	5.7137	5.37604	6.02632	6.0651	6.07272	5.80281	5.54715	5.67322	5.66793	5.89984	5.62194	5.54366	5.72931	5.43339	5.57368	5.46646	5.6765	5.72014	6.15491	5.71574	5.48286	5.95433	6.7824	5.66088	5.65554	5.7176	5.52892
45764	hsa-miR-302e	0.0237862	5.70688	5.70688	0.670535	0.999768	5.88732	5.58697	5.60118	5.86324	5.51293	5.76728	5.73493	5.62195	5.48981	5.82851	5.74385	5.96129	5.50615	5.57726	5.75393	5.71491	5.78631	5.65541	5.51489	5.76532	5.8753	5.94929	5.52779	5.64113	5.63089	5.9111	5.61217	5.44073	5.82234	5.65465	5.58559	5.55467	5.45998	5.52485	5.82426	6.06877	5.33341	5.67039	5.7512	5.77721	5.76933	5.93328	5.49996
19595	hsa-miR-30a-3p	-0.133031	5.82355	5.82355	0.282557	0.999768	6.15407	5.80397	5.84835	6.37581	5.60881	6.14811	6.24476	5.98503	5.52576	5.6651	6.2636	6.45364	5.13305	5.20992	5.40631	6.07494	5.69799	6.35	5.61605	6.5416	5.20803	5.96432	5.13074	5.63697	6.08134	6.5365	6.08394	5.41585	5.9568	6.08176	5.29603	5.82342	5.19292	6.08722	5.30818	5.78432	5.24556	5.99573	5.27925	6.15176	6.17782	6.07214	5.18777
146086	hsa-miR-30a-5p	-0.119301	8.45971	8.45971	0.536495	0.999768	9.38522	8.15197	8.55193	9.04513	8.28464	8.99556	9.15485	8.59555	8.31278	8.82788	9.17443	9.353	7.00633	7.76135	8.40535	8.57901	8.21291	8.94946	8.22291	9.05271	7.5983	8.94602	7.17156	8.08304	8.27575	9.61079	8.69875	7.18884	8.80604	8.73144	7.40002	8.12118	7.34398	8.64442	8.76197	8.68305	7.52768	8.86763	8.47201	8.70078	8.93865	9.26759	7.18475
146112	hsa-miR-30b-5p	-0.243766	8.15089	8.15089	0.394494	0.999768	9.24906	7.82375	8.40645	8.80684	7.90706	8.92152	8.9879	8.31563	8.02704	8.9678	8.98675	9.19265	6.01762	7.38744	8.36007	8.41967	8.1499	8.81044	8.03646	8.80605	6.81073	8.26479	6.26939	8.04109	8.25959	9.6686	8.72796	6.07275	8.89277	8.68123	6.13932	7.50949	6.35337	8.10889	8.57332	8.38167	6.30886	8.62429	8.4078	9.09696	9.07511	9.10218	6.03799
42702	hsa-miR-30c-1-3p	0.160769	6.96207	6.96207	0.543422	0.999768	6.38825	7.25984	7.82223	5.72072	7.23509	6.81708	5.81379	7.54432	8.14687	5.94312	6.80245	5.58672	7.47758	7.90168	7.31753	6.55901	5.90087	6.58717	7.97937	6.79637	6.55871	5.58227	8.23348	7.43274	7.49827	6.14648	7.32037	7.83712	5.58228	7.26162	8.26607	8.01286	8.14483	7.89582	5.72838	5.55959	9.05169	6.77092	6.60377	6.68325	6.89576	5.88344	7.34256
42923	hsa-miR-30c-5p	-0.152627	8.54897	8.54897	0.471625	0.999768	9.53484	8.10132	8.60854	9.1738	8.16076	9.29975	9.33564	8.6553	8.19455	9.10351	9.29234	9.31173	7.16524	7.68203	8.54207	8.60566	8.35162	9.05048	8.31741	9.19718	7.58809	8.43912	7.45245	8.32111	8.56779	9.83184	8.85275	7.43585	9.14563	8.86775	7.04913	8.07702	7.38359	8.49717	8.95559	8.60203	7.218	9.02031	8.71895	9.34546	9.36358	9.29016	7.11029
19596	hsa-miR-30d-5p	-0.0954265	8.01917	8.01917	0.470605	0.999768	8.96865	7.59654	8.13875	8.46827	7.62441	8.38273	8.66548	8.32033	7.57163	8.08948	8.59681	8.77959	7.21618	7.36702	8.00473	8.13097	7.73482	8.30126	7.62178	8.46555	7.62809	8.00061	7.47116	7.76917	7.95761	9.03112	8.22376	7.33346	8.00018	8.18844	7.33166	7.93794	7.54575	7.9261	8.05893	7.96536	7.5982	8.14527	7.70647	8.12417	8.10066	8.68258	7.48345
145676	hsa-miR-30e-3p	-0.112217	6.81775	6.81775	0.44367	0.999768	7.22448	6.77748	6.75266	7.24191	6.49025	7.23294	7.29222	6.97871	6.56939	7.20255	7.30163	7.44909	5.83981	6.24012	6.50891	7.17106	6.77783	7.21833	6.70935	7.47432	6.29767	7.20609	5.64707	6.59441	6.88166	7.62645	6.98489	6.08146	6.92797	7.09418	6.01115	6.62946	5.99045	7.00958	6.93619	6.96079	5.90165	7.17469	6.66768	7.09557	7.13326	7.17063	5.84781
28191	hsa-miR-30e-5p	-0.159805	7.82773	7.82773	0.53646	0.999768	9.07211	7.66777	8.27413	8.46159	7.86384	8.26622	8.34477	7.95197	7.9351	8.16345	8.83511	8.77698	5.97116	7.26257	7.86812	8.111	7.61081	8.43253	7.75686	8.2629	6.45528	8.0367	5.7096	7.57713	8.02666	9.19475	8.28154	5.69174	8.44255	8.32489	6.23585	7.3935	6.28662	8.2654	8.34767	8.12465	6.57868	8.28198	7.47098	8.31342	8.46975	8.7751	5.99446
169380	hsa-miR-3124-3p	0.142788	10.1638	10.1638	0.399806	0.999768	9.56273	9.70445	9.88415	10.0702	9.5749	11.0396	10.8671	9.62761	9.65792	10.2747	9.80566	10.5095	10.4103	9.7459	9.44952	10.0214	11.4605	10.3491	9.96438	9.97592	10.5233	10.3214	10.0731	10.1907	9.71635	9.38282	9.66285	9.69482	11.3289	10.4583	10.1679	9.87318	10.4222	9.04639	10.349	11.2311	9.78987	9.89628	10.1494	10.967	9.98492	10.1931	10.4602
56873	hsa-miR-3124-5p	0.108482	7.10042	7.10042	0.525458	0.999768	6.13879	6.82916	7.32947	6.8176	6.87901	6.2114	6.85703	7.71003	7.47721	6.52304	7.03255	6.62385	8.06163	7.68446	7.53057	7.76769	7.2913	6.47231	7.13328	6.54352	6.81279	5.96234	7.38573	7.6081	6.97519	6.4421	7.15018	8.43112	7.38985	6.72088	7.30936	7.74532	7.95518	6.68335	7.12718	6.98788	7.75205	6.07916	6.7816	7.23602	6.98384	6.63949	8.25122
147916	hsa-miR-3126-3p	-0.139251	5.56755	5.56755	0.362167	0.999768	4.87835	5.68364	5.61324	5.54334	5.78581	4.99724	5.08506	6.29563	5.70045	4.7658	5.35113	5.12073	6.37007	5.70952	5.50211	6.03364	5.20498	5.22949	6.23313	5.02983	5.02595	5.47989	6.37341	5.88845	6.30836	4.88813	5.67827	7.09768	5.62033	6.09929	5.42327	5.84324	6.41332	5.61213	5.02065	4.94625	5.8085	5.05673	4.68754	5.45794	5.43938	5.6656	5.73396
147925	hsa-miR-3126-5p	-0.0821343	6.02385	6.02385	0.393741	0.999768	6.02561	6.31015	6.32127	6.08011	6.37216	5.85779	6.20657	5.75098	6.14739	5.31114	6.12643	5.88311	6.15731	6.52344	6.19998	6.50211	5.95751	6.2096	6.06291	6.00944	5.64982	5.96885	6.27065	5.94684	6.16233	5.35589	6.20143	5.8888	5.83152	6.3484	6.10559	6.03265	6.01277	6.02262	5.28379	6.04198	5.88328	5.99708	5.06042	6.23323	6.13317	5.70868	6.19479
146005	hsa-miR-3129-5p	0.00400467	6.0751	6.0751	0.96189	0.999768	5.91468	6.06897	5.75784	6.02468	5.7397	6.05775	6.15484	6.21574	6.17275	6.61058	5.93973	6.02579	5.90496	6.03539	6.03599	5.76236	6.08853	6.01822	6.22708	6.33363	6.76076	6.20429	6.0045	6.0685	5.99088	6.36311	5.98967	5.89651	6.11341	5.72694	5.93757	5.76495	5.98613	5.95649	6.7578	6.04735	5.778	6.27743	7.05131	5.94399	5.86748	6.06726	5.86804
147820	hsa-miR-3133	0.0742993	7.82309	7.82309	0.778821	0.999768	8.59524	8.59758	7.51333	7.67555	8.39618	8.12485	8.20011	7.06849	8.24903	8.74326	8.46427	8.2635	6.16577	8.47435	8.16596	8.27106	8.27636	7.57793	8.08882	7.42407	6.04964	8.35783	6.09542	7.41188	7.57326	8.39292	7.68518	5.90379	8.27104	7.78029	6.45634	6.53354	6.15177	8.71299	9.16968	8.3855	6.32103	8.29664	8.3081	8.12051	8.35267	8.77493	6.0154
147988	hsa-miR-3135a	0.0173195	6.02472	6.02472	0.839612	0.999768	6.03672	6.08455	6.08641	6.05468	6.1251	5.761	5.89793	6.02467	6.24417	5.52683	6.03954	5.89115	6.37845	6.24527	6.13994	6.12328	5.97994	5.91624	5.84002	5.62901	5.77418	5.82334	6.4384	6.00815	5.99234	5.69931	6.02939	6.83341	5.89649	6.02694	6.30068	6.24855	6.36349	6.17946	5.5914	5.96305	6.40867	5.88429	5.27549	6.05679	5.87915	5.90914	6.65081
168976	hsa-miR-3135b	0.0587946	5.88861	5.88861	0.570643	0.999768	5.59988	5.9664	6.1373	5.54122	6.21829	5.91018	5.49563	6.09868	6.39351	5.0575	5.73654	5.52666	6.14623	6.58628	5.88316	5.89171	5.52423	5.71715	6.08494	5.65187	5.47404	5.66232	6.2873	5.93213	6.01481	5.52932	5.9945	6.2903	5.51597	6.1288	6.07889	5.96629	6.23901	6.20459	5.3317	5.55499	6.4446	5.84584	5.54449	5.92342	5.97074	5.52529	6.22252
169319	hsa-miR-3136-3p	0.135605	7.59388	7.59388	0.0890456	0.999768	8.05538	7.50634	7.30933	7.47067	7.78762	7.39923	7.49527	6.97478	7.56952	7.76851	7.66517	7.64016	7.86564	7.61579	7.67491	7.64724	7.68545	7.17066	7.4085	7.1153	7.4662	7.69057	8.09074	7.34814	7.26608	7.47989	7.30929	7.72153	7.56503	7.52805	7.84621	7.69617	7.75287	7.72943	7.93643	7.74489	7.41733	7.32269	7.05054	7.75161	8.02795	7.76203	7.77901
147923	hsa-miR-3142	-0.0472676	5.65715	5.65715	0.537759	0.999768	5.88876	5.76157	5.6332	5.7493	5.67163	5.61113	5.44568	5.65321	5.29909	5.50747	6.03119	5.95836	5.76481	5.26824	5.52847	5.7804	5.51444	5.56291	5.33925	5.58767	5.3944	5.87732	6.00563	5.82891	5.89664	5.86665	5.75843	5.94033	5.50132	5.61987	5.91631	5.90247	5.97138	5.85659	5.18813	5.57252	5.83796	5.73206	5.01387	5.60762	5.95978	5.71457	5.72554
147930	hsa-miR-3144-3p	0.0279345	5.72122	5.72122	0.576339	0.999768	5.86736	5.63894	5.60322	5.79035	5.46394	5.7811	5.77222	5.77766	5.4244	6.06629	5.80864	5.9005	5.67494	5.71504	5.82042	5.55297	5.68032	5.5357	5.6323	5.61977	5.8133	5.75345	5.60387	5.69168	5.62348	5.99995	5.59142	5.60683	5.85229	5.66001	5.64178	5.58674	5.59051	5.58014	6.01202	5.77848	5.51828	5.72606	5.93714	5.82909	5.65184	5.92729	5.66813
169198	hsa-miR-3145-5p	0.118118	5.57347	5.57347	0.338913	0.999768	6.15354	5.5348	5.94968	5.67322	5.71521	5.42098	5.50888	4.99729	5.26461	4.7509	5.84795	5.98281	5.96662	5.30038	5.06271	5.66445	5.81376	5.40391	5.00539	4.87913	4.88908	4.99675	5.5394	5.67946	5.6172	5.4541	5.47563	5.87528	6.39819	6.054	5.49368	5.86572	5.47133	5.84167	5.72725	5.78167	5.66982	4.90698	4.66548	5.9709	5.67312	6.22879	5.99968
147823	hsa-miR-3146	0.0156889	5.94731	5.94731	0.826444	0.999768	5.69282	6.17966	6.05182	5.72144	6.24237	6.10962	5.7987	6.1695	6.57543	5.64752	5.76436	5.56919	5.93219	6.34922	6.14168	5.88194	5.65135	5.75508	6.3451	5.85161	5.667	5.78341	5.97763	5.93848	5.96604	5.67584	5.96741	5.99403	5.80766	6.03462	6.09002	5.92003	6.09045	6.14646	5.77361	5.70401	6.28179	6.04606	6.27413	5.88199	5.90439	5.61475	5.84984
147806	hsa-miR-3149	0.148133	6.79418	6.79418	0.0792591	0.999768	6.79175	6.53889	6.47602	6.89088	6.3862	6.85255	6.991	6.67512	6.30907	6.74757	6.65941	6.72198	7.09162	6.4202	6.56501	6.75097	7.09345	6.45454	6.49941	6.5333	7.24898	7.17325	7.12293	6.90121	6.52091	6.59835	6.38187	7.14806	6.95208	6.66228	7.25862	6.85469	7.10783	6.56369	7.13571	7.17782	6.50789	6.51241	6.90894	6.91888	6.7241	6.96619	7.4696
169232	hsa-miR-3156-3p	0.0552291	8.15307	8.15307	0.568574	0.999768	8.69204	8.03366	8.01766	8.24094	8.04528	8.16863	8.33871	7.64073	7.5502	8.34542	8.47975	8.71653	8.07269	7.68752	8.35184	7.96229	8.1964	8.15404	7.87602	7.79775	7.79463	7.99303	8.17228	7.9672	8.0023	8.94242	8.10403	7.95457	8.49363	8.17852	8.12961	7.87846	8.2337	8.18151	8.72838	8.49372	7.60125	8.0293	7.58774	8.52284	8.39356	8.7493	8.14379
168653	hsa-miR-3158-5p	0.456986	8.81969	8.81969	0.184284	0.999768	8.30028	8.86716	8.98535	7.45228	7.95632	9.08974	7.63157	10.6272	9.27535	7.67694	9.31656	7.06883	9.98929	8.80397	8.76867	8.03721	8.44075	8.08939	10.0433	8.2639	9.37242	6.92924	10.1829	9.98064	8.9691	7.41638	8.27359	9.52257	7.377	8.74174	11.4061	11.6731	10.3594	9.74288	8.77278	7.10169	12.0877	8.8723	8.46303	8.10234	8.75045	7.91156	8.87933
147739	hsa-miR-3161	-0.0262661	5.87043	5.87043	0.680289	0.999768	6.12306	6.01688	5.959	5.92576	6.20287	6.09888	6.04377	5.55054	6.02159	5.39073	5.88639	5.90963	6.07057	5.8316	5.69049	5.8654	5.76308	5.92018	5.59829	5.80434	5.73367	5.92525	6.15764	5.64067	5.8167	5.66204	6.06509	5.99067	5.74362	5.99992	6.17582	5.96576	5.99986	5.94017	5.52699	5.85653	5.87831	5.8983	5.32834	5.93317	6.02644	5.88791	5.98904
147816	hsa-miR-3162-5p	0.232891	5.79798	5.79798	0.186917	0.999768	5.27964	5.62844	5.96565	5.40827	5.3556	5.82309	5.12309	6.86922	6.39628	5.3598	5.61295	5.28317	6.24077	6.12399	5.36446	5.41626	5.67987	5.43006	5.98039	5.48555	5.55811	5.40037	6.8924	6.18859	5.79029	5.22963	5.37803	6.08689	5.46705	5.50154	7.31077	6.89279	7.09232	6.18866	5.43809	5.23994	7.67365	5.61722	5.51459	5.60136	5.4797	5.42508	6.00436
147845	hsa-miR-3173-3p	-0.0106637	5.87634	5.87634	0.936907	0.999768	5.39022	6.30715	6.33468	5.50449	6.53064	5.84557	5.46335	5.87588	7.01362	5.00162	5.64472	5.26155	6.19614	6.27735	5.88101	5.97932	5.6812	5.9408	6.30324	5.51192	5.29663	5.39492	6.19697	6.01385	6.23459	5.08735	6.20537	6.20549	5.62423	6.20634	6.19813	6.10205	6.0532	6.39066	5.19496	5.42995	6.54796	5.96733	5.33275	5.8794	5.70561	5.21441	6.32766
147891	hsa-miR-3175	0.073288	8.5151	8.5151	0.518999	0.999768	8.6555	8.82299	8.45717	8.48278	8.62786	8.34895	8.29416	8.46707	9.00302	8.31664	8.43728	8.50271	8.96626	8.42773	8.40586	8.44277	7.93437	8.06087	8.2564	8.37936	8.94382	8.61455	9.06877	8.74326	8.54821	8.46658	8.23111	9.04535	7.79927	7.87785	9.34682	9.10369	9.06877	8.94926	8.36836	8.23922	9.40052	8.52633	8.78291	8.44756	8.01833	8.35806	8.5864
168567	hsa-miR-3177-5p	-0.072351	5.7994	5.7994	0.7253	0.999768	5.46112	6.52714	6.57916	5.54119	6.5546	5.70255	5.30584	5.86409	7.16685	4.9902	5.808	5.01351	5.6911	6.88412	6.19472	6.0538	4.95574	6.24878	5.73865	6.06566	4.80741	5.02538	5.4694	5.63199	6.61401	4.98061	6.62178	5.99046	4.6872	6.62101	6.07541	5.94073	6.31518	6.54095	4.57552	4.88931	6.77926	6.49826	4.83611	5.69402	5.90162	4.67498	6.32813
147595	hsa-miR-3178	-0.00742066	6.21773	6.21773	0.951644	0.999768	6.1312	6.44824	6.57433	5.6893	6.5455	6.24792	6.13753	6.42133	7.01175	5.72141	6.09229	5.92031	6.00141	6.53041	7.05538	6.09631	5.60873	6.08947	6.38805	6.08031	5.45236	5.76044	6.30539	5.93545	6.32326	6.36763	6.51584	6.62296	6.04696	6.494	6.50993	6.53523	6.57754	6.22731	5.5887	5.71912	6.65525	6.70266	5.47626	6.29912	6.11132	6.19506	6.03954
147667	hsa-miR-3182	-0.0219284	9.54848	9.54848	0.919861	0.999768	9.88802	9.41493	9.82005	10.3028	9.37467	9.83504	10.0422	9.36483	8.7181	10.2872	10.3436	10.4447	8.53924	8.79636	10.0566	8.90666	9.99411	9.65836	9.55502	9.69546	9.16618	9.63641	7.86132	9.26833	9.80165	10.4797	9.17316	8.2385	10.0686	9.96911	8.37876	9.02332	8.09077	9.55969	10.5377	10.226	8.12679	10.149	10.1021	10.0636	9.71854	10.315	8.30849
147805	hsa-miR-3183	0.0312825	5.86048	5.86048	0.710822	0.999768	5.94406	5.76026	5.88411	5.77352	5.72926	5.76705	5.5546	5.45929	5.84684	5.52355	5.71135	5.86156	6.16911	5.73786	5.40948	5.7609	6.12923	5.90175	5.74355	5.68011	5.83091	5.72175	6.59275	6.30162	5.9505	5.65597	5.87751	5.91157	6.41868	5.85366	6.11301	5.8154	6.5175	5.80532	5.71884	6.12056	5.85845	5.47357	5.29753	6.34767	5.84244	5.87561	5.94948
147817	hsa-miR-3196	0.0812496	8.5264	8.5264	0.627515	0.999768	7.80343	8.33883	8.40331	8.63599	8.20446	8.7778	8.92235	8.04664	8.17601	8.28773	8.07732	8.92103	9.32108	8.16136	7.45567	8.54194	9.44429	8.4648	8.29176	7.78927	9.05181	8.72729	9.165	9.36044	8.16866	7.72954	7.96664	8.73194	9.45619	8.45527	8.78493	8.75885	9.11016	7.69754	8.57435	9.3925	8.30304	8.03498	8.01823	9.03725	8.35794	8.63807	9.23333
29575	hsa-miR-32-3p	0.0983458	7.41759	7.41759	0.290471	0.999768	7.54711	7.2526	7.10241	7.68007	7.04416	7.47342	7.72802	7.30315	6.73977	7.35933	7.36258	7.31914	7.7888	6.97376	7.12399	7.42974	7.87617	7.10517	7.12776	7.23294	8.07711	7.67407	7.8125	7.55272	7.12581	7.2197	6.97906	7.73847	7.42046	7.25132	7.86139	7.46092	7.63252	7.18124	7.70467	7.72792	7.27336	7.16034	7.2583	7.60066	7.1631	7.497	8.11671
147851	hsa-miR-3201	0.0255261	6.86331	6.86331	0.83563	0.999768	6.59209	7.31112	7.44391	6.4673	7.46993	6.92668	6.5949	6.90693	7.76572	6.18609	6.60329	6.16705	7.11517	7.31705	6.9341	6.77064	6.50851	6.63391	7.2651	6.62286	6.43109	6.81882	7.24412	6.89575	6.95399	6.11472	6.85362	7.21369	6.41576	7.06824	7.41612	7.08704	7.23483	7.40252	6.30006	6.49039	7.48816	6.84447	6.62662	6.72171	6.53301	6.3327	7.13724
146158	hsa-miR-3202	0.197348	8.57765	8.57765	0.411028	0.999768	7.49494	8.68963	9.09168	7.74543	8.5709	8.66265	7.82113	9.96568	9.53718	7.72069	8.23863	7.34094	8.99968	9.31754	8.31178	8.43426	8.76966	8.19502	9.25884	8.47804	8.48317	7.46163	9.65656	9.25756	8.94176	7.17898	8.21496	8.98465	7.68033	8.6055	9.95954	9.48541	9.90738	9.23583	7.66477	7.4287	11.0408	8.64456	8.63405	8.07452	8.02757	7.67236	8.9002
27533	hsa-miR-320a	0.0209248	7.5706	7.5706	0.809554	0.999768	7.69293	7.49215	7.51304	7.62201	7.16711	8.01095	7.7705	7.90016	7.00197	7.91973	7.47893	7.53684	7.70979	6.93157	7.20018	7.48261	7.40079	7.50505	7.30806	7.96266	8.10141	7.4851	7.95325	7.67013	7.45117	7.85901	7.35868	7.81372	7.2513	7.33168	7.83512	7.65758	7.76148	7.53771	7.56739	7.2815	7.54653	7.81608	8.02047	7.7391	7.81001	7.66458	7.61494
46324	hsa-miR-320b	0.0145745	7.63377	7.63377	0.865291	0.999768	7.67179	7.56171	7.67559	7.56519	7.26168	7.78723	7.82949	7.83461	7.21897	8.06136	7.51214	7.5243	7.77157	7.11029	7.22804	7.50468	7.39308	7.64101	7.4187	8.1169	8.17592	7.87191	8.06775	7.783	7.55138	7.89776	7.38166	7.86947	7.22566	7.33617	7.94376	7.80189	7.94383	7.68099	7.566	7.19539	7.84582	7.87345	7.86437	7.7496	7.84455	7.68801	7.65806
169363	hsa-miR-320c	0.00529685	7.28119	7.28119	0.951018	0.999768	7.27854	7.30544	7.30196	7.22997	6.91233	7.58761	7.46148	7.47529	6.76461	7.57485	7.08785	7.28753	7.30228	6.54025	6.90738	7.18981	7.17252	7.31179	6.98211	7.79914	7.66953	7.62478	7.5417	7.5233	7.21176	7.61424	7.16583	7.48261	6.98944	7.08008	7.54857	7.3972	7.48758	7.40612	7.16412	6.95432	7.18655	7.57062	7.57555	7.4839	7.54791	7.36006	7.25862
168864	hsa-miR-320d	-0.0205615	6.83965	6.83965	0.80105	0.999768	6.80245	6.92977	6.93495	6.83769	6.49561	7.09733	6.90863	7.13097	6.36477	7.04376	6.7301	6.94406	6.92692	6.2263	6.48899	6.78637	6.50823	6.78934	6.48844	7.24157	7.12738	7.39604	7.16831	6.97705	6.76436	7.10599	6.68189	7.2206	6.64262	6.66021	7.03196	6.98348	7.03843	6.98213	6.78043	6.55474	6.66908	6.94527	7.06005	7.00451	7.07353	7.02111	6.85045
168748	hsa-miR-320e	-0.0355735	6.15245	6.15245	0.627349	0.999768	6.24766	6.14255	6.16384	6.13317	5.917	6.37749	6.28863	6.35694	5.57512	6.44652	6.1726	6.40831	6.2145	5.65703	5.81442	6.03615	5.97351	6.1973	5.86092	6.67109	6.32384	6.20009	6.47464	6.31042	6.18934	6.48024	6.02901	6.30207	6.00678	6.00252	6.28005	6.34128	6.25532	6.23179	5.86781	5.91293	6.00446	6.3484	6.26172	6.26371	6.31518	6.37975	6.18613
145708	hsa-miR-324-3p	0.0224826	5.79452	5.79452	0.683614	0.999768	5.96893	5.82035	5.65951	5.82253	5.60992	6.0198	5.87789	5.78267	5.66459	6.0018	5.86815	5.90676	5.61793	5.65318	5.83646	5.73428	5.45848	5.57581	5.63121	5.88021	6.04985	5.90902	5.72889	5.69763	5.6896	6.2497	5.79625	5.70968	5.7547	5.60677	5.86863	5.67697	5.71161	5.81825	6.09784	5.86548	5.60872	5.97067	6.14851	5.77379	5.66869	5.87797	5.64736
145640	hsa-miR-328-3p	0.0120349	5.70533	5.70533	0.785711	0.999768	5.81709	5.71586	5.67176	5.79467	5.6312	5.84538	5.83554	5.42227	5.52868	5.6734	5.71645	5.70311	5.81815	5.58385	5.49686	5.72374	5.57519	5.55096	5.42193	5.7824	5.84177	5.77891	5.91018	5.71277	5.72584	5.87114	5.67539	5.77703	5.74951	5.67332	5.78986	5.70532	5.82396	5.68205	5.58035	5.84806	5.6186	5.8579	5.60672	5.78365	5.72668	5.78996	5.87036
148509	hsa-miR-328-5p	0.0528411	5.56245	5.56245	0.671247	0.999768	5.13817	5.82456	5.85582	5.20204	6.19312	5.36491	5.49712	5.84882	6.13708	4.78446	5.43137	5.07079	5.86001	5.73544	5.40871	5.84203	5.29392	5.54542	5.36838	5.07181	5.02862	5.10976	6.05635	5.72393	5.68514	5.06756	5.97426	6.23696	5.09841	5.82422	5.9245	5.96953	6.06515	5.87101	4.77338	5.2804	6.23159	5.26501	4.94308	5.58087	5.71793	5.18664	6.12142
11063	hsa-miR-330-3p	0.00924753	5.43011	5.43011	0.963387	0.999768	5.04605	5.92301	6.11341	5.06869	5.93729	4.92417	4.99983	5.2418	6.23123	4.6054	5.24452	4.66008	5.88581	6.07755	5.64371	5.6679	4.59135	5.67403	4.96305	5.2927	4.58218	4.67363	6.3495	5.09746	6.2244	4.7302	6.22914	6.44079	4.59218	6.08825	6.16448	5.78374	6.57183	6.04116	4.41234	4.57987	6.85612	5.61267	4.42018	5.15012	5.31262	4.55845	6.15741
145843	hsa-miR-330-5p	0.0503423	5.7406	5.7406	0.502748	0.999768	5.67381	5.70279	5.54346	5.70355	5.43975	5.71059	5.68851	5.71631	5.88584	6.18774	5.56113	5.66073	5.60493	5.49622	5.75425	5.41275	5.78462	6.02136	5.81956	5.91963	6.04834	5.80806	5.58282	5.75087	5.73776	6.05084	5.69767	5.53917	5.61788	5.53085	5.64904	5.4696	5.80125	5.70365	6.25643	5.68699	5.60939	6.07559	6.70006	5.54812	5.5188	5.65988	5.64322
42887	hsa-miR-331-3p	-0.235613	6.5358	6.5358	0.0765829	0.999768	7.22075	6.48186	6.46189	6.98846	6.23864	7.13664	7.12706	6.22004	6.18406	6.52794	7.218	7.17119	6.10908	5.84723	6.50798	6.80984	6.3626	6.94721	6.33476	7.00556	6.18112	7.03256	6.28618	6.13088	6.53009	7.47763	6.71067	6.10086	6.55399	6.81993	5.99585	6.10759	5.68387	6.67232	6.40585	6.70418	5.60406	6.7857	5.70812	6.76079	6.86861	6.97064	5.90676
145745	hsa-miR-335-3p	0.0071919	7.45183	7.45183	0.908297	0.999768	7.8358	7.20799	7.34193	7.5511	7.34796	7.60919	7.60932	7.06553	7.33434	7.48642	7.66782	7.71229	7.39091	7.06743	7.51697	7.32788	7.72014	7.49217	7.25241	7.13447	7.40347	7.68594	7.54965	7.38354	7.24475	7.68734	7.50625	7.29478	7.51391	7.53223	7.34241	7.31615	7.2216	7.28412	7.83634	7.75265	7.23581	7.44562	7.16898	7.70422	7.36556	7.64254	7.47806
11065	hsa-miR-335-5p	-0.0778642	6.0202	6.0202	0.52706	0.999768	6.32376	5.93644	5.79217	6.29157	6.11444	6.32113	6.49151	6.28846	5.82589	5.9079	6.44225	6.50172	5.25996	5.77705	5.81345	6.14548	5.52918	6.27821	6.20755	6.28199	5.46077	6.37815	5.1993	5.75681	6.2893	6.87224	6.11978	5.25274	6.29206	6.33082	5.32012	5.53606	5.45494	6.00287	6.02632	6.29708	5.39793	6.37106	6.10448	6.13108	6.44314	6.37494	5.21318
42592	hsa-miR-338-3p	0.0100898	5.87271	5.87271	0.902211	0.999768	6.15032	5.93354	5.73176	6.09322	5.65517	6.18196	6.1737	5.92264	5.62436	6.20179	6.0311	6.23326	5.61647	5.70346	5.77815	5.58975	5.63445	5.67395	5.33382	5.82551	5.67876	6.09797	5.27019	5.88522	5.90001	6.63768	5.90061	5.51315	6.11117	5.98461	5.71314	5.67689	5.73266	5.74901	6.07728	6.04437	5.51326	5.94656	6.31218	6.01662	6.1594	6.17122	5.55616
145859	hsa-miR-33a-5p	-0.182179	6.25045	6.25045	0.292981	0.999768	6.82529	5.89547	6.48881	6.56479	6.48495	6.76452	6.4604	6.16889	5.85437	6.01874	7.12578	7.0987	5.14391	5.96757	6.43394	6.42357	5.92184	6.87789	6.72684	6.53944	5.48351	6.44438	5.10889	5.64932	6.32029	7.26804	6.66772	5.14366	6.87998	6.81154	5.07914	5.62332	5.23621	6.09208	6.23845	6.44753	5.43951	6.44562	6.01809	6.46948	6.71983	7.08473	5.28805
42738	hsa-miR-340-3p	-0.0525606	5.98202	5.98202	0.457766	0.999768	5.79286	6.35333	6.19631	5.84985	5.91297	5.76849	5.63563	6.0125	6.06771	5.53439	6.03498	5.93443	6.24926	6.25108	6.21617	6.01471	5.77237	5.88991	6.3866	6.13399	5.50712	5.86995	5.73035	6.03214	6.49216	6.08815	6.13466	6.12554	6.01705	6.04729	5.71171	5.91518	6.03966	6.12722	5.89651	5.68291	6.08674	5.87577	5.48495	6.01109	6.00982	5.90894	5.98567
29872	hsa-miR-340-5p	0.13315	6.83842	6.83842	0.326099	0.999768	7.0566	6.26724	6.81234	6.99124	6.26716	6.81653	7.17974	6.74609	6.5	6.48581	7.05245	7.31013	7.84354	6.09523	6.34246	6.67403	6.86968	6.75328	6.33653	6.51391	7.01183	6.58564	7.52305	6.85299	6.48877	6.63294	6.35486	7.5968	6.96656	6.72721	7.57037	7.63158	7.49361	6.44289	6.80265	6.87109	7.53767	6.78632	6.14406	6.89566	6.4031	6.93522	7.92562
32884	hsa-miR-342-3p	-0.214928	5.93281	5.93281	0.17837	0.999768	6.46396	6.13555	6.0325	6.51522	5.85262	6.21879	6.6085	6.19507	5.37659	5.72762	6.45899	6.48685	5.06596	5.57725	5.47425	6.35771	6.2444	6.51304	6.20244	6.74364	4.95124	5.67801	4.98043	5.88182	6.332	6.87598	6.20091	4.8757	6.17736	6.19776	5.00774	5.85121	5.08037	6.28048	5.73106	6.07648	5.17818	6.57894	5.19463	5.80584	6.17225	6.27692	4.88915
168586	hsa-miR-34a-5p	-0.153572	6.83256	6.83256	0.358184	0.999768	7.39689	6.65755	7.76958	7.11126	6.6119	7.26139	7.35029	7.26297	6.13166	7.10748	7.36259	7.26477	5.83294	6.48318	6.38044	7.02109	6.79711	7.61927	6.75173	7.05428	6.36228	6.52714	5.74823	6.79371	7.19414	7.58254	7.07128	5.70565	6.95646	7.5348	5.94433	6.34453	5.72461	6.80778	7.22209	7.00208	5.80718	7.25327	6.72728	7.40488	7.2703	7.30376	5.92063
168994	hsa-miR-3591-5p	0.049437	6.58533	6.58533	0.468204	0.999768	6.7059	6.79029	6.62899	6.83947	6.2285	6.54924	6.61505	6.51908	6.2258	6.69871	6.7233	6.72386	6.87316	6.27822	6.34557	6.34027	6.61153	6.42416	6.12383	6.62865	6.63165	7.04956	6.75404	6.62747	6.38684	6.65081	6.25804	6.62707	6.59078	6.55388	6.82219	6.55254	6.70276	6.48364	7.03734	6.9486	6.32203	6.46158	6.46769	6.6802	6.42573	6.8469	6.91935
148335	hsa-miR-3606-5p	0.0200488	5.90553	5.90553	0.600323	0.999768	5.9858	5.87782	5.83426	5.88836	6.04146	5.98634	6.07146	5.70382	5.84393	5.97204	5.93773	5.82719	5.92611	5.83344	5.91778	5.83585	5.95608	5.93912	5.8821	5.87543	6.00646	6.11117	5.86019	5.76095	5.78151	5.89374	5.92232	5.73192	5.90848	5.82759	5.85432	5.85609	5.80277	5.89529	6.00053	5.9959	5.96379	6.1147	6.04599	5.84258	5.93803	6.0199	5.97899
148420	hsa-miR-3607-3p	-0.0756338	6.88739	6.88739	0.474555	0.999768	6.82582	7.23166	6.66006	7.14744	6.36905	7.04975	6.8595	6.90329	6.27307	7.27371	7.25991	7.25987	6.59713	5.93176	6.52333	6.97472	7.30808	7.01688	6.56525	7.35882	7.19043	7.44601	6.52165	7.25129	7.12074	7.42422	6.75968	6.90265	6.79846	6.66823	6.66602	6.92674	6.81558	7.15329	6.7856	6.91014	6.71983	7.31349	7.04414	6.98149	7.17416	7.04143	6.55312
148418	hsa-miR-3607-5p	-0.130202	6.37899	6.37899	0.169738	0.999768	6.35753	6.85773	6.21666	6.62416	6.44107	6.34033	6.07466	6.21972	6.1237	6.43765	6.69092	6.79608	5.93228	5.95015	6.30379	6.58982	6.71787	6.55739	6.13152	6.81396	6.41021	7.24084	5.68303	6.58335	6.60187	6.84575	6.49785	6.04028	6.33073	6.42345	6.0434	6.29068	6.10785	6.70026	6.20973	6.41787	5.96164	6.53504	6.12184	6.41372	6.67517	6.56456	5.84387
168689	hsa-miR-361-3p	0.0309998	5.76062	5.76062	0.584417	0.999768	5.63285	5.5973	5.78779	5.6833	5.60902	5.83529	5.80695	6.19754	5.858	6.04161	5.71106	5.78318	5.89668	5.84035	5.71841	5.77771	5.61474	5.4741	5.644	5.53132	5.83619	5.59877	5.91981	5.68559	5.68798	5.68039	5.58751	5.95152	5.64302	5.83793	6.06247	5.96419	5.86528	5.69948	5.5653	5.68933	6.28363	5.74593	6.09175	5.62964	5.74052	5.60506	5.6798
14301	hsa-miR-361-5p	-0.0301788	7.33776	7.33776	0.743775	0.999768	7.49223	7.21568	7.31232	7.58085	7.18703	7.64616	7.60468	7.3646	7.29584	7.5901	7.63824	7.77798	6.78675	6.87481	7.16694	7.46749	7.30299	7.5956	7.25773	7.59116	7.15494	7.56937	6.83135	7.16137	7.34511	7.98125	7.37714	6.75409	7.18912	7.35934	6.79766	7.22804	6.92391	7.39779	7.57169	7.37861	6.8017	7.84854	7.45351	7.49809	7.57285	7.53988	6.84498
148465	hsa-miR-3611	-0.0134284	7.95225	7.95225	0.925731	0.999768	7.63247	8.72049	8.35728	7.68284	8.71441	7.89243	7.54886	7.85309	8.88558	7.30263	7.66733	7.02604	8.05141	8.5347	8.13301	7.96471	7.63157	8.06084	8.46128	7.81019	7.30504	7.45599	8.35417	8.08395	8.28313	7.17981	8.38393	8.18701	7.30711	8.24716	8.38945	8.07527	8.27992	8.55884	7.39702	7.45615	8.74934	8.20852	7.5172	7.82688	7.74283	7.24582	8.17839
148493	hsa-miR-3613-3p	0.0300773	12.9237	12.9237	0.840556	0.999768	12.9269	13.8702	13.3729	13.1366	12.6973	12.2533	12.1593	12.4918	13.5625	12.8943	12.7562	12.7231	13.1821	12.7195	12.7063	12.3358	12.5591	12.7262	12.7132	13.3182	13.513	13.4659	13.6715	13.3357	13.3729	12.7032	12.4123	12.6965	12.8234	12.2729	13.641	12.7214	12.9725	13.4123	13.7422	12.9834	13.2705	13.2596	13.6993	11.8354	11.9117	12.5754	13.1438
147334	hsa-miR-3613-5p	0.0621611	5.77851	5.77851	0.423147	0.999768	6.04314	5.74588	5.51746	5.81015	5.59566	5.94797	5.80316	5.79385	5.57504	6.43505	5.88856	5.75803	5.57702	5.63699	5.80122	5.63198	5.50512	5.73026	5.78975	5.78089	5.9357	5.69548	5.5195	5.57792	5.5914	6.21469	5.73844	5.48828	5.80372	5.72357	5.56682	5.42175	5.72255	5.71617	6.38869	5.80897	5.48009	5.97549	6.59286	5.75379	5.8601	5.9409	5.53971
148413	hsa-miR-3614-3p	0.0394272	5.96098	5.96098	0.488021	0.999768	5.87567	5.94323	5.88387	5.80261	5.80765	5.95516	5.77849	5.9725	6.05653	6.38397	5.89351	6.08495	5.90676	6.15137	6.12119	5.85017	5.76448	5.73254	5.93524	6.06516	6.19855	6.00768	5.88029	5.95189	5.92408	6.06819	5.855	5.78457	5.90667	5.84385	5.95311	5.71906	5.89386	5.84206	6.2523	5.97482	5.72679	6.04098	6.60515	5.89371	5.88812	6.02348	5.89807
148317	hsa-miR-3621	0.175966	7.9989	7.9989	0.430242	0.999768	7.88831	7.93302	7.7567	7.05395	8.32057	7.96284	7.61965	8.43342	8.36329	7.68322	7.53385	7.0821	9.42985	7.96673	8.05539	7.70076	6.89406	7.56897	8.41369	7.21403	9.30841	6.85793	9.53576	8.26123	7.83563	7.40128	7.85445	8.8504	7.19644	8.01154	9.6174	9.30049	9.31612	7.73469	7.24525	7.25469	9.96589	7.73614	7.5579	7.90601	8.17376	7.78082	8.02575
27544	hsa-miR-363-5p	-0.0861943	6.44588	6.44588	0.605732	0.999768	7.06493	7.54195	6.9921	7.24367	6.54675	5.56796	5.64966	5.56998	5.82974	5.88398	6.63532	7.12028	5.96058	6.26144	6.26209	6.45182	6.49365	6.57101	6.08802	7.13977	6.13309	8.11105	5.77015	6.52987	7.16403	7.01406	6.32138	5.5679	6.29963	6.56036	6.4038	6.65429	6.11247	7.0579	6.53974	6.55659	5.84432	6.56423	6.00235	6.22564	6.44113	7.0774	5.86986
148481	hsa-miR-3646	-0.0158895	7.89939	7.89939	0.810192	0.999768	8.16951	7.48142	7.92788	8.02099	7.98982	7.78543	7.97339	7.65615	7.94175	7.40227	8.01491	8.1331	8.10631	7.78921	7.89451	7.91743	7.87828	7.98159	7.93563	7.63936	7.94267	7.89406	8.28482	7.74911	7.75868	8.0822	8.08589	8.17851	7.55605	7.98948	8.01551	7.93424	8.00314	7.80782	7.83574	7.90159	8.11324	7.91782	7.17798	7.78444	7.99887	8.01411	8.165
148363	hsa-miR-3652	0.0957828	5.94686	5.94686	0.408127	0.999768	5.42699	5.70785	6.01307	6.12373	5.93442	5.76392	6.21958	6.08049	5.88673	5.82061	5.81028	5.51919	6.74239	5.93711	5.61057	6.02949	6.24694	5.64207	5.84336	5.55852	5.79836	5.72499	5.91779	6.31843	5.68818	5.38934	5.49524	6.88178	6.49021	5.70652	6.09619	6.42286	6.14346	5.79094	6.35368	6.44975	5.82644	5.59043	5.56982	5.72555	5.57463	5.79056	6.99128
148377	hsa-miR-3653	-0.0876524	6.5414	6.5414	0.242741	0.999768	6.53205	6.61873	6.59293	6.62557	6.38875	6.59697	6.53313	6.51628	6.41131	6.42206	6.64439	6.61417	6.46452	6.35114	6.57853	6.80668	6.35088	6.51729	6.16771	6.75593	6.66072	6.95481	6.89361	6.56633	6.61444	6.68755	6.54677	7.04188	6.18103	6.59182	6.80628	6.66425	6.92825	6.49082	5.83217	6.30772	6.74261	6.70848	5.8773	6.49199	6.57826	6.55748	6.6365
148379	hsa-miR-3654	0.00126484	8.65673	8.65673	0.988827	0.999768	8.99359	8.81749	8.52939	9.15713	8.41005	8.73782	8.71211	8.56547	8.14827	8.65552	8.95787	9.11721	8.6233	7.87805	8.3812	8.62208	8.68302	8.6101	8.06154	8.73286	8.79951	8.97867	8.76843	8.87009	8.64705	9.163	8.43001	8.77844	8.55776	8.30063	8.71296	8.75332	8.80493	8.7326	8.9879	8.86194	8.45526	8.62498	8.71187	8.72948	8.5229	9.1377	8.67269
148228	hsa-miR-3656	0.0816843	8.37421	8.37421	0.598154	0.999768	7.54672	7.80365	8.13467	8.55463	8.04079	8.31754	8.82478	9.02422	8.02887	8.19438	7.90636	8.09864	8.88042	8.77782	8.15707	8.78596	9.08543	7.83716	8.54908	7.40274	8.88986	7.69496	8.72396	8.66927	7.85139	7.83096	7.91724	9.34561	8.91192	8.52122	8.66306	9.00676	8.88361	7.85666	8.19859	8.88757	8.92831	7.94784	7.92432	8.29935	7.50885	8.2057	9.18153
11078	hsa-miR-365a-3p/hsa-miR-365b-3p	-0.178896	7.74555	7.74555	0.264525	0.999768	8.46451	7.29873	7.93238	8.16121	7.47329	8.32508	8.55625	7.85598	7.77527	8.05	8.37325	8.40031	6.61045	7.18922	7.99846	7.96982	7.55369	8.02394	7.61308	7.92339	7.03595	7.8418	6.82106	7.30014	7.82322	8.78525	8.11997	6.96194	8.14407	7.99752	6.62585	7.40712	6.92752	7.70621	8.02511	7.74673	6.72688	8.09476	7.62592	8.22772	8.1332	8.31566	6.72305
147318	hsa-miR-3660	0.0271166	5.72354	5.72354	0.669745	0.999768	6.00023	5.595	5.76657	5.69371	5.84497	5.77221	5.74696	5.83022	5.91815	5.29799	5.74594	5.72941	6.03839	5.7104	5.66585	5.7067	5.62245	5.62169	5.50591	5.5954	5.69987	5.52802	6.1646	5.59744	5.55782	5.50113	5.73161	5.97831	5.48472	5.74938	6.03431	6.14525	6.06836	5.61566	5.484	5.61304	6.06656	5.65572	5.25157	5.67874	5.70928	5.68902	5.89723
148264	hsa-miR-3665	0.0493871	6.15632	6.15632	0.688649	0.999768	5.44922	5.82272	6.12268	6.15591	6.06039	6.12964	6.35782	6.53262	6.07389	5.8223	6.05193	6.16976	6.78636	6.33716	6.23478	6.49207	6.55384	5.66424	6.11641	5.38424	5.92717	5.75915	6.10029	6.49345	5.82	5.93606	5.86267	7.17526	6.67038	6.07167	6.01364	6.52449	6.53155	5.60144	5.85621	6.47973	6.27361	5.65054	5.70844	6.25257	5.77468	6.28089	7.03611
148234	hsa-miR-3667-5p	-0.0664078	8.90068	8.90068	0.663993	0.999768	8.60704	9.83441	9.13789	9.20174	9.32322	7.41455	8.02026	7.75246	9.02136	8.54576	9.12604	8.98879	8.59938	9.45672	9.26235	9.4416	8.98749	8.83339	9.06012	8.76534	8.64738	9.51827	8.80495	8.97615	9.56638	8.7678	9.46675	8.40897	9.03596	9.19505	8.85465	8.49414	8.5377	9.55047	9.534	9.09296	8.18725	8.59532	7.78274	8.51649	8.86683	9.12642	8.48156
148214	hsa-miR-3675-3p	0.0348425	5.95986	5.95986	0.597534	0.999768	5.60128	5.7875	5.67466	5.86679	5.69327	6.14203	6.05452	6.26568	6.06706	6.35748	5.76087	5.84925	6.05237	5.80835	5.77452	5.89279	5.87312	5.4879	5.96412	5.78763	6.22111	6.00428	5.96335	6.09512	5.87967	6.13309	5.84324	6.40457	6.06501	6.03311	5.91005	5.88813	5.98886	5.81376	5.96441	5.9022	6.09267	6.11842	6.58887	6.11541	5.85577	5.67117	6.13183
148038	hsa-miR-3679-3p	0.0991095	6.83036	6.83036	0.413046	0.999768	6.56311	6.83174	6.54002	6.90883	6.21691	6.98732	6.80137	7.26199	7.31914	7.78605	6.45607	6.71188	6.75332	6.68477	7.02109	6.4473	6.73101	6.42433	6.80276	6.88323	7.48986	7.04837	6.88001	6.66358	6.51245	6.98415	6.30887	6.80564	6.65936	6.31132	6.96799	6.58788	6.83239	6.79344	7.68097	6.91586	6.85292	7.12684	8.217	6.53402	6.39013	6.68635	6.71702
148599	hsa-miR-3680-5p	0.0541646	6.06472	6.06472	0.59606	0.999768	5.97247	6.32339	5.82571	6.20068	6.42321	6.2117	6.11831	5.44875	5.85895	6.25451	6.14206	6.00141	5.53593	6.09132	6.23074	6.16739	6.31644	5.99452	6.37402	5.87345	5.57084	6.28651	5.54215	5.90675	5.97225	6.68786	6.10256	5.51914	6.27583	6.10353	5.58337	5.51131	5.46554	6.66961	6.54353	6.31531	5.63092	6.03929	6.08366	6.20319	6.37299	6.35484	5.56128
169243	hsa-miR-3682-5p	0.00273014	5.81308	5.81308	0.970388	0.999768	5.69899	5.88059	5.61714	5.89976	5.47296	5.71671	5.71038	5.79669	5.89487	6.41986	5.71281	5.85017	5.74409	5.62223	5.85391	5.62535	5.92298	5.80548	6.00762	5.91064	6.16491	5.89961	5.79597	5.86904	5.73356	6.08376	5.67151	5.60725	5.83478	5.53812	5.60922	5.43256	5.71735	5.73327	6.54647	5.89611	5.5147	5.92758	6.49101	5.69457	5.61761	5.82386	5.66259
148032	hsa-miR-3685	0.210002	8.13673	8.13673	0.0780772	0.999768	8.30085	8.03236	7.88707	7.91869	8.32237	7.98001	7.95435	7.65816	7.84763	7.95138	8.01554	7.90963	8.95006	8.27004	8.09914	7.89723	8.09257	7.69472	7.96893	7.62135	8.80399	7.94325	9.3339	7.77748	7.63085	7.97875	7.69669	8.66281	7.66935	7.87013	8.87531	8.16939	8.94004	7.917	8.51426	8.10889	8.33673	7.92001	7.68184	8.00822	8.28728	8.36335	9.02465
148156	hsa-miR-3686	-0.0779389	11.5987	11.5987	0.556006	0.999768	11.2442	12.363	12.1812	11.5444	11.847	11.6791	11.5728	12.104	12.2846	11.4718	11.4409	11.1277	11.1259	12.8559	11.648	11.7281	11.7796	11.4796	12.0113	11.4067	11.1934	11.7309	11.213	12.0398	11.7379	10.6526	11.2517	10.9262	11.5608	11.6353	11.5435	11.2739	11.2754	11.9588	11.2045	11.7651	10.7007	11.6015	11.561	11.7855	11.5721	11.0554	11.1523
148085	hsa-miR-3687	-0.17957	6.50544	6.50544	0.27699	0.999768	5.62538	6.56493	6.32551	6.68265	7.67603	6.46231	7.07808	6.84865	6.73449	5.73094	5.95157	6.00443	7.29985	6.42342	6.20002	7.05739	6.58156	6.84035	6.51935	6.35719	6.63152	6.21893	7.03126	6.73185	6.49072	5.59866	7.10782	7.44721	6.15468	6.80671	6.69881	7.0068	6.94586	6.29593	5.34591	6.46352	6.92689	6.13906	5.25858	6.41452	6.86108	5.57514	7.46568
168692	hsa-miR-3688-5p	-0.0101699	5.70007	5.70007	0.910016	0.999768	5.76625	5.85991	5.81856	5.70927	6.16852	5.74825	5.80178	5.45186	5.78657	4.83377	5.82131	5.67042	5.98739	5.55012	5.34827	5.87309	5.61195	5.95644	5.34406	5.43281	5.35774	5.54083	5.99481	5.90828	5.87921	5.39532	6.13999	5.77543	5.61744	5.9668	5.74732	5.77735	5.85882	5.89231	5.21486	5.76141	5.96039	5.61284	4.84463	6.04467	5.90793	5.51766	5.91742
148077	hsa-miR-3690	-0.0407427	6.08291	6.08291	0.559243	0.999768	6.22899	6.2296	6.17704	6.35836	6.39041	6.1334	6.22451	5.74958	5.98149	5.64002	6.28458	6.28313	6.05809	5.95887	6.07853	6.15539	6.24046	6.16	5.90935	6.07416	6.05177	6.4365	5.96071	5.98301	6.07763	5.96369	6.1503	5.7981	6.06547	6.14254	6.12298	5.92042	5.82109	6.1428	6.0259	6.43974	5.77538	6.0328	5.22889	6.13521	6.25837	6.28295	6.09291
169329	hsa-miR-370-3p	0.139243	5.921	5.921	0.214167	0.999768	6.35444	5.33703	5.80253	5.75171	6.32005	6.11681	7.24838	6.42502	5.81772	5.28478	6.10098	5.91932	5.76186	5.63617	6.10645	5.8301	5.4443	5.69458	5.63749	5.33792	5.44372	5.4626	5.8099	5.74282	5.93338	5.92528	5.84575	5.79566	6.13557	6.04112	5.93118	6.05947	5.68857	6.17963	6.02941	5.79099	5.96322	6.71123	5.31679	5.88626	6.45886	6.13201	5.67692
169083	hsa-miR-371b-3p	0.0794846	5.92574	5.92574	0.287882	0.999768	5.89855	5.90506	5.71665	5.99343	5.62752	6.04486	5.87018	6.05642	6.02142	6.37023	5.77572	6.08774	5.75082	5.79064	5.96225	5.73519	5.79707	5.64545	5.9603	5.92743	6.29455	5.98032	5.75241	5.84253	5.75938	6.16645	5.78558	5.70362	5.99062	5.66569	5.88162	5.70086	5.85584	5.83446	6.51417	6.03077	5.70938	6.16435	6.82808	5.88613	5.83059	6.13962	5.77669
168978	hsa-miR-371b-5p	-0.190071	12.0371	12.0371	0.330666	0.999768	10.5997	12.4357	11.6948	11.8164	12.5099	12.0482	12.4671	12.325	12.1479	11.6499	11.3013	11.4941	12.7485	12.1911	11.9438	12.5242	12.2735	12.1767	12.3517	11.4534	12.5185	11.8767	12.7926	12.6512	12.0314	10.8062	12.3693	13.4388	12.1194	12.4944	12.4499	12.3073	13.0689	11.7765	10.8807	12.0768	12.388	11.1046	10.6865	11.9812	12.2154	11.1438	12.9452
17892	hsa-miR-372-5p	0.0439874	5.71816	5.71816	0.706516	0.999768	5.50271	5.87331	6.28747	5.28368	5.82169	5.46172	5.30086	5.89299	6.18496	5.18312	5.65444	5.20059	5.47127	6.48729	5.89189	5.45684	5.41262	5.57617	6.2678	5.92634	5.16919	5.23463	5.7025	5.74438	6.36533	5.5675	5.94361	5.76154	5.26857	6.155	5.60395	5.73622	5.62568	6.50085	5.23223	5.2061	6.19754	5.70284	5.47884	5.61045	5.62596	5.42038	5.57386
27545	hsa-miR-373-5p	-0.0216289	5.86294	5.86294	0.883606	0.999768	5.3376	6.00031	5.71888	5.72338	6.31489	5.46563	5.92261	5.86663	6.00792	5.25799	5.57071	5.52923	6.65648	6.22865	6.1886	6.38724	5.67669	5.74097	5.6335	5.27142	5.42602	5.45048	6.7562	6.01008	5.76362	5.22583	6.20758	7.34061	5.54897	5.90268	6.17497	6.28742	6.6461	5.76966	5.1292	5.49182	6.14874	5.56153	5.03773	5.76517	5.84549	5.40164	7.10759
145844	hsa-miR-374a-5p	-0.252292	6.19432	6.19432	0.216018	0.999768	7.1031	5.9729	6.30058	6.6187	6.19708	6.68775	7.01847	6.1419	6.26474	6.26473	7.137	6.97519	4.86246	5.5232	6.41054	6.43391	6.15075	6.79719	6.08748	6.54291	5.08936	6.44729	4.8583	5.86068	6.35422	7.43024	6.78778	4.89088	6.69718	6.76137	4.89005	5.43418	4.9964	6.26513	6.33	6.40784	5.01448	6.5054	5.77001	6.38691	6.99763	7.0122	4.88221
42476	hsa-miR-374b-3p	-0.0380122	5.82485	5.82485	0.386111	0.999768	5.87423	5.86251	5.6855	5.78003	5.80745	5.77788	5.87122	5.7967	5.57569	5.96601	5.8464	5.87073	5.74806	5.86863	5.90598	5.79253	5.92352	5.84459	5.88502	5.79545	6.0152	6.00522	5.66807	5.83058	5.84641	5.97807	5.87892	5.62976	6.02437	5.81841	5.76317	5.63743	5.59872	5.76403	5.90518	5.85655	5.42772	5.90283	5.83125	5.88079	5.85537	5.88981	5.7253
148098	hsa-miR-374b-5p	-0.241588	6.76033	6.76033	0.170281	0.999768	7.57831	6.64764	6.83876	7.31219	6.72552	7.29765	7.62543	6.78022	6.78022	7.01873	7.4495	7.49919	5.79929	6.1735	6.77494	7.1241	6.44356	7.2201	6.49171	6.99531	5.46291	6.80815	5.79407	6.38224	6.93523	7.93829	7.28489	5.92748	7.11506	7.30361	5.6437	6.23857	5.61481	6.91542	6.85957	6.8519	5.72647	7.18485	6.08215	6.99183	7.42796	7.22662	5.92614
148052	hsa-miR-374c-3p	-0.035446	5.66762	5.66762	0.462715	0.999768	5.78284	5.66139	5.56082	5.77743	5.52906	5.56832	5.7272	5.75065	5.53619	5.8826	5.73497	5.8163	5.52141	5.64911	5.60449	5.65644	5.73775	5.6906	5.66653	5.82873	5.74436	5.89933	5.49764	5.63205	5.69324	5.86199	5.59053	5.51536	5.67552	5.63453	5.50681	5.49304	5.35667	5.55909	5.82412	5.74675	5.27653	5.52138	5.95197	5.70904	5.72539	5.84829	5.56418
148430	hsa-miR-374c-5p	-0.180961	6.94038	6.94038	0.424915	0.999768	7.9097	6.7653	6.96915	7.56764	6.78024	7.72066	7.97042	7.07055	7.00947	7.39257	7.75213	7.8383	5.47687	6.18288	6.96469	7.29692	6.73249	7.42824	6.72856	7.32246	5.72909	7.16124	5.40835	6.53717	7.04307	8.22285	7.38124	5.30041	7.26826	7.31634	5.59373	6.58095	5.57152	7.14332	7.48236	7.18313	5.59664	7.62595	6.9505	7.25147	7.63777	7.63483	5.32095
42899	hsa-miR-377-5p	0.0575045	5.72491	5.72491	0.185315	0.999768	5.53377	5.6052	5.66855	5.58623	5.69224	5.72526	5.80508	5.78035	5.65137	5.70058	5.63193	5.69595	5.88711	5.83021	5.81857	5.68316	5.80945	5.63194	5.74366	5.70733	5.91456	5.72954	5.75267	5.74322	5.70836	5.75427	5.68474	5.90247	5.39662	5.3259	5.83913	5.70256	5.83269	5.605	5.9066	5.72772	5.63657	5.75082	6.02099	5.6742	5.68975	5.62612	5.83899
148668	hsa-miR-378a-3p	0.0117264	6.49829	6.49829	0.917749	0.999768	6.48272	6.39131	6.81187	6.44789	7.17185	6.48644	6.77693	6.41239	6.82686	5.81645	6.40878	6.43844	6.96837	6.53789	6.20483	6.48087	6.4305	6.52094	6.39454	5.99442	6.39708	6.11787	7.02616	6.42474	6.35281	5.96682	6.51235	6.86782	6.41692	6.72996	6.70788	6.96491	6.8557	6.44319	6.02308	6.20249	7.68797	6.17661	5.53398	6.53384	6.32559	6.39796	7.00442
147530	hsa-miR-378b	0.0477455	5.97633	5.97633	0.666265	0.999768	5.78439	6.36088	6.1094	6.07213	6.55889	5.90697	5.98197	5.89	6.59725	5.27841	5.88596	5.7649	6.21239	6.09027	5.86546	6.01094	5.62865	5.99196	5.72613	5.67025	5.51993	5.69617	6.46591	6.05474	6.05088	5.40966	6.15035	6.0584	5.90768	6.05184	6.22989	6.08343	6.22476	6.17738	5.38452	5.82737	7.21804	6.03294	5.27775	6.15997	6.05636	5.817	6.48782
148657	hsa-miR-381-5p	-0.0346834	6.44634	6.44634	0.78777	0.999768	5.92803	6.52695	6.80169	6.26223	6.55079	6.12314	6.16474	6.63395	6.8079	5.587	6.07807	6.11181	7.12136	7.08724	6.56762	6.5112	6.26355	6.31614	6.37853	6.51329	6.66382	6.53878	7.34013	6.43239	6.61686	5.78778	6.41774	7.23725	5.84576	6.56457	7.00535	6.9882	7.24965	6.34537	5.73901	6.03571	6.758	6.20593	5.89306	6.0835	6.16214	5.87032	7.16786
148216	hsa-miR-3907	0.032945	5.93052	5.93052	0.792705	0.999768	6.63528	5.17767	6.35188	6.14203	5.56185	5.81899	6.09208	5.79877	5.48911	5.24859	6.59378	6.73919	6.40392	5.28933	5.69058	6.05426	6.04664	5.95285	5.52058	5.41664	5.30118	5.38687	6.10789	5.95009	5.7292	6.43073	5.92654	6.39468	6.20402	6.08971	5.65088	6.50852	6.02175	5.67329	5.94328	5.92822	6.08272	5.64537	4.94245	6.03938	5.74584	6.5198	6.48859
148499	hsa-miR-3910	0.0762445	5.43792	5.43792	0.590123	0.999768	6.39767	6.10685	5.64857	5.40325	6.02129	5.25621	5.50668	4.97188	6.10091	4.98575	6.01415	5.87756	4.83467	5.61708	5.13938	5.80341	5.24976	5.31476	5.12602	5.22201	4.70048	5.19765	4.75104	5.08896	5.31598	5.44445	5.20425	4.67647	5.80391	5.49893	4.92029	5.07959	4.81424	6.4137	6.14019	5.87546	4.81688	5.23444	5.01177	5.59984	5.69074	6.22505	4.79402
148361	hsa-miR-3911	0.0196517	6.51548	6.51548	0.772349	0.999768	6.13199	6.64869	6.57489	6.39817	6.61941	6.45723	6.48948	6.71193	6.62945	6.3524	6.30238	6.21626	6.99837	6.72894	6.40797	6.50676	6.53553	6.33808	6.61713	6.35455	6.75944	6.40831	6.98317	6.5772	6.49204	6.11076	6.46962	6.68389	6.37925	6.36001	6.77985	6.7982	6.72812	6.64535	6.49402	6.33684	6.72137	6.34598	6.34166	6.41462	6.28005	6.24519	7.00027
148495	hsa-miR-3915	0.081104	8.11123	8.11123	0.498715	0.999768	7.91989	8.45347	8.47275	7.92176	8.52275	7.94919	7.9187	7.95972	8.85211	7.59103	7.92155	7.36431	8.54455	8.35902	8.11452	7.9167	7.9009	7.89791	8.33276	7.66489	8.02468	7.66462	8.70493	8.21543	8.31701	7.36275	8.23758	8.40954	7.70522	8.20414	8.73384	8.5374	8.59867	8.63778	7.9226	7.8588	8.96989	8.2188	7.50163	8.09072	7.9742	7.5742	8.5056
148049	hsa-miR-3924	0.0310366	6.69019	6.69019	0.7331	0.999768	6.79678	6.68147	6.99394	6.51188	6.60082	6.77086	6.36115	6.74848	7.0325	6.66193	6.93425	6.59342	6.24185	7.55922	6.91349	6.49971	6.49582	6.50622	7.07467	6.73155	6.58977	6.59096	6.28919	6.46929	6.85838	6.66113	6.62272	5.99608	6.52516	7.04377	6.45488	6.58515	6.38456	6.96973	6.75206	6.49615	6.41	6.77758	6.85813	6.75984	6.5807	6.64994	6.37139
148064	hsa-miR-3926	-0.0904417	6.71574	6.71574	0.37203	0.999768	6.45535	7.2276	6.8143	6.71063	7.50234	6.89766	6.86135	6.26814	7.3925	6.08738	6.57341	6.54399	7.04228	6.75088	6.65104	6.80943	6.56954	6.85979	6.56904	6.65081	6.45568	6.64542	7.11192	6.62723	6.74783	6.34489	7.19568	6.65156	6.57101	6.90086	6.88025	6.693	6.82024	6.83019	6.24535	6.62933	6.46741	6.83619	5.60551	7.03879	6.85348	6.51688	7.10555
148265	hsa-miR-3935	-0.0247704	6.44202	6.44202	0.72842	0.999768	6.68676	6.47152	6.37919	6.49946	6.84422	6.73711	6.68691	6.16414	6.45485	5.83512	6.59083	6.47797	6.45824	6.26213	6.29912	6.53524	6.60877	6.53567	6.35384	6.33365	6.2149	6.67015	6.61139	6.36425	6.3192	6.38704	6.54579	6.3213	6.42606	6.46451	6.53956	6.31365	6.43126	6.55635	6.16385	6.66854	6.18298	6.55439	5.66182	6.61075	6.49415	6.56252	6.50116
168637	hsa-miR-3940-5p	0.119582	10.8419	10.8419	0.530037	0.999768	9.71774	10.5108	10.7473	10.5658	11.1804	10.7542	11.0345	11.819	11.0366	10.2979	10.2085	10.2397	11.9046	10.9712	10.5729	11.1623	11.1449	10.437	10.757	10.0115	10.6358	10.081	11.751	11.3064	10.3548	10.0566	10.9675	12.0644	10.6179	11.0015	11.9629	11.7317	12.0238	10.0628	10.2015	10.4768	11.874	10.2587	10.2536	10.5856	10.4266	10.4482	11.9292
148285	hsa-miR-3941	0.0153774	6.90175	6.90175	0.845575	0.999768	6.89692	7.3413	6.7995	7.06898	7.25628	6.87756	6.86519	6.37161	7.13453	7.01117	6.80231	6.81513	6.64	6.61024	6.65341	6.7893	7.175	6.94442	6.74559	6.71134	6.62769	7.18872	6.66712	7.04878	7.04491	6.96663	7.17781	6.72746	7.08181	6.8387	6.81253	6.48054	6.55631	7.17134	7.5212	7.29575	6.2906	6.78894	6.71959	7.07623	7.20817	7.04852	6.8009
148351	hsa-miR-3945	0.0933579	5.79132	5.79132	0.447803	0.999768	5.47438	5.90889	6.31447	5.30687	5.83175	5.5845	5.30252	6.13685	6.46802	5.37253	5.75226	5.32206	6.00736	6.3617	5.91631	5.53955	5.45655	5.55051	6.17292	5.60217	5.63757	5.55202	6.2571	5.87712	5.93067	5.36418	5.77006	5.85629	5.28966	5.77256	6.5171	6.34992	6.39475	6.1815	5.46304	5.24077	7.12487	5.65633	5.57991	5.34356	5.46206	5.41124	5.94328
169024	hsa-miR-3960	-0.0420129	13.4212	13.4212	0.818879	0.999768	12.3642	13.5205	13.105	12.991	13.5205	13.2362	13.6309	13.7607	13.9515	12.9832	12.6449	12.7032	14.1132	14.1132	13.3083	13.9909	13.8702	13.0592	13.8702	12.7395	14.0127	13.2268	14.0272	14.0694	13.2934	12.0003	13.2969	14.8356	13.5602	13.3083	13.8054	13.8665	14.1529	13.0592	12.8787	13.261	13.7565	12.6491	12.3421	13.4676	13.6309	12.6449	14.3978
169316	hsa-miR-3976	0.0795604	10.1595	10.1595	0.549459	0.999768	9.60569	10.2465	10.7139	9.81563	11.2819	10.1125	10.1205	10.4406	10.9943	9.59887	9.62906	9.39898	10.1733	10.651	10.1236	10.1215	9.85059	10.0834	10.2105	9.89168	10.038	9.9102	10.2554	10.2049	10.0894	9.24078	10.4301	10.4013	9.60952	10.6469	10.4502	10.7653	10.4628	10.5199	9.80583	9.72666	11.1992	10.2067	9.99922	10.004	9.91409	9.51375	10.2137
11104	hsa-miR-422a	0.0190226	6.48169	6.48169	0.845599	0.999768	6.51881	6.17014	7.13772	6.36775	6.60671	6.44346	7.05103	6.7669	6.31742	6.03872	6.70328	6.79344	6.74027	6.34248	6.3962	6.34615	6.52464	6.6558	6.1383	6.11904	6.20695	6.07505	6.71319	6.34638	6.16148	6.0854	6.32058	7.08	6.37463	6.69469	6.31723	7.11809	6.71655	6.19074	6.66976	6.28596	7.02821	6.16182	5.83828	6.47669	6.11587	6.52236	7.10208
42730	hsa-miR-423-3p	-0.0555539	6.84949	6.84949	0.498702	0.999768	6.9063	6.77518	6.83067	6.84556	6.93337	6.80654	6.82855	7.09638	6.8069	6.61837	6.81504	6.87413	7.19572	6.69801	6.8279	7.02636	6.63153	6.76293	6.56673	6.83191	6.69288	6.85685	7.32046	6.69706	6.7066	6.96668	6.88173	7.67449	6.59635	7.03856	7.04676	7.1207	7.2555	6.69761	6.23817	6.49931	6.89693	6.8528	6.12105	6.88521	6.9052	6.87554	7.44768
27565	hsa-miR-423-5p	0.148695	9.59477	9.59477	0.389007	0.999768	9.17919	9.6964	9.82643	8.91235	10.1405	9.78603	8.88621	10.0299	10.863	9.29949	9.30103	8.90142	9.83216	10.7906	9.42018	9.19655	9.00351	8.89737	9.99799	9.4042	9.4244	9.35597	9.84915	9.56909	9.79978	9.00154	9.37014	10.0217	8.74125	9.67281	10.2192	10.5219	10.0136	10.004	9.00861	8.81287	11.3778	9.91842	9.70731	9.27415	9.23592	8.97684	9.63963
42965	hsa-miR-424-5p	-0.0267143	5.92548	5.92548	0.632507	0.999768	5.66804	5.91403	5.91998	5.81405	6.1124	6.13837	6.11422	5.94582	5.96013	6.13597	5.98079	6.04938	5.61971	5.74459	5.89032	6.00732	5.94019	6.11138	5.82344	5.93744	5.81106	6.26754	5.57168	5.97225	6.00502	6.09389	6.00831	5.55789	5.89845	6.05117	5.67451	5.55716	5.79597	5.70816	5.96317	6.06413	5.82545	5.88333	6.08534	6.01182	5.99692	5.92444	5.84951
147715	hsa-miR-4251	0.104268	6.75113	6.75113	0.570232	0.999768	6.32769	7.02583	7.57107	6.3107	6.85417	6.39302	6.10098	7.26542	7.60433	5.78639	6.78904	6.10854	7.31842	7.32002	6.77721	6.59526	6.09795	6.48663	7.0106	6.50677	6.02783	6.02177	7.54931	7.15667	7.10877	6.159	6.86271	7.16427	5.84218	7.21823	7.59659	7.56769	7.4464	7.42118	5.98036	5.89141	8.14988	6.94791	5.91399	6.59008	6.37106	6.19473	7.35935
147706	hsa-miR-4255	0.0106476	5.9013	5.9013	0.8201	0.999768	5.86605	5.95222	5.74218	5.95046	6.03243	5.98312	5.90929	5.74643	5.98874	5.70413	5.81958	5.93488	6.15635	5.77916	5.83449	5.87419	5.96679	5.81204	5.70379	5.67855	5.97909	6.29481	6.02509	5.98506	5.8494	5.60726	5.86159	6.00048	5.96688	5.9146	5.96671	5.7871	5.87553	5.78832	5.82209	5.94146	6.0129	5.73925	5.89404	5.9216	5.95207	5.99095	6.23792
147631	hsa-miR-4258	0.155423	7.19786	7.19786	0.125351	0.999768	6.75755	6.89309	7.11883	7.14465	6.68001	7.30196	6.89387	8.24716	7.04501	7.18217	7.12387	6.90008	7.46567	7.26394	7.06617	7.18487	7.55884	6.75646	7.23236	6.88822	7.30522	6.80418	7.33612	7.32357	6.77918	7.03836	6.74908	7.87379	7.17179	7.10119	8.01559	7.72421	7.53189	7.15306	7.40666	7.15022	7.85434	6.75093	7.24982	7.0392	6.89875	7.22329	7.39994
147537	hsa-miR-4264	-0.0588275	5.83825	5.83825	0.709131	0.999768	5.44788	5.85194	6.68691	5.46011	6.55275	5.77764	5.22674	5.77061	6.64999	5.04099	5.93455	5.40586	5.78291	7.07388	6.33524	6.28903	5.48179	5.9051	5.85179	5.54887	4.878	5.31873	5.65913	5.95353	6.4291	5.36692	6.36891	5.96561	5.25749	6.53717	5.69066	5.66495	5.75922	6.08853	4.88639	5.27176	5.72047	6.12978	4.97299	5.97716	6.22875	5.28152	5.83979
147942	hsa-miR-4268	0.0955955	10.0142	10.0142	0.588197	0.999768	9.34328	9.62657	10.1203	10.0083	9.36502	11.0829	10.5663	9.338	9.50954	9.88735	9.70004	10.4433	10.1831	9.75622	9.46193	10.046	11.4722	10.0843	9.67993	9.90942	10.2491	10.1737	9.93669	10.0927	9.63175	9.07549	9.57412	9.52365	11.2405	10.2696	10.1553	9.72069	10.1225	9.13748	10.3409	11.3702	9.86971	9.54036	9.88313	10.4166	9.25958	10.0449	10.2318
147554	hsa-miR-4273	0.186658	5.65774	5.65774	0.174297	0.999768	5.98015	5.15061	5.38092	5.53636	6.35652	5.73357	6.57056	5.4878	5.34055	5.28933	6.19347	5.76013	5.0334	5.57228	6.23884	5.34752	5.54671	5.62861	5.5748	5.35366	5.06028	5.28109	5.07386	5.30065	5.37295	5.90377	5.51531	5.10816	6.27815	5.66239	5.21877	5.42523	5.28662	5.60515	5.98504	6.00358	5.48574	6.34164	5.15235	5.48854	6.62997	6.14468	5.11314
147751	hsa-miR-4274	0.0270041	6.16241	6.16241	0.768457	0.999768	6.03854	6.14897	5.84676	6.152	5.78128	6.2482	6.10917	6.51104	6.19038	6.96148	6.06645	6.19241	5.97603	6.11884	6.12285	5.87973	6.13856	5.76542	6.16645	6.32459	6.76043	6.35792	6.0297	6.16182	5.97956	6.3916	5.91434	6.08125	6.31247	5.84027	6.08518	5.84001	6.15011	5.97194	6.85184	6.19622	5.97466	6.47286	7.15617	5.93074	5.88206	6.19601	6.06074
147743	hsa-miR-4275	-0.0649524	6.375	6.375	0.698038	0.999768	7.48763	6.10556	6.48252	6.76904	6.42591	6.54222	6.59282	5.96445	5.95179	6.59905	7.07856	7.42049	5.54438	6.14188	6.83786	6.41443	6.07277	6.62358	6.03414	6.19564	5.48125	6.18445	5.55806	5.93987	6.43492	7.6105	6.69832	5.37104	6.77441	6.64306	5.64198	5.89476	5.58176	6.56733	6.90004	6.68302	5.49483	6.48175	5.99914	6.80473	6.86203	7.33761	5.43447
147767	hsa-miR-4279	0.0690446	9.78424	9.78424	0.626372	0.999768	9.17679	9.36355	9.48018	9.68993	9.32861	10.4232	10.3832	9.43268	9.50754	9.83699	9.60415	10.1779	9.95054	9.5971	9.40943	9.64385	10.7843	9.76286	9.55726	9.48368	10.1606	10.1056	9.71943	9.87318	9.48308	9.00538	9.53123	9.49359	10.7726	10.012	9.75335	9.5852	9.7475	8.77012	10.0411	10.4582	9.4373	9.69051	9.91074	10.2452	9.27293	9.91097	10.0291
147591	hsa-miR-4283	0.0382478	5.70867	5.70867	0.418947	0.999768	5.6809	5.66801	5.75644	5.74947	5.71256	5.81987	5.59899	5.66735	5.72513	5.77922	5.70239	5.91413	5.48264	5.73368	5.86792	5.69218	5.60121	5.63667	5.6328	5.5417	5.64595	5.81592	5.53176	5.56086	5.67808	5.69146	5.71211	5.64044	5.88979	5.70006	5.52215	5.62194	5.37451	5.5969	6.04572	5.80835	5.46515	5.7883	5.94834	5.83275	5.81116	5.77853	5.5591
169129	hsa-miR-4284	-0.0873028	10.9604	10.9604	0.770598	0.999768	11.9817	11.6633	11.2267	11.4094	11.3876	11.6261	11.2384	10.4478	11.245	11.1441	11.8569	11.3363	8.7696	10.8307	11.2634	11.5718	10.5851	11.5551	10.6647	11.8984	9.54817	11.9131	8.1339	10.7246	11.9377	11.7731	11.2701	8.46821	11.0724	11.2494	9.34541	10.2607	9.18318	12.4059	10.9941	11.0791	10.3833	11.8343	10.9133	11.7587	11.6554	11.5355	8.36162
147604	hsa-miR-4285	0.0238879	10.9205	10.9205	0.915344	0.999768	9.4933	10.8109	10.5905	10.7549	11.3675	9.99018	10.6188	11.0924	11.3401	10.3928	10.1264	10.2124	12.1621	11.2896	10.4717	11.8703	11.2701	10.8813	11.2566	10.0949	10.8365	10.5807	12.0519	11.874	10.8816	9.67533	11.2267	12.5978	10.7344	10.8007	11.4926	11.5948	12.1909	10.2279	10.4318	11.0041	11.3274	9.55748	9.88297	11.1431	11.275	10.0387	12.25
169409	hsa-miR-4286	-0.162174	8.38685	8.38685	0.586519	0.999768	9.52188	7.55379	8.4377	9.31712	8.74053	9.09938	9.35622	8.06531	7.91474	9.48005	9.38401	9.62866	6.59315	7.594	9.1851	8.64456	8.0982	9.07067	8.64239	8.74829	6.91411	8.32205	6.32604	7.29323	8.31801	9.86501	9.05058	6.08393	9.10237	9.07887	6.65241	7.50321	6.67191	8.18618	9.17813	9.04665	7.01979	8.81798	9.06435	8.71394	9.10059	9.49051	6.47345
147588	hsa-miR-4288	-0.0147064	7.20438	7.20438	0.891339	0.999768	7.81906	7.06243	7.277	7.60374	6.6735	7.53179	7.64552	7.45071	6.5923	7.34785	7.54057	7.64526	6.62792	6.53745	7.0279	7.15775	7.14717	7.35397	6.89715	7.4473	6.98451	7.33359	6.91337	7.24345	7.15123	8.03306	7.04341	6.87929	7.13892	7.18979	6.608	7.09469	6.78005	7.14705	7.51055	7.37042	6.82563	7.43443	7.18818	7.39197	7.60211	7.68221	6.89329
147735	hsa-miR-4289	-0.120436	7.09994	7.09994	0.52759	0.999768	7.99064	7.32318	7.53354	7.63092	6.85017	7.68612	7.59772	7.10947	7.10269	7.30424	7.71334	7.93097	5.87323	6.42641	6.86083	7.33926	6.88669	7.57154	6.83491	7.51617	6.13901	7.45637	5.73372	7.02898	7.33993	8.17759	7.15301	5.67208	7.28495	7.28555	6.0796	6.8752	5.87551	7.26936	7.49193	7.47517	5.94037	7.5117	7.03778	7.49264	7.73704	7.88937	5.83198
169282	hsa-miR-4290	0.0712504	8.92303	8.92303	0.662461	0.999768	8.32605	8.71598	8.82315	9.01544	7.97987	8.97997	8.84891	8.24155	8.34329	9.14815	8.61017	9.3989	9.24797	8.84137	8.22629	8.77573	10.0735	8.98862	8.99312	8.58316	9.51541	9.42581	8.93221	9.32845	8.5955	8.64712	8.29115	8.7339	10.2717	8.98693	8.96289	8.59096	8.91548	8.08499	9.72368	9.97535	8.47476	8.43965	9.10011	9.14801	7.89951	9.15039	9.1929
147616	hsa-miR-4291	-0.00966719	8.47476	8.47476	0.934213	0.999768	9.23583	8.5386	8.70395	8.80431	8.18175	8.51807	8.62664	8.30338	8.14466	8.69006	8.85772	9.03961	7.89582	7.87232	8.14287	8.49655	8.18479	8.92629	8.26298	9.06405	8.31539	8.48227	7.84259	8.26267	8.50188	9.23225	8.52933	7.63633	8.55069	8.50805	8.12824	8.52852	8.11463	8.83108	8.78885	8.57411	8.00159	8.6326	8.56177	8.43192	8.54547	9.05868	7.77855
147600	hsa-miR-4292	-0.00999303	5.78701	5.78701	0.899239	0.999768	5.41127	5.63288	5.72685	5.79635	5.58749	5.6823	5.90604	6.3801	5.58047	5.57612	5.59298	5.84263	6.2094	5.80149	5.56135	5.92067	6.03369	5.53081	6.10687	5.63696	5.86723	5.46221	5.91772	5.94091	5.70925	5.55689	5.52222	6.60835	5.83359	5.78775	6.03964	6.05017	5.98256	5.64691	5.70298	5.83416	6.18239	5.48538	5.55982	5.54464	5.54961	5.66951	5.98292
147632	hsa-miR-4297	0.0649742	6.18711	6.18711	0.179839	0.999768	6.32742	6.136	6.0682	6.2558	6.07688	6.39782	6.19907	6.00309	6.07065	6.17494	6.19407	6.11319	6.366	6.09549	6.03633	6.14353	6.36443	6.04837	6.00281	5.98818	6.32477	6.34125	6.33782	6.19227	6.01087	6.04625	6.04289	6.18223	6.24761	6.09416	6.53965	6.1742	6.22857	6.15889	6.31178	6.42168	6.06672	5.96654	5.97559	6.27403	6.19957	6.36534	6.44712
148639	hsa-miR-4298	0.0225493	6.73505	6.73505	0.858384	0.999768	6.10588	7.05471	7.13505	6.34104	7.3196	6.57275	6.6635	6.95006	7.57347	6.16015	6.41473	6.11222	7.22651	7.1034	6.71952	6.86542	6.63808	6.584	6.91888	6.45955	6.40625	6.18243	7.28158	6.82097	6.88833	5.8669	6.97909	7.00991	6.54379	6.89991	7.10962	7.20203	7.12658	7.07935	6.11595	6.34322	7.27636	6.83666	6.1957	6.75773	6.57735	6.05309	7.22228
147614	hsa-miR-4299	-0.122256	10.169	10.169	0.501891	0.999768	10.108	11.4898	10.4771	10.1716	11.4748	9.92817	9.78495	9.62866	11.8597	9.90595	10.1884	9.64088	9.74689	11.4262	10.5447	9.93752	9.93296	10.3167	10.019	9.92488	9.48204	9.82942	9.53255	10.042	10.4668	9.42923	11.0428	9.81559	9.77957	10.5187	9.9632	9.47764	9.89021	10.7753	10.0781	10.0671	9.46321	10.5336	9.63777	9.97537	10.4313	9.24534	10.1011
147603	hsa-miR-4300	0.07946	5.93455	5.93455	0.187832	0.999768	5.95347	5.79171	5.86269	5.88697	6.14464	5.85731	6.27673	5.79286	5.86237	5.67265	6.11664	5.93885	6.15291	5.8419	5.99858	5.88	5.83542	5.77093	5.67797	5.54935	5.80833	5.86923	6.04407	5.83116	5.7805	5.80335	5.8588	6.18882	6.18117	5.91321	5.91818	5.90411	5.86543	5.83044	6.18884	6.08165	5.88129	5.95714	5.43754	5.97478	6.18483	6.19546	6.14697
169407	hsa-miR-4301	-0.00324879	11.1462	11.1462	0.987158	0.999768	11.7373	11.926	11.2338	11.8872	10.7433	11.4688	11.4526	10.3449	10.0804	11.1142	11.2862	11.9014	10.3612	9.86501	10.2551	10.9919	10.3112	11.3903	10.1681	12.388	11.0681	12.1047	11.2086	10.9449	12.118	12.1163	11.4874	9.9407	10.895	11.6318	11.6397	11.2839	11.079	11.7079	10.9227	11.1603	11.0146	12.254	11.2952	11.3361	11.1765	11.6376	10.3746
147722	hsa-miR-4306	0.176528	9.32308	9.32308	0.400275	0.999768	8.46415	9.50484	9.88375	8.602	9.67268	9.3386	8.71148	10.9231	10.1024	8.70953	8.99926	8.30778	9.48402	9.71189	9.02888	9.03597	9.38545	8.88982	9.6401	9.11426	9.16379	8.69987	10.0293	9.9491	9.6523	8.18078	9.28834	9.41857	8.41675	9.39758	10.537	10.4072	10.3508	9.85338	8.6139	8.49978	11.6059	9.37598	9.48586	8.92735	8.8079	8.39095	9.44151
147947	hsa-miR-4308	-0.0273765	5.9377	5.9377	0.538633	0.999768	6.00014	5.75704	5.85186	6.00649	5.83362	5.95801	6.08309	5.81439	5.8259	5.7727	5.99086	6.04784	6.12335	5.78579	5.91347	5.91828	6.10489	5.9496	5.85899	5.80397	6.13869	6.09266	6.09898	5.976	5.81943	5.93385	5.8499	6.03031	6.15277	5.94612	5.89213	5.93775	5.95635	5.69258	5.92739	6.06953	5.78989	5.79135	5.7666	6.04414	5.843	5.96931	6.06212
145705	hsa-miR-431-5p	-0.0217775	5.76433	5.76433	0.736332	0.999768	5.70507	5.73998	5.57196	5.75039	5.46011	5.67623	5.77899	5.76927	5.31374	6.24297	5.70092	5.7907	5.88513	5.77821	5.91696	5.588	5.91159	5.70832	5.94633	6.09922	6.27361	5.808	5.76422	5.80094	5.68992	5.97509	5.59521	5.62467	5.77607	5.53305	5.67161	5.52316	5.65568	5.53278	6.17976	5.74051	5.57578	5.76996	6.21566	5.69124	5.60577	5.82807	5.70311
147907	hsa-miR-4312	0.0938284	5.88962	5.88962	0.198012	0.999768	6.03358	5.91437	5.74415	5.93871	5.65026	5.81984	5.80691	5.82422	5.87541	6.16812	5.96506	5.98466	5.94533	5.99981	5.80675	5.68404	5.79799	5.34585	5.76578	5.86217	6.41534	6.13741	5.92155	5.82508	5.74323	6.04358	5.70327	5.71453	5.55637	5.63963	6.02881	5.78852	6.18887	5.74502	6.46975	6.08272	5.81245	5.91815	6.67381	5.75975	5.57075	6.04856	5.88005
147776	hsa-miR-4317	-0.102181	8.62941	8.62941	0.587545	0.999768	9.40019	8.66671	9.26776	8.80435	8.34719	9.09944	9.07071	8.51308	8.6807	9.42823	9.34515	9.33307	7.47232	8.29837	8.62528	8.65476	8.27351	8.89907	8.31452	9.06822	7.53626	8.65296	7.39761	8.34468	8.9514	9.57143	8.98194	7.29163	8.81937	8.92207	7.56939	8.14556	7.61019	8.90549	9.27307	8.64623	7.41874	9.0869	8.86581	8.96382	9.41745	9.41769	7.35249
168980	hsa-miR-4324	-0.0811331	8.98215	8.98215	0.580746	0.999768	9.81859	8.62051	9.26129	9.26908	8.67757	9.16615	9.319	8.96245	8.46381	9.08608	9.43077	9.77826	8.13314	8.3203	8.86263	8.92108	8.74815	9.29006	8.69126	9.24786	8.43199	9.26031	8.37783	8.87931	9.04461	10.0869	9.32739	8.10511	9.4897	9.30615	8.05686	8.78998	8.3618	9.0452	9.25971	9.07562	7.9218	9.20484	8.93882	9.21799	9.25237	9.88381	8.2205
147771	hsa-miR-4328	-0.133307	12.5021	12.5021	0.457826	0.999768	13.0689	12.7863	12.846	12.8943	12.4357	12.9593	12.7263	12.5523	12.3375	12.6641	13.0603	13.0248	11.3775	11.8198	12.3178	12.6832	12.3068	12.846	12.2968	13.1766	11.7751	12.8301	11.695	12.2593	13.0681	13.0874	12.9593	11.0597	12.7863	12.8634	11.8261	12.3506	11.7319	13.2234	12.5658	12.6932	10.7668	12.9513	12.0889	13.0159	13.2362	12.9661	10.9816
147926	hsa-miR-4329	-0.161689	8.11381	8.11381	0.369065	0.999768	8.14411	9.06996	8.26509	8.04009	9.10096	7.82078	7.53782	7.72722	9.12491	7.92248	8.30485	7.89266	7.29414	9.02868	8.87834	8.10743	7.97681	8.46087	8.1532	7.9596	6.8459	7.68209	7.44584	7.98569	8.65513	8.45971	9.08785	7.45235	8.04523	8.76337	7.54244	7.60257	7.71718	8.85787	7.70647	7.84066	7.40176	8.35925	7.15024	8.4925	8.52814	8.00649	7.31356
11245	hsa-miR-433-5p	0.111987	9.06294	9.06294	0.238255	0.999768	9.85202	8.46662	9.09288	9.23312	8.95986	9.10815	9.12854	8.82781	8.69388	9.19357	9.49098	9.73105	9.04669	8.85445	9.3935	8.81983	8.56299	8.84595	8.80354	8.72028	8.85789	8.83916	9.19459	8.47586	8.87755	9.62955	9.00814	8.987	8.99627	8.93664	9.16927	9.09174	8.87213	8.89918	9.45781	9.30704	9.09906	9.23847	9.00092	9.05296	9.16746	9.72406	8.90853
169226	hsa-miR-4419a	0.0191491	5.50412	5.50412	0.877393	0.999768	5.27235	5.90889	6.00546	5.25473	6.02026	5.37712	5.26492	5.65477	6.24539	4.83138	5.4015	4.99241	5.81348	5.94621	5.39695	5.71577	5.14522	5.39603	5.5969	5.10479	4.94024	4.9238	5.88628	5.62006	5.79176	4.85816	5.79672	5.78112	5.13148	5.83412	5.97698	5.92027	5.92095	6.06336	4.90316	5.09918	6.23798	5.29444	4.82299	5.43819	5.56573	4.95634	5.81152
169272	hsa-miR-4419b	0.00587636	9.10834	9.10834	0.958312	0.999768	8.50404	9.20247	8.79637	9.12164	9.45545	8.78429	9.23793	9.28656	9.156	8.84266	8.6233	8.72494	9.81301	9.16972	8.83117	9.32378	9.53929	9.03418	9.1088	8.87491	9.70867	9.3318	9.58395	9.31186	8.85957	8.15393	8.89378	9.93842	9.12476	8.84689	9.47222	9.37134	9.47362	9.01272	9.08198	9.25121	9.35159	8.91503	8.97988	8.83591	8.73307	8.61259	9.87938
169381	hsa-miR-4421	-0.043047	9.65457	9.65457	0.783537	0.999768	8.8331	9.96424	10.287	9.55329	10.3983	9.23312	9.54225	9.91081	10.026	8.92546	9.29604	9.01857	10.3628	10.1861	9.6677	9.7597	9.46138	9.25249	9.48204	9.4326	9.73556	9.20607	10.092	9.77488	9.72229	8.69642	9.72668	10.8388	9.41681	10.3188	9.92832	9.83945	9.96959	10.1154	9.36424	9.51501	9.85269	9.3925	8.9587	9.22605	8.98658	8.91159	10.623
168768	hsa-miR-4423-5p	0.0156202	6.14922	6.14922	0.834829	0.999768	6.54317	6.21828	6.23361	6.22409	6.15615	6.12579	5.98951	5.81072	5.93588	5.52738	6.32088	6.07616	6.03897	6.27434	6.32214	6.08041	6.35616	6.0975	6.14575	6.11632	5.7676	6.69257	6.00458	6.05273	6.2281	6.24294	6.25644	6.01636	6.12963	6.31661	6.1121	5.9195	5.92648	6.24531	6.1356	6.36751	5.95774	6.0274	5.36507	6.1995	6.4245	6.49771	6.07056
168758	hsa-miR-4425	-0.201644	7.32873	7.32873	0.2796	0.999768	6.84934	7.84678	7.72248	7.07558	8.13527	7.1845	7.30676	7.26316	8.02463	6.38162	7.21643	6.67334	7.75826	8.44797	7.71718	7.77075	6.9806	7.63429	7.48532	7.18216	6.77067	6.91293	7.91058	7.26196	7.8613	6.42533	7.92287	7.97296	6.39318	8.0423	7.56781	7.52364	7.96633	7.4614	5.66671	6.5532	7.51694	7.46704	5.69608	7.39493	7.35483	6.41599	7.94564
168727	hsa-miR-4426	0.116903	6.24093	6.24093	0.272023	0.999768	6.36549	6.03545	6.19858	6.13484	6.86262	6.1268	7.20413	5.91942	6.00695	5.87841	6.5115	6.27621	6.29682	6.11243	6.28024	6.04502	6.15406	6.10208	6.05625	5.771	5.83973	5.86318	6.39962	6.10195	6.01807	6.15298	6.12347	6.34963	6.49993	6.22596	6.19311	6.34993	6.19127	6.12975	6.41014	6.4615	6.19372	6.6898	5.12571	6.19608	6.65149	6.45311	6.53983
168709	hsa-miR-4429	0.0770756	7.73179	7.73179	0.372324	0.999768	7.64168	7.57107	7.57826	7.75217	7.71729	7.77665	8.12459	7.87379	7.3968	7.77487	7.61482	7.58518	8.21508	7.44867	7.65899	7.65298	7.41155	7.62702	7.411	7.76047	7.85539	7.31358	8.27774	7.81125	7.54255	7.65066	7.61461	8.47177	7.42309	7.5331	8.02898	7.92993	8.14977	7.57484	7.61697	7.46091	7.83389	7.92283	7.37727	7.78017	8.1289	7.70925	8.39644
168675	hsa-miR-4433-3p	0.11773	5.88462	5.88462	0.329308	0.999768	5.65143	5.69265	6.04475	5.88494	6.11347	5.91473	5.76551	6.48711	5.87005	5.29992	5.78502	5.7257	6.3459	5.97974	5.61473	5.9563	5.92136	5.49265	5.64583	5.20239	5.80027	5.36556	6.25062	6.12066	5.53309	5.36643	5.77043	6.96448	5.93562	5.71281	6.39202	6.68119	6.37758	5.74512	5.66145	6.12218	6.68606	5.54237	5.50288	5.72163	5.33864	5.9596	6.62874
168792	hsa-miR-4434	0.0222318	6.48923	6.48923	0.893562	0.999768	6.2724	7.16366	7.25919	6.27084	7.13381	6.29488	6.10303	6.57445	7.27867	5.1944	6.30292	5.83524	6.92074	7.09891	6.59976	6.65055	6.11846	6.42882	6.72412	6.10965	5.46826	5.84353	7.06036	6.6145	6.89636	5.65109	6.80378	6.8825	6.11908	6.75271	7.11925	7.06344	7.03902	7.16653	5.6335	6.0139	7.1041	6.35837	5.21943	6.37422	6.24718	6.02774	6.91481
168960	hsa-miR-4436a	0.0196674	5.82064	5.82064	0.790538	0.999768	6.13019	6.12581	5.94202	6.08117	6.16121	5.95374	5.96122	5.43441	6.07543	5.23263	5.89791	6.0019	5.94312	5.61394	5.53913	5.81885	5.56419	5.81026	5.21716	5.67647	5.45332	5.72654	5.91499	5.90901	5.94799	5.89591	5.98787	5.76083	5.81095	5.80969	6.16482	5.98947	5.86346	6.09223	5.63995	5.89022	5.7363	5.88761	5.22639	5.97063	5.87874	5.98921	5.94501
169260	hsa-miR-4436b-3p	0.0172556	7.26996	7.26996	0.914887	0.999768	6.74147	7.89728	7.89279	6.92822	7.95848	7.31279	7.00274	7.33784	8.14481	6.30267	6.95497	6.2704	7.70011	7.82526	7.46416	7.38081	6.86428	7.21296	7.58626	6.84899	6.73729	6.41887	7.80583	7.44239	7.66893	6.36944	7.60372	7.74264	6.79712	7.69113	7.86163	7.52903	7.76026	7.84778	6.36121	6.74467	8.07405	7.44351	6.66635	7.4281	7.10482	6.38313	7.80723
169171	hsa-miR-4436b-5p	0.025705	6.69843	6.69843	0.675703	0.999768	6.68529	6.40973	6.65815	6.54792	6.65353	6.67062	7.05825	6.70762	6.97551	6.77534	6.76294	6.58468	6.95766	6.79444	6.68709	6.63224	6.59441	6.669	6.5872	6.67116	7.08406	6.77052	7.04257	6.47529	6.41292	6.39789	6.47813	6.74875	6.54711	6.62372	6.94878	6.88826	7.02849	6.39642	6.72172	7.03191	6.62472	6.67937	6.51623	6.64672	6.65045	6.5053	7.08868
168863	hsa-miR-4441	-0.0227551	7.22031	7.22031	0.893038	0.999768	6.46955	7.65497	7.66217	6.71545	8.02917	7.38445	7.10103	7.49034	8.26997	6.09605	6.88321	6.21356	7.60165	7.78876	7.61723	7.45106	6.91562	7.19966	7.54962	6.97547	6.86433	6.49853	7.67757	7.2312	7.50838	6.37842	7.72575	7.61449	6.53682	7.76087	7.72259	7.54984	7.67496	7.75109	6.13007	6.5435	8.07975	7.65451	6.47452	6.88364	7.26893	6.32323	7.5373
169188	hsa-miR-4443	0.0730161	10.2956	10.2956	0.534907	0.999768	10.6582	9.63933	10.4384	10.6831	9.93003	10.6559	11.096	10.6979	9.79023	10.3427	10.4221	10.8687	10.0543	9.49661	10.2243	10.0395	10.4845	10.5187	9.94906	10.2005	10.4184	10.342	10.0838	9.87013	9.80207	10.4734	10.0357	9.88711	10.2572	10.6873	10.4755	10.8045	9.84149	9.94597	10.4137	10.3664	11.2158	10.516	10.3948	9.99675	10.0521	10.455	9.93969
168989	hsa-miR-4447	0.0018025	7.99806	7.99806	0.99399	0.999768	7.05295	8.14405	7.93434	7.98083	8.5272	7.50195	8.02903	8.02548	8.37459	7.21218	7.30049	7.30574	9.71175	8.24414	8.27237	8.36675	7.8138	7.79296	7.48227	7.21551	8.26031	7.45496	9.38062	8.30942	7.70023	6.54243	8.3239	10.3596	7.52824	7.77344	8.95976	8.73408	9.36253	7.74777	7.15416	7.53012	8.79372	7.53567	6.93624	7.9146	7.92301	6.88632	9.96095
168971	hsa-miR-4449	0.159356	5.44131	5.44131	0.568973	0.999768	6.82725	4.96501	5.0122	4.98453	5.10289	4.95589	4.9352	5.15822	4.89448	4.76453	4.99556	4.92859	7.28584	4.9259	4.89843	4.93722	4.80625	5.01735	5.26683	4.98464	6.88868	5.08487	8.13024	5.14534	4.9768	5.15584	4.97296	7.64321	4.83588	4.96597	7.07808	6.5612	7.24568	5.01154	4.79808	4.92492	7.57062	4.96788	4.75024	5.01511	5.01129	4.99083	6.98889
168964	hsa-miR-4450	0.10676	6.61738	6.61738	0.13221	0.999768	6.79513	6.48105	6.78267	6.66623	6.6974	6.61134	6.7641	6.75136	6.60697	6.01215	6.70599	6.57359	6.93931	6.44336	6.52591	6.44766	6.46703	6.40445	6.43261	6.41065	6.74829	6.69314	7.02865	6.47333	6.34652	6.42554	6.43168	6.71933	6.50599	6.42901	7.03813	6.98398	6.88493	6.72271	6.93571	6.5881	7.05435	6.52589	6.20161	6.47133	6.42637	6.62564	7.12452
169167	hsa-miR-4451	0.0205245	7.84723	7.84723	0.808705	0.999768	8.15264	7.91642	7.74533	8.07822	7.90947	7.82627	8.13364	7.64834	7.68239	7.74769	8.00575	7.99504	8.28311	7.52946	7.68034	7.86817	7.6409	7.52311	7.21602	7.48566	7.8441	8.02255	8.41176	7.92511	7.74806	7.74486	7.77806	8.44475	7.54531	7.65349	8.13579	8.13884	8.27817	7.836	7.87443	7.85351	7.95394	7.93635	7.25032	7.81128	7.71473	7.94677	8.45979
169015	hsa-miR-4454	-0.0342872	13.9491	13.9491	0.803523	0.999768	14.2308	13.6309	14.0316	14.3978	13.7118	14.0694	13.8558	13.6715	13.2711	14.0272	14.1996	14.2723	13.4797	13.6309	14.3471	13.7626	14.1944	14.0528	14.1132	14.0119	13.5085	13.7138	12.9757	13.966	14.1092	14.5798	14.5415	13.0878	14.9545	14.4593	13.2362	14.1132	12.9513	13.7348	14.0272	14.5798	13.0023	13.8054	13.6712	14.3768	14.4667	14.2933	13.4275
169305	hsa-miR-4455	0.146414	8.26822	8.26822	0.414561	0.999768	7.94061	7.72776	7.99263	8.34168	7.56202	8.40221	8.85168	7.8158	7.37172	8.2469	7.80304	8.69459	9.3074	7.94225	7.63297	8.25565	9.13662	7.71719	7.84097	7.5721	9.43524	8.23433	9.17228	8.37675	7.46482	7.50461	7.72686	8.54099	9.45537	8.33227	8.74071	8.28639	8.74741	7.58841	8.35928	8.93557	8.43097	7.45555	8.36366	8.83497	7.96666	8.40268	9.21197
168919	hsa-miR-4456	0.151244	10.1492	10.1492	0.262973	0.999768	10.3846	9.47747	10.7292	10.3628	9.56362	10.1264	10.0954	9.8775	9.58386	9.74496	10.4382	10.7411	10.5249	9.06357	9.67266	9.80759	10.6523	10.2845	9.43628	9.83001	10.3524	10.0814	9.60819	10.8932	9.8494	10.2998	9.8019	10.525	10.3457	10.6208	10.1602	11.6257	9.94126	9.75179	10.5469	10.4583	9.92499	10.0253	9.90478	10.4447	10.2184	10.5617	10.653
169143	hsa-miR-4459	0.0531205	8.69149	8.69149	0.654005	0.999768	7.86703	8.78885	8.66756	8.38014	8.89489	8.54655	8.6802	8.80876	9.27699	8.48904	8.19862	8.09553	9.20352	9.11274	8.95199	8.85099	8.78399	8.60862	9.05642	8.36753	8.95194	7.93057	8.97842	8.87097	8.47693	7.71737	8.59931	9.31965	8.96782	8.70403	8.92319	8.98574	9.12581	8.53379	8.2009	8.71101	9.13309	8.50878	8.55108	8.78638	8.57835	8.05874	9.4231
169043	hsa-miR-4462	0.0965671	5.87632	5.87632	0.445867	0.999768	5.61256	5.87093	5.88716	6.03004	5.8477	6.13905	6.21243	5.92705	5.52301	5.27962	5.83674	5.87211	6.33983	5.83113	5.48516	5.93082	6.38137	5.46253	5.62199	5.24017	5.67614	5.39202	6.35932	5.92654	5.47454	5.62335	5.43311	6.71727	6.50981	5.75968	5.97805	6.37392	6.59942	5.37704	5.42573	6.45804	6.07718	5.53527	5.29012	6.00913	5.37594	6.14327	6.68055
168690	hsa-miR-4466	0.0925916	5.52428	5.52428	0.587238	0.999768	5.03944	4.96082	5.52798	5.56287	5.5508	5.48919	5.59982	6.07234	5.2451	4.81714	5.2698	5.32074	6.1769	5.58369	4.95015	5.94546	6.13714	5.04484	5.34576	4.7628	5.31659	4.85686	5.89492	5.97607	5.08836	4.85219	5.23579	6.94026	6.33915	5.78388	5.87155	6.46557	6.10115	5.157	4.77085	6.15052	6.2388	4.98516	4.60241	5.67204	5.07105	5.35753	6.51907
169285	hsa-miR-4467	-0.0635054	12.6981	12.6981	0.724967	0.999768	11.7007	13.0242	12.5967	12.5506	12.8359	12.616	12.8314	13.1555	12.8129	12.3568	12.1328	12.2004	13.7565	13.1645	12.5185	13.0444	13.0496	12.5042	12.7695	12.1522	13.052	12.3929	13.4947	13.261	12.5573	11.4365	12.5629	13.7138	12.8618	12.5514	13.3307	13.1239	13.5205	12.5099	11.9669	12.6837	12.96	11.5967	11.3003	12.616	12.7887	12.1152	13.771
169320	hsa-miR-4468	0.00670455	7.94848	7.94848	0.935732	0.999768	7.88271	8.27416	8.08165	8.17344	8.55069	7.36485	7.68926	6.95002	8.12672	7.65246	8.09505	8.13959	8.03431	8.01501	8.06564	8.00817	8.08339	8.03176	7.74033	7.61491	7.70575	8.34342	8.09072	7.71571	7.94235	7.96218	8.07128	7.76942	8.06963	8.13454	8.00491	7.79588	7.93424	8.01356	8.10048	8.11232	7.67549	8.10244	7.42525	7.85075	8.04255	8.32324	8.02088
169170	hsa-miR-4472	0.0706316	7.98571	7.98571	0.567661	0.999768	7.13135	7.64774	8.09174	8.02697	7.82138	7.9692	8.33067	8.48909	7.7705	7.76838	7.75698	7.60781	8.49888	8.35938	7.91083	8.42235	8.36339	7.60638	7.88325	7.48524	8.38099	7.57517	8.44307	8.09029	7.61272	6.90062	7.78495	8.71754	8.19323	8.13674	8.37834	8.38099	8.39491	7.59007	7.84689	8.20083	8.46929	7.59485	7.52626	7.99389	7.70196	7.53378	8.64545
168904	hsa-miR-4473	-0.0365232	6.74254	6.74254	0.795779	0.999768	6.51839	6.61358	6.86786	6.80893	6.16329	6.63988	7.02982	6.41337	6.23025	6.28061	6.76325	7.10459	7.37361	6.49599	6.09458	6.89306	7.66263	6.74703	6.67627	6.404	6.78096	6.65628	6.95842	7.33834	6.51724	6.12092	6.93347	7.31437	7.50647	6.77957	6.83609	6.941	6.85427	6.23136	6.95802	7.48031	6.49297	5.767	5.54082	7.27748	6.49914	6.69608	7.36427
168640	hsa-miR-4475	0.104653	8.07273	8.07273	0.167684	0.999768	8.30014	8.11663	7.75666	8.2734	8.05334	7.93348	8.17014	7.76992	7.72513	8.33063	7.99298	8.11724	8.30919	7.76887	8.04686	7.95385	8.01534	7.7047	7.87641	7.90803	8.53406	8.70504	8.43672	8.02701	7.75036	8.08697	7.68428	8.09001	7.75521	7.81207	8.42629	7.99444	8.22759	8.03517	8.54364	8.33777	8.04234	8.10109	8.28655	7.87851	8.02493	8.35922	8.31855
168805	hsa-miR-4478	0.0353453	7.79189	7.79189	0.782845	0.999768	7.11681	7.97027	7.95127	7.81185	8.33297	7.64714	8.02877	7.59974	8.22925	7.53445	7.32942	7.37135	8.60404	7.84513	7.56853	8.03246	7.83834	7.48398	7.67463	7.19612	8.0421	7.61009	8.4796	8.0161	7.66941	6.56665	7.81373	8.41176	7.79478	7.78831	8.28051	8.06026	8.21672	7.9544	7.72899	7.8378	8.35518	7.73683	7.27444	7.68471	7.30425	7.2006	8.6129
169395	hsa-miR-4484	0.0530947	8.9552	8.9552	0.888866	0.999768	8.06217	9.17988	10.0145	6.85454	9.46073	8.75641	7.34361	11.3598	10.6077	8.08546	8.88954	6.53679	9.69546	9.88693	9.55215	8.82133	7.99586	8.52769	11.3334	8.92423	8.71787	6.91202	9.92485	9.59455	9.52929	7.87254	9.38436	9.48316	6.99446	9.75743	10.0582	11.3611	9.43228	10.0088	6.97791	7.11277	11.405	8.91003	8.53638	8.44827	9.04352	6.99077	8.83215
169126	hsa-miR-4486	0.119823	5.5962	5.5962	0.295972	0.999768	5.30951	5.44533	5.80046	5.36063	5.79107	5.60598	5.23248	5.80649	5.90527	5.03151	5.48951	5.24514	5.94777	6.31782	5.36761	5.63927	5.43129	5.17928	5.53185	5.03784	5.04967	4.94187	6.15029	5.66056	5.5175	5.35301	5.55248	6.36998	5.66407	5.80243	5.81648	6.04554	6.20863	5.67246	4.94839	5.42818	6.53145	5.36312	5.25254	5.64866	5.41628	5.46472	5.99638
168815	hsa-miR-4488	0.116644	6.75149	6.75149	0.521945	0.999768	6.00302	6.29559	6.73586	6.87672	6.4657	7.05771	7.25065	6.39748	6.22783	6.48652	6.53305	6.72638	7.48624	6.79319	6.37647	7.07607	7.86769	6.31954	6.76618	5.68246	6.55303	6.01302	7.19901	7.17731	6.2226	6.58108	6.2729	7.67964	7.61183	6.49783	7.10337	7.29346	7.70758	5.94847	6.3796	7.44961	7.04799	6.27225	5.66637	7.20129	6.21406	6.91698	7.56762
168836	hsa-miR-4496	0.0618554	5.61351	5.61351	0.603936	0.999768	5.9929	5.52807	5.76143	5.75048	5.93593	5.4334	5.63513	5.28003	5.42708	4.87697	5.67725	5.80547	6.19943	5.2755	5.1426	5.69599	5.51677	5.57182	4.96527	5.11693	5.27198	5.47397	6.36923	5.59655	5.60365	5.3808	5.60473	6.54078	5.41007	5.86925	6.27305	6.1785	6.0983	5.69125	5.07486	5.51205	6.22358	5.23821	4.8081	5.7719	5.64143	5.70261	6.1361
169110	hsa-miR-4497	0.225288	10.469	10.469	0.416399	0.999768	9.8804	10.2279	11.5837	8.96795	10.861	10.8892	8.85216	11.6089	11.7098	9.90897	10.3043	9.00922	10.017	12.6774	10.1666	9.62893	9.99087	9.79888	11.7852	10.3095	9.64792	9.19135	10.502	11.5297	11.5379	9.57677	10.2795	10.6509	9.27321	11.169	10.6238	11.3536	11.4864	11.7895	9.34561	9.14085	12.1812	10.5872	10.3596	10.1473	10.3482	9.78429	10.3099
146127	hsa-miR-449b-3p	-0.0217052	5.45377	5.45377	0.850449	0.999768	5.54056	5.84278	6.40101	5.19485	5.66709	5.22374	4.95444	5.65297	6.21762	4.89315	5.3702	5.10752	5.39234	6.34742	5.55048	5.44648	5.08937	5.23865	5.29129	5.28889	4.84467	5.00236	5.45087	5.40392	6.03323	5.13112	5.69365	5.70944	5.02681	5.85037	5.58975	5.80686	5.63032	5.89745	5.01333	4.98793	5.75579	5.39105	4.92375	5.40927	5.32489	5.22607	5.51038
169385	hsa-miR-4500	-0.0767686	8.9947	8.9947	0.608542	0.999768	9.54827	9.3567	8.94642	9.34927	8.78897	9.34432	9.18942	8.65464	8.85344	9.62759	9.25755	9.46723	7.91382	8.7204	8.61771	8.8991	8.96423	9.41762	8.76335	9.55483	8.55619	9.30299	8.08404	8.94162	9.30854	9.83948	9.12917	8.09302	9.17967	9.03499	8.31717	8.59672	8.18352	9.42694	9.43906	9.03692	8.01409	9.45218	9.3839	9.37492	9.27575	9.63537	7.86925
168941	hsa-miR-4501	-0.011054	6.01041	6.01041	0.963276	0.999768	6.79708	6.26515	7.26139	5.00738	6.76411	5.82775	4.87926	5.30888	7.20096	4.8711	6.01224	5.0099	6.62525	7.30092	6.43882	5.54515	4.97113	5.93082	6.61451	5.42066	5.26949	4.78458	7.18962	5.51403	6.55698	5.5645	6.70703	7.06826	5.01337	6.71621	6.46712	6.05968	6.37893	6.47577	4.88057	5.0126	6.48489	5.93238	4.7209	6.30534	6.2322	5.25196	6.62497
169308	hsa-miR-4503	-0.116313	6.07218	6.07218	0.418345	0.999768	5.9913	6.67091	6.93429	6.03361	6.96082	5.91313	5.74949	5.65054	7.26605	4.96607	5.9628	5.55526	6.15078	6.55748	6.28961	6.15233	5.77718	6.16742	6.09858	5.80822	5.30831	5.93543	6.13478	6.05037	6.40888	5.43528	6.47662	6.53176	5.88547	6.65116	6.0763	6.05711	6.01405	6.52324	5.35354	5.83936	6.46596	6.16443	4.98943	6.07085	6.08323	5.66966	6.31048
168893	hsa-miR-4505	0.0489901	10.809	10.809	0.847695	0.999768	9.29236	10.7885	10.7531	10.575	11.6007	9.89358	11.0112	11.3563	11.9292	10.4877	9.7429	9.65961	12.0751	11.7514	11.3611	11.6763	10.767	10.5171	10.685	10.1098	10.6026	10.0057	11.944	11.1387	10.2387	8.87086	11.1765	12.5523	10.1157	11.0404	11.5922	11.2885	12.1152	10.5979	9.93333	10.1424	11.5562	10.8926	10.2035	10.5231	10.7473	9.08606	12.3456
168572	hsa-miR-4507	0.0268044	8.02777	8.02777	0.904741	0.999768	7.24209	8.05378	7.96836	7.97116	8.35834	7.38958	8.14938	8.24298	8.31812	7.47846	7.3264	7.28357	9.50824	8.61777	8.42952	8.38998	7.89431	7.82948	7.70096	7.27705	8.62303	7.52796	9.21446	8.40409	7.5444	6.61662	8.10654	10.0257	7.30998	7.72941	8.99149	8.81097	9.34938	7.75359	7.4011	7.56799	8.94693	7.69369	7.08361	7.75711	7.82516	6.87683	9.85094
168998	hsa-miR-4508	0.106989	9.52732	9.52732	0.651498	0.999768	8.54373	9.60718	9.281	9.38044	10.1635	8.81156	9.30103	9.52345	10.3476	9.17396	8.57038	8.71754	11.0785	10.0999	9.88088	9.77818	9.4886	9.10541	9.34783	8.6999	10.0024	9.00655	10.4428	9.83915	8.96688	7.87663	9.62446	11.7981	9.30158	8.85694	10.2118	10.3609	11.113	9.28926	9.21937	9.33442	10.2213	9.16379	8.92402	9.15485	9.36876	8.36837	11.5691
42892	hsa-miR-450b-3p	-0.0528496	5.87594	5.87594	0.553058	0.999768	5.43191	5.91322	5.45583	5.86896	5.42541	5.80624	5.70203	6.03447	5.81723	6.78157	5.85051	5.90702	5.72874	5.81149	6.03856	5.85242	5.94519	5.80568	6.28437	6.05743	6.4395	6.28813	5.69556	5.8898	5.72628	6.08679	5.67927	5.90509	5.97748	5.66654	5.6862	5.4093	5.71303	5.68916	6.21566	6.01138	5.47921	5.76633	6.69152	5.69583	5.74115	5.84085	5.83814
169194	hsa-miR-4513	0.0369775	6.0206	6.0206	0.825886	0.999768	5.6651	5.81603	6.23326	5.63865	6.17015	5.95246	5.71377	6.40664	6.61236	5.03724	5.84337	5.55583	6.85184	6.78676	5.55528	5.92803	5.97127	5.71923	6.42755	5.60326	5.73753	5.60475	6.94044	6.3176	6.194	5.17789	5.8257	7.16886	5.50924	6.23785	6.75442	6.71726	6.84437	6.39095	4.93435	5.47866	7.17451	5.88857	4.98122	5.70522	5.81326	5.5153	6.85353
168948	hsa-miR-4514	-0.058964	5.80984	5.80984	0.570185	0.999768	5.72792	6.19166	5.91099	5.93405	6.66358	5.96091	5.97039	5.36182	6.34246	5.01936	5.57473	5.42106	6.09431	5.93772	5.85904	6.04319	5.79644	6.02483	5.48147	5.58752	5.39618	5.67218	5.92276	5.76657	5.86111	5.32934	6.31192	5.96431	5.74848	6.08232	5.97606	5.76423	5.863	5.91144	5.21546	5.89554	5.62971	5.99466	4.96644	5.92005	6.05361	5.71422	6.20859
168802	hsa-miR-4516	0.228406	12.0741	12.0741	0.512618	0.999768	10.3344	12.2055	12.6425	11.1556	11.4018	12.5523	11.2092	14.2411	13.1438	10.6662	11.9342	10.3363	13.5749	13.1905	10.5597	11.9298	12.3631	11.5142	12.9996	12.068	12.3554	10.1594	13.9064	13.3446	12.7123	9.7767	10.9777	13.2596	11.2178	11.9222	14.0272	13.6309	13.8702	13.105	10.662	10.3594	14.2411	12.3508	11.4285	11.664	11.5047	10.7433	12.664
169199	hsa-miR-4518	-0.0496451	5.70178	5.70178	0.616119	0.999768	6.09063	6.03642	5.75258	5.94683	5.69475	5.9827	5.70296	5.63418	5.3008	5.37094	6.30417	6.17174	5.09148	5.33887	5.75172	5.84426	5.84285	5.7396	5.32722	5.86553	5.25416	6.337	5.12659	5.85151	5.88241	6.07257	5.66805	5.12172	5.85403	5.6537	5.31436	5.50025	5.16509	6.00477	5.77394	5.89042	5.28285	5.77227	5.48266	5.77561	5.93319	6.24227	5.25116
42866	hsa-miR-451a	-0.484124	8.70438	8.70438	0.115592	0.999768	9.38282	8.41799	8.80622	8.57542	10.2153	12.4294	8.69459	11.6682	7.87872	9.35544	10.365	7.71954	7.60323	8.07268	8.25317	8.90832	7.66532	10.6338	8.40503	8.04421	8.46876	7.88624	7.06705	10.3278	8.75209	9.49107	8.53314	8.14991	7.94647	8.86076	8.24252	8.96631	8.51305	8.93706	8.14553	8.32693	9.1818	8.45596	8.36992	8.62208	8.08939	8.61492	7.68262
169326	hsa-miR-451b	-0.00847309	8.23967	8.23967	0.936453	0.999768	8.83395	8.56593	8.57122	8.26185	8.4749	8.3765	8.26616	8.1106	8.8913	7.84106	8.65934	8.50716	7.791	8.10657	8.15039	8.23265	7.79383	8.31211	7.9069	8.23059	7.20037	8.04242	7.89548	8.14547	8.5819	8.62233	8.52729	7.73977	8.20601	8.44047	8.05558	8.35648	7.9933	8.91676	8.40571	8.11027	8.32365	8.49507	7.50412	8.47221	8.29558	8.40936	7.81426
29379	hsa-miR-452-5p	-0.0191749	5.74827	5.74827	0.71893	0.999768	5.83225	5.90361	5.77628	5.73302	5.98497	5.96891	5.9374	5.5794	5.97228	5.06929	5.79707	5.69062	5.79524	5.88629	5.63117	5.83379	5.5246	5.77747	5.73858	5.68939	5.59562	5.64399	5.95682	5.7257	5.8863	5.64118	5.93029	5.70206	5.62916	5.83097	5.75628	5.74268	5.74595	5.81185	5.63102	5.5142	5.86331	5.715	5.49368	5.93564	5.73368	5.76703	5.85008
168638	hsa-miR-4530	-0.0204568	10.8417	10.8417	0.93039	0.999768	9.7873	11.1217	11.1907	10.4113	11.7013	10.1294	10.6193	11.7309	11.7492	10.2313	10.004	9.49661	11.6032	11.9585	11.4219	11.7254	10.5609	10.5271	11.3581	10.4185	10.5646	10.3149	11.4972	10.7747	10.9015	9.25761	11.1365	11.9893	9.76067	11.5358	11.7443	11.5834	11.8669	11.3706	9.55526	9.98521	11.5439	10.8972	10.1425	10.3678	10.5974	9.23703	11.6858
168661	hsa-miR-4531	0.0628148	8.36459	8.36459	0.708636	0.999768	7.85125	8.49082	8.44231	7.99329	8.57875	8.50303	8.14283	9.72828	8.86048	7.61395	8.03586	7.48126	8.65719	8.65655	8.23353	8.24734	8.55193	8.16017	8.72901	8.05087	8.41533	7.85056	9.18817	8.81054	8.39548	7.32046	8.34732	8.76693	7.70329	8.42418	9.49786	9.15486	9.21561	8.66642	7.89458	7.74335	9.99726	8.31498	7.92101	7.93043	7.89087	7.63966	8.53918
168844	hsa-miR-4532	0.092374	9.75709	9.75709	0.463208	0.999768	10.0405	9.0306	10.058	9.75415	9.13823	9.47067	9.44764	9.81051	9.7056	9.125	10.1928	10.0433	10.1892	9.14241	9.1923	9.50538	10.0545	9.78517	9.80415	9.18858	9.9083	9.29942	10.1038	10.3395	9.54042	9.63441	9.58356	10.6104	10.1739	9.80097	9.97381	10.915	9.8668	9.51535	10.1928	9.89649	10.4518	9.22861	9.15758	9.7857	9.29136	10.0613	10.094
168639	hsa-miR-4533	0.000304375	7.89502	7.89502	0.997971	0.999768	7.257	8.25148	7.99775	7.6967	8.33564	7.63648	7.82741	8.02839	8.29605	7.12439	7.57739	7.13754	8.39065	8.30536	8.14182	8.10486	8.00529	7.87739	8.13788	7.35472	7.98445	7.38535	8.34292	8.07787	8.08559	6.93499	8.13152	8.45606	7.80081	8.1634	8.24744	8.16395	8.33716	8.12572	7.62958	7.72251	8.24235	7.57072	7.19142	7.88362	7.78566	7.26591	8.36848
169322	hsa-miR-4534	0.221578	8.59601	8.59601	0.442972	0.999768	7.91571	9.0117	9.46684	7.21043	9.15225	8.73122	7.34342	9.46026	10.0039	7.82593	8.61315	6.68046	9.01826	9.45554	9.20611	8.27746	7.89862	8.34581	9.4728	8.57003	8.09586	6.82789	9.42028	8.97968	9.1674	7.43607	8.80435	8.65174	7.13217	9.21202	9.9171	9.668	9.62891	9.57677	7.48126	6.87559	11.1073	9.07842	8.52763	8.46041	8.83255	7.23519	8.51279
148620	hsa-miR-454-3p	-0.0402185	5.69798	5.69798	0.634011	0.999768	5.88593	5.62678	5.52229	5.84322	5.50111	5.89709	5.95284	5.71749	5.44225	6.09428	5.94638	5.97906	5.28798	5.5049	5.65975	5.81804	5.65809	5.71879	5.64938	5.8227	5.49057	5.78829	5.22983	5.53969	5.70358	6.32899	5.77984	5.29081	5.98866	5.72327	5.29333	5.29672	5.12882	5.70809	6.09859	5.87844	5.12404	5.7366	5.96514	5.81673	5.99344	5.97335	5.26062
168702	hsa-miR-4540	-0.016942	5.9895	5.9895	0.798022	0.999768	6.02108	5.91932	5.95669	6.16361	5.97644	5.99802	6.15489	5.78471	5.66304	5.64679	5.97299	5.98815	6.18377	5.79484	5.82868	6.00723	6.24378	6.02919	5.82964	6.00079	6.32741	6.3476	6.24798	6.01977	5.89214	5.80077	5.98656	6.01892	5.95469	6.11623	6.22803	5.99646	6.01482	5.87583	5.89292	6.29517	5.85385	5.86855	5.50103	6.01785	5.85837	6.10858	6.36929
169341	hsa-miR-4632-3p	0.109838	6.2661	6.2661	0.392456	0.999768	5.88622	6.26249	6.19235	6.32996	6.17479	6.47143	6.31975	5.79686	6.46971	5.57403	6.13182	6.49688	7.28025	6.04325	5.68833	6.07563	6.62051	6.20008	5.84899	5.70867	6.04923	6.13101	7.00955	6.41165	6.08947	5.82703	6.01648	6.67717	6.82403	6.13958	6.86748	6.40583	7.25126	6.00355	6.11385	6.52395	6.0075	5.66335	5.73094	6.67659	6.56102	6.29185	7.07322
168942	hsa-miR-4636	0.0760757	6.58886	6.58886	0.830788	0.999768	6.23845	6.26837	6.72796	6.52945	6.00939	5.82797	5.83661	6.36805	6.25792	5.03448	5.92379	6.21094	8.97206	7.49038	6.51527	5.81744	6.63121	6.00382	5.65515	6.54066	8.64144	6.69457	9.39118	6.47822	6.29972	5.6876	6.11566	9.09018	5.13454	6.41753	9.1165	8.02207	8.92485	6.01241	5.11423	6.14896	8.69792	6.14778	5.28541	5.71599	5.84783	5.64418	9.01007
169214	hsa-miR-4638-5p	0.103303	7.99584	7.99584	0.578513	0.999768	9.00656	9.21814	8.54976	8.67356	7.87409	6.73151	6.77748	6.71536	7.52758	6.93689	8.48734	8.59197	7.7968	7.87328	7.69894	7.8191	7.96242	8.05903	7.36045	8.40903	7.21123	9.10075	7.61394	8.03164	8.90141	8.77114	8.0418	7.35305	7.64147	7.97733	8.45109	8.5236	7.9849	8.88539	8.30192	7.86072	7.23287	7.89636	7.37797	8.09634	7.82222	8.86518	7.50228
169102	hsa-miR-4639-3p	0.0151174	8.48645	8.48645	0.864785	0.999768	8.8873	8.46822	8.26934	8.50244	8.3243	8.7577	8.95083	8.43485	8.0358	8.60231	8.76371	8.68949	8.16156	8.39569	8.54995	8.22582	8.80442	8.46128	8.3506	8.34495	8.42322	8.64216	8.19416	8.39121	8.28951	8.90884	8.42864	7.93944	8.78823	8.43749	8.25283	8.04154	8.12269	8.55392	9.26336	9.09037	8.06458	8.30801	8.15784	8.70693	8.73265	8.75202	8.2247
169183	hsa-miR-4644	0.0760629	9.16393	9.16393	0.674285	0.999768	8.31995	9.58114	9.82136	8.53882	10.0187	8.98126	8.64891	9.70527	9.99481	8.41183	8.82207	7.99599	9.58173	9.71174	9.27651	9.16869	8.90425	8.9609	9.52711	9.0035	8.72407	8.52971	9.63108	9.49536	9.68683	8.06652	9.38848	9.73252	8.39675	9.43648	9.83744	9.7583	9.70867	9.8353	8.16685	8.39542	10.6478	9.13897	8.66754	8.93169	8.94191	8.37245	9.48706
168750	hsa-miR-4645-5p	-0.127771	6.3942	6.3942	0.239395	0.999768	6.31043	6.93543	6.5398	6.62082	7.32507	6.35439	6.6507	5.99497	6.95071	5.55241	6.27006	6.30039	6.70296	6.49227	6.2299	6.51641	6.49765	6.57665	6.25719	6.19641	6.08752	6.49448	6.65793	6.3611	6.4607	5.71079	6.80254	6.38935	6.39864	6.62565	6.41252	6.42017	6.54002	6.49039	5.97449	6.56852	6.03377	6.36591	5.22139	6.48851	6.51633	6.22018	6.79127
168950	hsa-miR-4646-3p	0.107043	6.44701	6.44701	0.195038	0.999768	6.25362	6.17535	6.10046	6.32694	6.09131	6.65077	6.74567	6.33066	6.7307	6.78803	6.22978	6.53422	6.56294	6.34131	6.21794	6.28069	6.68302	6.20397	6.39491	6.2717	6.96	6.61765	6.48971	6.34507	6.03483	6.25671	6.0093	6.32097	6.98752	6.27035	6.53994	6.32161	6.63466	6.14103	6.81906	6.64887	6.34205	6.54556	7.10165	6.52618	6.17075	6.38962	6.65313
169021	hsa-miR-4646-5p	0.0724164	6.27539	6.27539	0.605804	0.999768	5.74878	6.36155	6.45987	6.01788	6.55959	6.10137	6.23171	6.54582	6.94885	5.47505	6.04784	5.77226	6.94778	6.42581	6.05735	6.37128	6.20105	6.12356	6.45008	5.8581	6.31361	5.75036	7.08134	6.41956	6.29449	5.22901	6.22852	6.89604	6.12338	6.40502	6.84242	7.01556	6.76922	6.58388	5.4975	5.84817	7.3995	6.12738	5.45632	6.18031	6.17222	5.77604	6.96587
168929	hsa-miR-4648	-0.0538184	6.03625	6.03625	0.782517	0.999768	6.10196	6.6228	6.78812	5.56546	6.62813	6.07576	5.37026	6.41916	7.25817	5.43585	6.29304	5.46504	5.20248	7.33137	6.7423	6.33657	5.33433	6.15186	6.5507	6.04278	5.16978	5.43633	5.24195	5.80337	6.61523	5.88612	6.68596	5.19647	5.29295	6.64878	5.61316	6.0263	5.41177	7.05818	5.29468	5.3698	5.83506	6.4182	5.47285	6.36838	6.2864	5.48212	5.31666
168565	hsa-miR-4649-5p	0.109032	5.98195	5.98195	0.440788	0.999768	5.56203	5.67693	6.04368	6.0513	5.99657	5.91924	6.10827	6.40524	5.75349	5.3948	5.79697	5.94085	6.45018	6.05015	5.59255	6.15452	6.53911	5.61397	5.63523	5.1807	5.97026	5.37023	6.37129	6.27282	5.56711	5.35566	5.76064	7.10325	6.62793	5.96704	6.3622	6.78773	6.59965	5.67442	5.66683	6.47029	6.55741	5.31693	5.15939	6.07148	5.77443	6.03779	6.79091
169045	hsa-miR-4651	0.182172	7.16989	7.16989	0.256349	0.999768	6.94657	6.67271	7.60775	7.04634	7.03423	6.78968	7.03434	7.88712	7.15569	6.48169	6.85889	6.9824	8.05156	7.19617	6.98995	7.27073	7.26959	6.63235	6.71842	6.52294	7.7823	6.30486	8.03209	7.4281	6.58399	6.21944	6.84561	8.16762	7.31273	7.22131	8.20661	8.09574	7.93074	7.04035	7.37596	7.15624	8.25234	6.62009	6.53239	7.00821	6.73923	6.84337	7.98809
169238	hsa-miR-4654	0.0102258	6.2809	6.2809	0.927892	0.999768	6.03387	6.28276	6.37002	6.22834	6.52483	6.05555	6.29705	6.43858	6.58179	5.45891	6.0821	6.14758	6.96891	6.3479	6.1328	6.41415	6.28027	6.14758	6.18672	5.88487	6.18983	6.05569	7.15495	6.40578	6.19683	5.64914	6.28363	6.99724	6.22881	6.28548	6.78006	6.64833	6.60675	6.50481	5.89816	6.2515	6.64304	5.99897	5.30658	6.15909	6.11999	5.96887	7.18411
168908	hsa-miR-4655-5p	0.0920544	6.4841	6.4841	0.634372	0.999768	6.10687	6.77629	7.11264	5.68327	6.90096	6.15836	5.97383	6.69737	7.47411	5.32033	6.32185	5.63985	6.92093	7.14673	6.70979	6.25482	5.8423	7.03907	6.94278	6.17867	5.89918	5.35761	7.3241	6.61664	6.7311	5.98533	6.84284	6.85614	5.95983	6.71374	7.50017	7.36963	7.3048	7.13924	5.39542	5.79848	7.9754	6.37674	5.3177	6.55833	6.52317	5.87143	6.58369
168673	hsa-miR-4656	-0.00297302	5.50956	5.50956	0.976513	0.999768	5.08245	5.60877	5.80456	5.12874	6.01103	5.47707	5.50305	5.63793	6.12048	5.10926	5.24586	5.05564	5.92766	5.69032	5.63523	5.74511	5.18402	5.54492	5.4685	5.36271	5.19675	5.20063	5.89811	5.4167	5.53759	5.03708	5.86231	5.94085	4.9986	5.88841	5.83213	5.88742	5.74547	5.55041	5.04748	5.1982	6.15983	5.70861	5.08967	5.21846	5.45569	5.04474	5.91965
46731	hsa-miR-4657	0.0800781	8.97498	8.97498	0.462959	0.999768	9.19818	8.99933	8.75987	9.24411	8.85511	8.81319	8.88518	8.82904	8.90086	8.59623	8.86082	9.05384	9.72961	8.73656	8.6782	8.81061	8.62312	8.69479	8.48666	8.94578	9.78867	9.03276	9.66811	9.15467	8.81278	8.94206	8.73557	9.47499	8.45263	8.58513	9.64193	9.56362	9.57313	9.09012	8.91346	8.73639	9.82755	8.78606	9.0818	8.90613	8.50477	8.84471	9.22861
169035	hsa-miR-4658	-0.0589701	6.59206	6.59206	0.60707	0.999768	6.20717	6.75878	6.75494	6.28573	7.06467	6.84451	6.52622	7.53386	7.15418	6.09805	6.39534	5.98735	6.85385	7.61182	6.45558	6.70454	6.52931	6.38782	6.8935	6.5312	6.31813	6.32141	6.73659	6.68412	6.84976	5.78102	6.41604	6.57308	6.29835	6.86824	6.7822	6.85314	6.66202	7.00902	5.79409	6.22484	6.79562	6.49307	6.41652	6.37222	6.39238	6.00914	6.86564
169149	hsa-miR-4659b-5p	-0.139141	5.85321	5.85321	0.495883	0.999768	5.9074	6.43911	6.63376	5.47299	7.02493	5.75705	5.24957	5.82552	7.06642	5.05553	5.96197	5.25062	5.18458	7.54826	6.36753	6.15292	5.99806	5.97559	6.41136	5.58956	4.84787	5.12206	5.17544	6.28775	6.56599	5.2928	6.34436	4.98851	5.17768	6.48645	5.40453	5.68533	5.11512	6.83518	4.90171	5.76513	5.12188	5.77899	4.93401	6.09512	6.28096	5.284	5.2175
169079	hsa-miR-4667-5p	0.0607284	8.13991	8.13991	0.567804	0.999768	8.03271	8.41673	8.20332	7.96799	8.85958	7.77999	7.84758	7.94134	8.80896	7.59216	7.90963	7.68867	8.50808	8.74266	8.37013	8.05272	7.9666	8.03188	8.18941	7.719	8.10271	7.96692	8.68833	7.99226	8.12158	7.39099	8.32653	8.32659	7.67128	8.29772	8.6434	8.37023	8.50643	8.2818	7.92605	7.89756	8.59478	8.29229	7.55508	8.16065	8.15695	7.70812	8.46941
168832	hsa-miR-4674	-0.0528514	6.96421	6.96421	0.803358	0.999768	6.05698	7.08589	7.12101	6.80169	7.36878	6.27849	6.8658	7.11525	7.64898	6.08053	6.48075	6.32293	8.20852	7.62105	7.53386	7.54727	6.73744	6.77709	6.87193	6.43343	6.64297	6.21559	8.07593	7.2994	6.74336	5.77479	7.19635	8.73934	6.75009	7.12536	7.55474	7.64768	7.99653	6.83073	5.81262	6.3958	7.65686	6.64838	5.56592	7.0139	6.89066	5.86506	8.33972
168986	hsa-miR-4677-3p	-0.0208035	6.15874	6.15874	0.854945	0.999768	6.45327	6.41445	6.41551	6.32031	6.65817	6.24882	6.13446	5.88461	6.50288	4.92369	6.23698	6.04114	6.50373	6.21832	5.89295	6.20037	6.05147	6.27094	5.86429	5.67895	5.65023	5.95302	6.56548	6.27136	6.38984	5.76136	6.35435	6.46935	6.21343	6.45246	6.60669	6.39498	6.31989	6.50162	5.70925	6.27061	6.29705	6.09709	4.94318	6.3462	6.19996	6.20044	6.57049
169200	hsa-miR-4677-5p	-0.129359	6.58693	6.58693	0.463079	0.999768	6.20307	6.72981	6.97818	6.35014	7.41054	6.41415	6.45855	6.92222	7.29744	5.84483	6.33582	5.98277	6.69469	7.68749	7.57334	7.20696	6.00079	6.65298	6.66673	6.39847	5.50259	5.87031	7.22761	6.27286	6.87779	6.00795	7.38246	7.38126	5.69093	7.04061	6.7486	6.56955	6.79277	6.95438	5.37491	6.04212	6.9193	6.46599	5.53148	6.64468	6.87461	5.61136	6.93718
168911	hsa-miR-4682	0.0026083	5.88696	5.88696	0.986382	0.999768	5.84053	5.62078	6.07282	5.79241	5.99504	5.64229	5.8946	6.00067	5.81839	4.95033	5.74677	5.59815	6.88664	6.10961	5.49092	5.82331	5.63479	5.78937	6.12177	5.27203	6.27912	5.5556	6.97558	5.97882	5.9902	5.21789	5.86812	7.00159	5.59736	6.01386	6.39466	6.5506	6.40485	6.19403	5.01033	5.67497	7.13023	5.38945	4.78571	5.76106	5.69394	5.56316	6.53779
168935	hsa-miR-4687-3p	0.23902	7.96597	7.96597	0.248653	0.999768	6.97572	7.48942	7.81081	7.86017	7.55442	7.90886	8.03573	8.91064	7.68013	7.16649	7.8632	7.6509	9.01742	7.86673	7.32284	8.0651	8.64419	7.15092	7.95576	6.97982	8.47444	7.35781	8.90107	8.8971	7.44762	7.01695	7.21397	9.19505	8.16998	7.70681	9.35772	8.94739	9.28134	7.55519	7.74234	7.97679	9.32157	7.25781	7.39019	7.77286	7.06198	7.89714	9.08621
168648	hsa-miR-4687-5p	0.0566978	5.87305	5.87305	0.512524	0.999768	5.46012	5.69316	5.65878	5.75968	5.79031	6.01466	6.09946	5.99317	6.4449	6.69045	5.60097	5.81153	5.83823	5.71836	5.7229	5.80459	5.75323	5.63857	5.99333	5.74995	6.25503	5.94947	5.78912	5.69624	5.52357	5.72093	5.69671	5.91905	6.00982	5.7574	5.9187	5.8376	5.92734	5.74458	5.75075	5.96366	6.07148	6.24297	7.03005	5.84545	5.73876	5.647	5.82598
168923	hsa-miR-4688	-0.0034362	6.56227	6.56227	0.981819	0.999768	6.17318	6.77835	6.68793	6.39801	7.16738	6.37365	6.3849	6.54525	7.2049	5.58705	6.19523	6.23279	7.28511	6.9598	6.49972	6.77206	7.04728	6.53276	6.80761	6.13383	6.35551	6.26012	7.14042	6.60175	6.56206	5.33093	6.70218	7.18216	6.34877	6.65597	6.94798	6.99835	7.23326	6.42597	5.56475	6.31138	6.79474	6.58973	5.27353	6.65024	7.23849	6.06688	7.40793
169253	hsa-miR-4690-5p	0.0151197	6.20152	6.20152	0.909556	0.999768	5.88109	6.20291	6.16692	6.14691	6.58577	6.09467	6.25246	6.41705	6.70963	5.55712	5.99899	5.94449	6.90025	6.56334	6.24011	6.28939	6.03911	5.9986	6.11537	5.67235	5.83698	5.57833	6.86934	6.22874	6.04211	5.76806	6.2104	7.38663	6.00963	6.16866	6.5543	6.68243	7.01727	6.16911	5.42832	6.08905	6.65616	6.04149	5.27971	6.19697	5.76084	6.02038	7.23203
169070	hsa-miR-4695-3p	-0.0111298	9.29316	9.29316	0.945975	0.999768	10.1106	8.07769	9.40078	9.73254	9.00229	9.75603	10.1723	8.79649	8.44812	9.87155	10.0205	10.1017	9.13059	8.14711	9.53026	9.0893	9.51559	9.50185	8.98743	8.7229	8.82263	8.60991	8.83325	9.15702	8.71597	10.0531	9.25973	9.59468	9.95853	9.79968	8.56602	9.36502	8.69945	8.59545	10.0128	9.76668	8.80589	9.33566	8.95555	9.6276	9.47783	10.2296	9.16369
169302	hsa-miR-4695-5p	0.0917202	6.22929	6.22929	0.569788	0.999768	5.68444	6.36456	6.82453	5.8877	6.43992	6.06191	5.898	6.34684	7.2656	4.95552	6.15656	5.71112	6.75785	6.83028	6.80626	6.47842	6.1147	5.92408	6.36373	5.60852	5.29721	5.15087	6.31824	6.18399	6.29787	5.54281	6.39269	7.22146	6.48547	6.47556	6.20267	6.6893	6.77973	6.1488	5.56274	6.08375	6.7624	6.31192	5.23296	6.50046	6.12323	5.78826	6.83237
169228	hsa-miR-4698	0.0491061	8.08202	8.08202	0.772468	0.999768	7.4275	8.55652	8.60266	7.81958	8.43382	7.82678	7.84552	8.57513	8.55026	7.19367	7.94146	7.18378	8.68872	8.75021	7.9932	8.19235	7.86404	7.88864	8.28061	7.64028	7.70969	7.25594	8.90941	8.48269	8.40519	7.12137	8.20969	8.72088	7.48117	8.35745	8.68041	8.82321	8.68316	8.73769	7.36395	7.49312	9.03076	8.10241	7.01574	8.02791	7.82612	7.25521	8.79446
168795	hsa-miR-4706	0.00044949	5.5284	5.5284	0.995919	0.999768	5.38694	5.69671	5.80325	5.44377	5.95898	5.39848	5.44088	5.48249	6.07074	5.00542	5.33381	5.19859	5.87907	5.77673	5.58636	5.6109	5.43918	5.50236	5.6433	5.27282	5.27234	5.15246	5.91475	5.45433	5.49642	5.02755	5.70031	5.90051	5.34894	5.64866	5.84411	5.87884	5.85445	5.80763	5.0567	5.28177	5.89006	5.36644	5.0062	5.56118	5.38025	5.22251	5.98216
169081	hsa-miR-4707-3p	-0.0458826	5.80376	5.80376	0.676046	0.999768	5.50759	6.0241	5.90847	5.60072	6.44697	5.52644	5.62128	5.77719	6.82893	5.47549	5.67007	5.36915	5.82116	6.58689	6.48616	6.14316	5.47385	5.7788	5.90621	5.69003	5.73998	5.48488	5.79307	5.49672	5.8864	5.28499	6.18299	5.87768	5.20399	6.03572	5.72285	5.75433	5.73666	5.91009	5.3614	5.46471	5.82835	6.24367	5.61727	5.81218	5.98113	5.18498	6.04996
168944	hsa-miR-4707-5p	0.0459455	8.77743	8.77743	0.744239	0.999768	7.91065	8.44466	8.69167	8.85616	8.70383	8.71306	8.96387	9.34371	8.81288	8.53684	8.42315	8.3544	9.3711	9.21932	9.07557	9.21666	9.46982	8.2596	9.11375	7.95249	9.12734	7.8312	9.00207	8.94762	8.21699	8.07316	8.56929	9.6651	9.37064	8.5693	8.93351	9.2213	9.09037	8.15852	8.59154	9.31252	9.10011	8.1588	8.44686	8.74563	8.55114	8.52747	9.5774
169028	hsa-miR-4708-3p	-0.173923	12.4401	12.4401	0.367306	0.999768	11.397	12.7672	12.2861	12.2815	12.6239	12.3817	12.7826	12.709	12.5523	12.018	11.6887	12.0048	13.441	12.4746	12.2763	12.7822	12.7485	12.5165	12.8386	11.7789	12.8691	12.372	13.2711	13.0592	12.3859	11.2352	12.5717	13.8761	12.4722	12.6973	13.0603	12.6704	13.3545	12.3506	11.1696	12.3935	12.6701	11.7169	11.0281	12.4367	12.5242	11.7454	13.549
169204	hsa-miR-4709-3p	0.00558194	8.25938	8.25938	0.963987	0.999768	7.56614	8.5637	8.34964	8.07077	8.58715	8.15093	8.25114	8.66377	8.57726	7.76108	7.91443	7.71004	8.83085	8.614	8.13263	8.37449	8.28782	8.17759	8.4456	7.80191	8.62761	7.74744	8.84309	8.54186	8.32955	7.23489	8.45551	8.73833	8.00614	8.36326	8.78685	8.65896	8.67854	8.44843	7.84378	8.0506	8.95358	8.15312	7.53718	8.10623	8.01957	7.58496	8.92171
169023	hsa-miR-4712-3p	-0.00350156	7.77764	7.77764	0.977947	0.999768	7.55654	8.38199	7.99735	7.57685	8.32295	7.44587	7.33118	8.01882	8.46137	7.15848	7.5846	7.14511	8.08263	8.12677	7.85522	7.82864	7.60888	7.83146	7.83896	7.47447	7.44141	7.21675	8.19244	7.96862	8.04258	7.28142	8.10806	8.40644	7.12498	7.95776	8.25859	8.13764	8.3291	8.2628	7.4405	7.31473	8.38802	7.87822	7.06461	7.68891	7.46579	7.18754	8.13807
169311	hsa-miR-4714-5p	0.152871	8.89752	8.89752	0.336661	0.999768	8.81015	9.09908	9.38436	8.2964	9.08294	8.85358	8.38014	9.04947	10.4047	9.14747	9.0395	8.61875	8.53295	9.5326	8.7348	9.09274	8.38703	8.26934	8.94291	8.74142	8.24012	8.66468	8.80121	9.0307	9.4254	8.89803	8.58521	8.8044	7.78819	8.56749	9.31621	8.9341	9.59201	9.67413	8.31642	8.82112	10.7433	8.97169	8.98163	8.62198	9.35966	8.54932	8.59992
168703	hsa-miR-4716-3p	0.00250578	5.45956	5.45956	0.982236	0.999768	5.25685	5.83403	5.91215	5.22933	5.91536	5.34435	5.2407	5.52806	5.98857	4.85707	5.37636	5.03878	5.78752	5.91969	5.23558	5.5022	5.26932	5.46141	5.73738	5.1969	4.96744	5.01301	5.97963	5.48254	5.74281	4.8777	5.65123	5.66865	5.11961	5.62429	5.86514	5.75276	5.75637	5.98634	4.8931	5.12029	6.09405	5.16028	4.74704	5.5052	5.37828	4.9799	5.82991
168674	hsa-miR-4716-5p	0.0226271	6.02781	6.02781	0.781894	0.999768	5.69872	5.55853	5.61267	5.67945	5.94019	6.3245	6.28976	6.08785	6.20486	6.30826	6.00874	5.98405	6.30312	5.95954	5.90928	6.01444	6.12891	5.86205	5.99386	5.79698	6.47535	6.1782	6.08755	5.91243	5.78795	5.71342	5.94705	6.03635	6.40634	6.3693	5.98535	6.05738	6.2362	5.58616	5.31545	5.99404	6.18489	6.24863	6.51167	6.27669	5.96765	5.93935	6.41433
169323	hsa-miR-4723-3p	0.0512897	5.94715	5.94715	0.551324	0.999768	5.74707	5.8204	5.72179	6.00753	5.63116	5.96778	5.94928	6.02165	6.4784	6.70863	5.78264	5.92137	5.93831	5.83102	5.98551	5.90483	5.86301	5.51348	5.96047	5.91269	6.55859	6.18887	5.76982	5.75721	5.62637	6.01576	5.60958	5.87513	5.99503	5.77418	5.92336	5.77808	5.81805	5.80713	6.43766	6.10151	5.85052	6.12443	6.94546	5.78137	5.69143	5.92737	5.88449
169295	hsa-miR-4725-3p	0.0175676	7.78576	7.78576	0.904039	0.999768	6.83131	7.66782	8.03637	7.48365	8.0195	7.77266	7.67323	8.50794	8.3612	7.31552	7.57737	7.06668	8.43145	8.47103	8.37952	8.23971	7.69734	7.42021	8.16328	7.32165	7.78554	6.97362	8.04393	7.77267	7.60077	6.79787	7.84684	8.7011	7.64667	7.76883	7.96079	8.26337	8.31715	7.58369	7.37851	7.61326	8.5253	7.5361	7.36754	7.66678	7.53362	7.02831	8.54454
169193	hsa-miR-4725-5p	0.0190412	5.76576	5.76576	0.828581	0.999768	5.65236	5.67249	5.85603	5.85393	6.06585	5.71448	5.95062	5.19656	5.72562	5.12276	5.79251	5.60596	6.1175	5.62986	5.45873	5.96455	5.92784	5.77087	5.58054	5.49068	5.61044	6.03357	6.16973	5.96787	5.82319	5.2241	5.96487	6.05659	5.7524	6.00594	6.0447	5.87904	5.9704	5.64111	5.20358	6.00579	5.96912	5.61071	5.26011	5.85742	5.77131	5.67804	6.28113
169031	hsa-miR-4726-5p	-0.00905201	9.34473	9.34473	0.944625	0.999768	8.77368	9.43215	9.64636	9.08857	9.75293	9.01317	9.08806	9.89176	9.7515	8.79688	8.99579	8.78159	9.78207	9.6152	9.40678	9.18192	9.31803	9.08944	9.9438	9.06129	9.61245	9.16392	9.8019	9.62318	9.4463	8.46019	9.48477	9.87617	9.02963	9.53433	9.77277	9.9772	9.45926	9.6536	9.03549	8.90835	10.5902	9.09406	8.66362	8.92234	8.91756	8.8288	9.72676
169182	hsa-miR-4728-3p	0.0894437	7.65703	7.65703	0.541881	0.999768	7.29513	7.03922	7.44956	7.39	7.04966	8.21319	7.98959	7.19125	7.57807	8.08234	7.48909	8.15861	7.99278	7.58212	7.09327	7.49875	8.3805	7.68251	7.50556	7.2687	8.13644	7.99162	7.76427	7.79048	7.13954	6.95901	6.98737	7.29157	8.92389	7.7907	7.89099	7.51621	8.09707	6.69041	7.80076	8.14607	7.52581	7.6993	8.06927	8.12819	6.765	7.81127	7.86805
168701	hsa-miR-4728-5p	0.147581	6.24171	6.24171	0.438286	0.999768	5.84369	6.38646	6.64689	5.68156	6.71798	6.09706	6.07195	6.73039	7.11885	5.07624	6.19203	5.43778	6.83096	6.70527	6.27145	6.19864	5.87428	6.02753	6.66678	5.61816	5.535	5.09243	7.12025	6.50172	6.36557	5.31414	6.37472	6.82068	5.8891	6.38348	7.41514	7.3847	7.10571	6.66764	5.257	5.72578	7.75192	6.19172	5.06834	6.14335	6.34387	5.59879	6.56928
168668	hsa-miR-4732-3p	-0.00896688	7.52982	7.52982	0.93463	0.999768	7.40046	7.43837	7.48298	7.45868	7.09661	7.69129	7.39932	7.24943	7.90282	6.98209	7.89305	7.58578	8.04327	7.18849	7.18892	7.56866	7.91033	7.96801	7.62308	7.39312	8.14899	7.44408	8.06217	7.73114	7.38211	7.01661	7.26971	7.73062	7.70149	7.04379	7.90259	7.94033	7.99935	6.935	7.44658	8.03561	7.5868	7.4214	6.79532	8.18628	7.17897	7.62711	7.72735
169239	hsa-miR-4732-5p	0.0192323	6.77854	6.77854	0.927719	0.999768	6.20817	6.98084	7.19339	6.18885	7.24298	6.90468	6.38775	6.57252	7.48543	5.85737	6.50237	5.98675	7.73954	6.96276	6.92912	6.69233	6.42338	6.52717	6.81801	6.54232	7.00379	5.85558	7.93204	6.8701	7.02775	6.2134	6.97035	8.12146	5.84134	7.15842	7.71907	7.45724	7.90078	7.02593	5.49572	6.07733	8.60188	6.79282	5.72424	6.61564	6.6945	5.63329	8.06022
168979	hsa-miR-4734	-0.0396264	7.58399	7.58399	0.850385	0.999768	6.51111	7.88365	7.74433	7.57775	8.01598	6.97711	7.68797	7.85131	8.21212	6.94016	7.05738	6.88714	8.74243	7.99938	8.04444	7.98985	7.42485	7.20771	7.42899	6.89654	7.4091	6.72953	8.75043	7.85705	7.46212	6.32929	8.00203	9.3527	7.35167	7.6415	8.187	8.10418	8.6584	7.42735	6.83036	7.03759	8.35128	7.45687	6.4221	7.58676	7.4258	6.52297	9.17203
168696	hsa-miR-4739	0.062727	8.49134	8.49134	0.702988	0.999768	7.90714	8.72457	9.00244	7.96471	8.83938	8.21273	8.08336	9.05663	9.19058	7.68822	8.1129	7.53079	9.05466	9.05244	8.63882	8.54341	8.34636	8.35794	8.97544	8.34289	8.6602	7.64147	9.30274	8.55115	8.67149	7.39812	8.59123	9.05457	7.83838	8.69994	9.14568	9.25316	8.96423	9.04232	7.67349	7.7882	9.64349	8.47071	7.86755	8.34558	8.31207	7.59392	8.89368
168753	hsa-miR-4741	0.134126	6.13406	6.13406	0.455321	0.999768	5.6056	5.98072	6.23199	5.62194	6.30646	6.37771	5.68475	7.02972	6.76384	5.21508	6.19129	5.30869	6.95546	6.45959	6.28489	6.0515	5.86525	5.85893	6.36553	5.5844	5.64716	5.2511	7.1519	6.21514	6.13088	5.52746	6.10012	6.56215	5.6569	6.52663	7.07173	7.26961	7.10464	6.30333	5.1261	5.51165	7.56359	6.12032	5.18023	6.19694	6.34163	5.61473	6.56975
168722	hsa-miR-4742-3p	0.0207855	6.31356	6.31356	0.783941	0.999768	6.67454	6.33552	6.23713	6.45159	6.18227	6.30257	6.06233	6.10329	6.11922	5.87802	6.46228	6.33809	6.31215	6.26765	6.23641	6.31864	6.55034	6.2418	6.19024	6.26174	6.13475	6.67878	6.45528	6.4159	6.35399	6.45487	6.29918	6.20538	6.34821	6.30071	6.39916	6.19664	6.24282	6.4137	6.52564	6.56446	6.0278	6.04468	5.29558	6.57693	6.52685	6.7691	6.52087
169393	hsa-miR-4747-5p	-0.0118548	8.86778	8.86778	0.92222	0.999768	8.04183	9.22279	8.93655	8.59625	9.45907	8.62066	8.88556	8.94028	9.41611	8.4575	8.28254	8.18759	9.39484	9.23599	8.87299	9.02139	8.89749	8.78732	9.16415	8.59945	9.08996	8.64724	9.33056	9.03112	8.99606	7.75116	9.00929	9.46978	8.78087	9.0403	9.18558	9.00214	9.16087	9.19241	8.57251	8.77954	9.20958	8.75393	8.51812	8.69542	8.56241	7.99237	9.44959
169399	hsa-miR-4750-5p	0.11068	10.7732	10.7732	0.563654	0.999768	9.63619	10.1106	10.9213	10.7668	10.9671	11.0146	11.407	11.4116	10.661	10.2565	10.2005	10.3664	11.7917	10.8545	10.3074	11.5051	11.4876	10.0627	10.7201	9.7972	10.5731	10.0641	11.1692	11.3844	10.141	9.67386	10.5904	11.8669	11.4231	10.8199	10.9854	11.5325	11.7824	9.93917	10.4941	11.1799	11.1716	9.84832	10.2012	11.0036	10.6543	10.3159	11.9006
168861	hsa-miR-4754	-0.0964167	7.60225	7.60225	0.691434	0.999768	6.79	8.37255	8.30134	7.28268	8.26936	6.99527	6.23857	8.50179	8.67351	7.24224	7.58835	6.45254	8.27894	8.99085	8.21745	7.65519	6.75372	7.36855	7.94251	7.72817	6.92942	6.91826	8.45455	7.63158	8.2861	6.76333	8.21841	8.40037	6.09688	7.80966	8.38898	7.81613	8.4683	8.31068	5.95194	6.80363	8.54976	7.67177	6.89733	7.49728	7.6564	6.04265	8.57008
168955	hsa-miR-4756-3p	0.0185914	5.60141	5.60141	0.80139	0.999768	5.80632	5.66211	5.62715	5.71418	5.82838	5.74756	5.67903	5.31011	5.23071	5.16342	5.73634	5.57893	5.98099	5.72984	5.36321	5.66192	5.91325	5.57494	5.45691	5.40553	5.33852	5.78664	5.88168	5.63534	5.5533	5.23774	5.62492	5.61479	5.40055	5.58892	5.83132	5.63448	5.64074	5.55854	5.20612	5.9792	5.56685	5.26398	5.01747	5.78855	5.84299	5.68182	5.96963
169100	hsa-miR-4758-3p	-0.00669694	6.03736	6.03736	0.937235	0.999768	6.3548	6.12421	6.15264	6.07159	5.94297	5.90528	5.87449	5.94495	5.87566	5.49304	6.38813	6.28608	6.30248	5.97197	5.75609	6.05461	5.83013	5.99263	5.60847	5.84844	5.82781	5.96276	6.67599	6.13928	6.19471	6.27899	6.04384	6.11307	6.16184	6.01903	6.49068	6.36505	6.50286	6.12097	5.72074	6.10499	6.21633	5.64741	5.15026	6.17726	6.07018	6.18361	6.3341
169264	hsa-miR-4762-5p	-0.0848912	6.45076	6.45076	0.635667	0.999768	6.02929	6.51659	6.97002	6.15147	7.02157	6.34994	6.19261	6.84496	7.19978	5.12863	6.20721	5.79627	7.03216	6.86206	6.49091	6.55009	6.26117	6.47751	6.80847	6.16669	6.04358	5.98496	7.18773	6.70424	6.6723	5.52469	6.93614	7.14906	5.9725	7.24534	7.10763	7.22283	6.79142	6.66627	5.00442	5.98044	7.40296	6.48428	4.80021	6.25705	6.31998	5.85537	6.86682
168679	hsa-miR-4763-3p	-4.53289e-05	5.61745	5.61745	0.999768	0.999768	5.19318	5.58654	5.58023	5.5794	5.85189	5.25198	5.59634	5.43991	5.59702	5.16691	5.24524	5.33253	6.77464	5.78971	5.83496	5.83945	5.47408	5.47965	5.35668	5.24436	5.62027	5.19684	6.58145	5.72774	5.36427	5.01648	5.75058	7.39175	5.30705	5.35274	6.06726	6.04683	6.61389	5.44647	5.09569	5.33627	5.98472	5.14936	4.95817	5.38838	5.47684	5.15163	7.09289
169130	hsa-miR-4764-3p	0.133063	8.89488	8.89488	0.426541	0.999768	9.19526	9.38401	8.27184	8.67565	9.09045	9.0927	9.17238	8.30279	8.79163	9.65761	8.86989	9.1541	7.94558	9.08195	8.97925	9.01742	9.2636	8.78405	9.0747	9.01773	7.98887	9.47502	8.10974	8.59737	8.78251	9.35659	8.57333	7.77108	9.26224	8.61007	8.12194	7.89711	7.97107	9.47655	9.81242	9.45366	7.97989	9.16875	9.50378	9.18326	9.62014	9.47122	7.74795
168852	hsa-miR-4764-5p	0.0414767	7.09791	7.09791	0.696496	0.999768	6.70561	7.17013	7.24048	6.92378	7.55589	7.16439	7.1943	7.16583	7.63846	6.69505	6.7576	6.57958	7.72471	7.22305	7.03574	7.19836	7.02438	6.90626	7.0137	6.70655	7.20734	6.92305	7.70144	7.06044	6.9593	6.23785	7.09864	7.57146	6.87004	7.21726	7.63211	7.45055	7.58113	7.22806	6.77734	6.96516	7.61992	7.03381	6.54875	7.05185	6.83382	6.66923	7.83765
168965	hsa-miR-4765	0.0617793	5.8729	5.8729	0.50348	0.999768	6.10713	6.16868	6.06551	5.86626	5.95922	5.50711	5.36965	5.55606	6.21784	5.19626	5.99272	5.75766	5.76513	6.43396	6.02888	5.82802	5.82473	5.60265	5.82626	5.44761	5.44145	5.6168	5.75198	5.97005	6.25776	5.90423	6.03163	5.82147	6.03454	6.14063	5.86872	5.8707	5.6126	6.35094	5.97801	5.83092	5.60708	5.53531	5.30937	6.15575	6.20588	6.1836	5.7364
168943	hsa-miR-4769-3p	0.0456996	5.94642	5.94642	0.643865	0.999768	5.69719	5.72569	5.66471	5.94596	5.7614	6.13885	6.07541	6.02206	6.65118	6.63765	5.69122	5.91124	5.83786	5.7529	5.88609	5.80111	5.88909	5.68189	6.18936	6.01963	6.66548	6.21672	5.81891	5.6254	5.60317	5.83588	5.58884	5.78406	6.06227	5.69722	5.93128	5.74123	5.95539	5.75225	6.06801	6.10231	5.9208	6.40882	7.23438	5.69498	5.71857	5.76831	5.92067
168783	hsa-miR-4770	-0.06448	6.30393	6.30393	0.760811	0.999768	7.6205	6.32781	6.627	6.80984	6.35297	6.49129	6.56405	6.11562	6.34535	5.95339	7.39906	7.3388	5.1047	5.75178	5.96763	6.76037	5.95941	6.75006	6.04002	6.54777	4.94982	6.08815	4.94766	6.07239	6.5062	7.35751	6.67815	4.91059	6.92398	6.58143	5.35638	6.19122	5.0976	7.07091	6.69623	6.71347	5.0125	6.5446	5.40935	6.81471	6.96138	7.23723	5.04317
168644	hsa-miR-4775	0.0165054	5.71652	5.71652	0.839726	0.999768	6.33041	5.39722	5.83065	5.84034	5.87881	5.78383	6.20377	5.81538	5.48003	5.38648	6.1677	5.87667	5.54058	5.52001	5.73433	5.61063	5.60199	5.65417	5.57559	5.44504	5.27806	5.35764	5.48273	5.65888	5.68463	6.17658	5.78286	5.30496	6.03286	5.87698	5.4396	5.69594	5.59515	5.81439	5.91195	5.81167	5.28827	5.84058	5.29923	5.787	6.21473	6.09805	5.46394
168557	hsa-miR-4777-5p	-0.157804	7.35034	7.35034	0.337257	0.999768	6.82133	8.17152	7.63258	7.53581	8.19479	7.00473	7.34827	7.35333	7.76986	6.55125	7.13659	6.92201	7.94142	7.80978	7.35498	7.53566	7.07147	7.12908	7.28704	6.8525	6.89803	6.90107	7.88386	7.86264	7.70427	6.56929	7.97098	8.38848	7.13991	7.5431	7.73553	7.57032	7.71725	7.88067	6.89891	7.34994	7.48266	6.9291	5.63456	7.29042	7.40804	6.51784	8.23386
168959	hsa-miR-4778-5p	-0.00392829	6.42648	6.42648	0.98358	0.999768	6.02448	7.00676	7.17693	5.83921	7.08817	6.49883	6.07797	6.70623	7.44612	5.12299	6.21816	5.42849	6.76841	7.18854	6.54519	6.63926	5.95484	6.43422	7.16324	6.32975	5.56653	5.50814	7.00656	6.62281	6.90982	5.3866	6.61199	6.89994	5.86012	6.80842	7.15343	6.90586	7.15267	7.17295	5.23923	5.6058	7.40729	6.60638	5.44376	6.10195	6.1345	5.51553	6.89883
168915	hsa-miR-4780	-0.0489929	6.80233	6.80233	0.442079	0.999768	6.59588	6.81235	6.72342	6.81411	6.67347	7.23667	6.94676	6.70827	6.44201	6.97786	6.81094	6.71548	6.69439	6.8335	6.86306	6.71092	7.13561	6.83492	6.80782	6.9727	6.948	7.53385	6.87823	6.62689	6.65021	6.74828	6.63128	6.87292	6.54018	6.881	7.01118	6.75728	6.91982	6.62056	6.49044	6.7307	6.75638	7.09535	6.7161	6.55481	6.67079	6.64356	6.83851
169106	hsa-miR-4783-3p	-0.0319181	6.58859	6.58859	0.850094	0.999768	5.74791	6.70866	6.21519	6.42115	6.83056	6.03384	6.27303	6.71752	7.23849	6.15898	6.01621	6.15556	7.77677	6.85748	6.84644	7.05557	6.34315	6.34946	6.47068	6.22132	6.54226	6.44465	7.61983	6.93878	6.39198	5.90913	6.88489	8.23213	6.29515	6.31987	6.97367	6.97351	7.50688	6.40293	5.93232	6.20353	6.82609	6.17745	6.11896	6.35736	6.50788	5.84603	8.12357
169271	hsa-miR-4784	0.0280645	7.87458	7.87458	0.808543	0.999768	7.5661	8.2587	8.14916	7.81219	8.21488	7.66802	7.81191	7.92227	8.32357	7.21025	7.67932	7.33173	8.43573	8.03985	7.71769	7.98887	7.9394	7.70185	7.94906	7.36754	7.8138	7.53317	8.4411	8.09433	8.07681	6.84751	8.01356	8.28881	7.69881	8.02572	8.43834	8.26139	8.39609	8.15859	7.71017	7.71025	8.31369	7.67599	7.07694	7.93182	7.64229	7.42858	8.49073
169120	hsa-miR-4787-3p	0.0874438	5.64025	5.64025	0.343632	0.999768	5.29188	5.40867	5.55289	5.70983	5.78559	5.65598	5.98011	5.58338	5.836	5.46778	5.28529	5.44409	6.08033	5.4703	5.2444	5.71181	5.58487	5.32204	5.53106	5.50255	6.0023	5.692	5.8236	5.75222	5.42923	5.34551	5.37137	6.42977	5.53144	5.3976	5.74506	5.98921	6.12803	5.43548	5.48844	5.71491	5.85284	5.77351	6.13064	5.34307	5.4065	5.34353	6.5668
169050	hsa-miR-4787-5p	-0.0909921	13.0605	13.0605	0.586765	0.999768	12.0325	13.2133	12.8618	12.7966	13.3446	12.959	13.105	13.1895	13.4669	12.6171	12.3346	12.4245	13.8702	13.6285	13.0155	13.4659	13.4123	12.8863	13.6013	12.5564	13.6587	13.1487	13.6834	13.6872	12.8943	11.9263	13.0155	13.7406	13.1883	13.1153	13.5231	13.4539	13.7422	12.7061	12.3393	12.9195	13.4947	12.4555	11.8448	12.9927	13.0155	12.3755	13.8905
168995	hsa-miR-4791	0.0298524	6.65938	6.65938	0.834086	0.999768	6.32189	7.05804	6.65323	7.03556	6.48182	6.37751	5.98596	6.27835	6.47313	6.97337	7.05091	7.09812	5.8166	6.39706	6.85499	6.76053	7.25083	6.75237	6.75479	6.84525	6.09652	7.24662	5.73073	6.93971	6.89595	7.30135	6.60862	5.77036	6.9002	6.73523	6.01931	6.03316	5.9203	7.07986	7.27815	6.97519	5.94502	7.12962	7.09877	6.90341	7.18339	7.31465	5.86615
168683	hsa-miR-4792	-0.0175088	5.47862	5.47862	0.895036	0.999768	5.18834	5.59335	5.99915	4.91316	5.82396	5.0888	4.85901	5.78286	6.43147	5.20876	5.29062	4.86737	5.62161	6.05962	5.50182	5.43956	4.9887	5.37488	6.38722	5.283	5.10842	4.96891	5.89528	5.57166	5.83446	5.16177	5.85169	5.74441	4.97588	5.73993	5.68173	6.01999	5.36858	6.0123	4.9772	4.91999	6.35842	5.30654	5.00894	5.4523	5.60807	4.94922	5.23897
168776	hsa-miR-4795-3p	-0.0444033	7.11608	7.11608	0.83076	0.999768	6.79422	7.36332	7.5785	6.61714	7.65555	6.73002	6.33891	6.64555	7.76231	5.82658	6.60238	6.52904	8.13595	7.56513	7.354	7.08373	6.1827	7.16951	7.00733	7.24916	8.08568	7.15097	8.57975	6.73346	7.39507	6.5848	7.653	8.24903	5.94557	7.41369	8.32581	7.47016	8.19102	7.08394	5.90392	6.36812	7.90585	7.29453	6.23074	6.67471	6.95665	6.3938	8.2613
169189	hsa-miR-4795-5p	0.0134804	7.26895	7.26895	0.826172	0.999768	7.41933	7.47991	7.44326	7.5542	7.47216	6.86262	7.19668	7.08848	7.03362	6.8244	7.62069	7.25794	7.19137	7.14876	7.1431	7.49409	7.38797	7.24764	7.07283	7.21881	7.04643	7.54189	7.26396	7.154	7.29466	7.26271	7.26229	7.43731	7.20717	7.28851	7.31517	7.3111	7.2068	7.4973	7.48402	7.33396	7.19785	7.2077	6.66716	7.28728	7.18287	7.404	7.25624
168736	hsa-miR-4796-3p	-0.094254	6.16417	6.16417	0.358078	0.999768	6.92365	6.1803	6.54899	6.39863	6.29478	6.37297	6.82661	6.49484	5.98627	5.45865	6.61188	6.32708	6.06022	5.87098	5.99319	6.23515	5.89237	6.24973	5.81463	5.71811	5.6464	6.04971	6.13546	6.37801	6.27661	6.48074	6.30447	5.8395	6.39609	6.21955	6.04435	6.31633	5.8864	6.55213	6.08357	6.10598	5.85466	6.14821	5.06179	6.40295	6.42802	6.32025	6.08658
169022	hsa-miR-4797-5p	-0.0928814	6.3395	6.3395	0.567562	0.999768	7.32964	5.70568	6.4193	6.83929	6.5068	6.64864	6.84899	6.06059	6.05383	6.62953	6.83898	7.39101	5.603	5.77311	6.69697	6.50791	6.00911	6.65232	6.16258	6.36364	5.17603	6.17528	5.79328	5.95506	6.32408	7.36202	6.7548	5.50123	6.47052	6.67662	5.47659	6.17288	5.59405	6.46681	6.59001	6.61419	5.56141	6.90276	5.7926	6.57436	6.69947	7.26582	5.48963
169313	hsa-miR-4800-3p	-0.365694	12.172	12.172	0.106164	0.999768	10.4204	13.1239	11.7924	12.201	13.1438	12.0057	12.3456	12.5784	13.5464	11.5075	11.6674	11.1928	12.5042	13.1695	12.9661	13.0874	12.1912	12.5658	12.656	11.9517	11.7218	12.322	13.0681	12.2861	12.4923	10.7786	12.8456	12.9996	11.8092	12.3346	12.6036	12.1286	12.7912	12.4364	10.6641	11.9043	12.167	11.4193	10.5974	12.0842	12.6713	10.6377	12.9993
169390	hsa-miR-4800-5p	-0.0117496	7.0225	7.0225	0.94152	0.999768	6.60754	7.28239	7.41411	6.52473	7.625	7.0833	6.77281	7.42668	7.91572	6.00998	6.73208	6.30226	7.59417	7.7337	7.18129	7.17158	6.68978	6.90936	7.46319	6.74161	6.80356	6.49778	7.66119	6.98795	7.15573	6.02383	7.16787	7.49316	6.44453	7.39024	7.61594	7.48677	7.59665	7.4431	5.84373	6.46718	7.98955	7.07096	6.21597	6.76497	6.75372	6.28037	7.55398
169096	hsa-miR-4804-3p	-0.020786	5.8816	5.8816	0.841722	0.999768	6.02478	5.83064	6.05667	5.98814	6.1255	5.61377	6.02808	5.67443	5.66767	5.19379	6.03409	6.09397	6.34919	5.99049	5.73439	6.01309	6.22315	5.95485	5.50618	5.35148	5.32912	5.83502	5.99548	6.22448	5.96212	5.63238	5.97429	6.06422	6.10561	6.10476	5.91347	6.09354	6.09153	5.82587	5.41245	6.17229	5.7219	5.28524	4.80385	6.16998	6.26298	5.84682	6.45684
148682	hsa-miR-483-3p	0.126478	9.69512	9.69512	0.472246	0.999768	9.34766	9.30718	9.55733	9.72956	8.83936	10.3728	10.2652	9.01682	9.36635	9.86144	9.41042	10.2277	10.0671	9.42431	8.95773	9.30177	10.8513	9.70099	9.39418	9.3958	10.2582	10.0684	10.0429	9.73683	9.27397	8.79338	8.93863	9.30599	11.0104	9.60688	10.0228	9.50594	9.78596	8.6088	10.214	10.8237	9.60145	9.43923	9.81524	10.2475	8.95673	9.83045	9.96124
42654	hsa-miR-483-5p	0.0252864	8.57976	8.57976	0.917917	0.999768	7.42923	8.59371	9.1411	7.6407	8.73122	8.23249	7.8595	11.0974	9.57793	7.54065	9.03794	7.91588	8.84129	9.2336	8.42928	8.24797	8.90207	8.28307	8.79432	8.02621	9.30274	7.71996	9.25761	9.83239	8.95088	7.14662	8.67947	8.73289	7.4241	8.5061	9.1156	10.1943	9.76334	8.92074	7.58643	7.86617	9.40692	8.40405	8.97051	8.96378	8.12122	7.17295	8.68175
145753	hsa-miR-484	0.0112306	5.85864	5.85864	0.865906	0.999768	5.92713	5.77204	5.72389	5.88824	5.64635	5.94513	5.92707	5.88337	5.97653	6.20733	5.81419	5.9477	5.63355	5.77135	5.88315	5.71758	5.79789	5.75691	6.01288	6.09734	6.27202	6.01252	5.73075	5.70704	5.70635	6.02077	5.66912	5.64398	5.79805	5.74252	5.7153	5.67103	5.77622	5.8119	6.26892	5.87349	5.67242	6.19172	6.60509	5.6196	5.6563	5.8623	5.70012
42694	hsa-miR-485-3p	0.0578034	5.96724	5.96724	0.633654	0.999768	5.96409	5.88526	5.97002	5.95659	5.96257	5.89663	6.12566	5.72406	5.47967	5.20279	5.83653	5.76326	6.80221	5.92517	5.75774	6.03486	6.07564	5.77147	5.92505	5.49468	6.0049	5.7981	7.12469	6.0259	5.79864	5.46234	5.85672	6.66452	6.12104	5.95613	6.48113	6.20845	6.48313	5.83286	5.40461	6.17249	6.29645	6.09946	5.01335	5.99935	6.00013	5.78579	6.865
32946	hsa-miR-486-5p	0.0319404	6.16829	6.16829	0.77294	0.999768	6.09066	5.96988	5.8267	5.98719	5.97903	7.02285	6.05877	7.0584	5.85117	6.60445	6.18799	6.02968	6.14698	5.95957	6.01476	5.82902	5.82781	6.36955	6.11733	6.32902	6.7783	6.23248	6.18256	6.24622	5.76875	6.16976	5.78727	6.58881	6.03871	5.63561	6.31423	6.19582	6.84728	5.83592	6.37083	5.89059	7.1111	6.24509	6.70865	5.82105	5.68994	6.08538	6.20224
147975	hsa-miR-487a-5p	0.0496775	6.01192	6.01192	0.312605	0.999768	6.0427	5.97481	5.81601	6.06968	5.79304	6.04745	5.9866	5.97501	5.93036	6.11132	5.94916	6.01951	6.01066	6.01784	6.06814	5.95524	6.12016	5.84277	5.95376	6.08907	6.25937	6.28639	5.99347	5.8955	5.90675	5.96601	5.81184	6.02314	6.02675	5.85623	6.11553	5.81982	5.99933	5.77452	6.35901	6.16376	5.82243	5.9481	6.38365	5.94713	5.91969	6.16063	6.17588
14285	hsa-miR-487b-3p	-0.0304427	7.58033	7.58033	0.869109	0.999768	8.8712	6.75548	7.74648	8.19339	7.64416	7.93283	8.19063	7.21227	7.34241	7.65046	8.34897	8.84122	6.99702	6.91909	8.1129	7.71459	7.21972	7.68792	7.21491	7.28104	6.5612	7.19409	7.00926	6.94336	7.337	8.79736	7.86858	6.47885	7.86282	7.82315	6.84346	7.485	6.97823	7.61415	8.3088	7.88872	6.65252	7.9348	7.22145	7.93664	7.87886	8.72486	6.49762
11121	hsa-miR-489-3p	0.0180626	6.31509	6.31509	0.896282	0.999768	5.98967	6.33465	6.15142	6.2159	6.38745	6.07185	6.19407	6.20902	5.98322	5.79657	6.15902	6.33334	7.20003	6.57012	6.27227	6.49494	6.13369	6.19018	6.26688	6.03387	6.12703	5.76973	6.95536	6.87354	6.23721	6.16429	6.25931	7.42311	6.40094	6.05082	6.44867	6.7503	7.28248	5.95409	5.81752	6.33446	6.55362	5.64262	5.25664	6.39047	6.01702	6.27716	7.63482
42703	hsa-miR-490-3p	-0.0992643	5.7684	5.7684	0.403384	0.999768	5.50049	5.75683	5.91509	5.72724	6.36555	5.78296	6.05957	5.74008	6.08592	5.00419	5.6296	5.46892	6.22682	5.95708	5.49142	5.98235	5.90108	5.96802	5.59097	5.33955	5.54896	5.77313	6.41692	5.90562	5.8627	4.99869	6.12017	6.18998	5.72906	6.12969	6.04377	6.04063	6.01119	5.85259	4.94091	5.77956	6.1287	5.53242	4.65579	5.88407	5.76639	5.35477	6.3577
147701	hsa-miR-491-3p	-0.0838679	11.3798	11.3798	0.686805	0.999768	12.4175	10.3943	11.3897	12.0057	11.236	12.1485	11.9783	11.4941	11.0934	11.0261	12.3582	12.1152	10.393	10.3281	10.7178	11.3407	11.8815	12.5351	11.6978	11.9858	11.0402	11.1806	10.3664	11.3941	10.9529	11.9967	11.6259	9.85416	11.9707	11.4198	10.4896	11.5106	10.2865	11.1389	11.2587	12.4741	11.3137	11.7034	10.6113	12.6965	11.8602	12.138	9.93159
42661	hsa-miR-492	0.0973757	5.75197	5.75197	0.394954	0.999768	5.77489	5.67916	6.24824	5.44806	5.82137	5.53084	5.42011	5.72022	5.99285	5.27847	5.56183	5.37118	6.32046	5.99755	5.5103	5.49998	5.99091	5.30633	6.20325	5.12662	5.67354	5.32151	6.42975	5.73743	5.71784	5.62796	5.73489	6.37224	5.47286	5.57294	6.25931	6.4587	6.28798	5.76577	5.30573	5.45182	6.64574	5.35386	5.27762	5.73365	6.43298	5.52411	6.01976
148059	hsa-miR-493-5p	0.0827598	6.79218	6.79218	0.341625	0.999768	7.48076	6.81501	6.96224	6.98083	6.74505	6.46946	6.8617	6.5039	6.68211	6.28366	7.01811	7.22344	6.77196	6.44001	6.58778	6.71439	6.3585	6.91121	6.25675	6.73147	6.47698	6.7922	6.76104	6.78831	6.92118	7.2987	6.8385	6.88342	6.77995	6.49584	7.04619	7.19613	6.69758	7.20093	6.97557	6.8379	6.55015	6.85823	6.19041	6.81158	6.76602	7.16854	6.64165
147415	hsa-miR-495-5p	0.0285993	6.00501	6.00501	0.625234	0.999768	6.16887	5.9349	5.93656	6.11681	5.91737	6.06036	6.132	5.62409	5.54568	5.92601	6.11661	5.99833	6.05808	6.12215	6.00619	5.90582	6.3107	6.03018	5.84446	5.94711	6.09898	6.2987	6.13744	5.86778	5.90513	5.89612	5.90567	5.89495	6.04664	6.07493	6.17029	5.90019	5.93576	5.94193	5.9425	6.38635	5.9499	5.83694	5.44846	6.15159	6.11903	6.1866	6.11016
42847	hsa-miR-497-5p	-0.0682177	7.02398	7.02398	0.683435	0.999768	7.71976	6.87328	7.41126	7.56669	7.09436	7.26915	7.39543	6.95591	6.73651	7.05027	7.67348	7.67606	5.95371	6.54582	6.7398	7.0635	6.86596	7.4627	6.86223	7.48671	6.25332	6.78387	5.71953	7.03192	7.18856	8.15074	7.47835	5.64126	7.20971	7.62702	6.04915	6.86213	6.02339	7.21612	7.00473	7.23236	6.45276	7.42424	6.60031	7.19883	7.36915	7.78398	6.12082
42442	hsa-miR-498	0.0155446	8.9663	8.9663	0.871711	0.999768	8.33463	9.01307	9.2181	8.92231	9.11746	8.9855	9.20011	8.99476	9.0548	8.8068	8.78824	8.55882	9.01056	9.56222	9.26498	9.64488	9.17417	8.81006	9.08625	8.82884	8.88556	8.59711	9.126	8.79855	8.88039	8.03035	8.94092	9.09487	8.93921	9.1445	9.00896	8.83583	9.13658	8.48101	8.6665	9.10116	8.93695	9.04834	8.59261	9.01924	8.8865	8.5481	9.23812
14313	hsa-miR-499a-5p	0.0591419	6.06975	6.06975	0.511499	0.999768	5.87595	6.08454	5.77804	6.06529	5.66989	6.06193	6.08613	6.14458	5.98964	6.68595	5.85704	5.97287	5.89042	5.95376	6.15916	5.88474	6.15219	6.07994	6.25683	6.40962	6.4855	6.2466	5.92446	6.00148	5.92006	6.42779	5.86733	5.77487	6.01704	5.70348	5.89763	5.5997	6.04039	5.94974	6.78431	6.06636	6.27301	6.21462	7.11111	5.90811	5.87493	6.05201	5.82255
169145	hsa-miR-5000-3p	0.00233178	7.51985	7.51985	0.991146	0.999768	8.8487	8.76512	8.15793	8.2942	7.40346	6.23869	6.41852	6.13734	6.91093	6.59448	7.99082	8.44471	7.2116	6.91892	7.29268	7.56599	7.63293	7.86735	6.81277	7.98755	6.85866	8.93929	7.81804	7.42519	8.17773	8.20949	7.19497	6.69306	7.39172	7.36659	8.04255	7.98321	7.78629	8.51403	7.91536	7.60231	6.7386	7.46611	7.07158	7.14323	6.6503	8.481	6.86895
168656	hsa-miR-5002-3p	0.0927018	6.90046	6.90046	0.361894	0.999768	7.41416	7.0543	7.07451	7.11796	6.75873	6.72788	6.84357	6.28642	6.72505	6.53521	7.2451	7.34372	7.07469	6.36721	6.6245	6.76987	6.50488	6.71225	6.36259	6.63804	6.4634	7.07366	7.27902	6.82577	7.09265	7.33449	6.89554	7.18894	6.83805	6.79887	7.37848	7.22942	7.29857	7.33339	7.12447	6.97488	7.47181	6.79106	5.98301	6.87921	6.75239	7.32275	7.02365
168769	hsa-miR-5002-5p	-0.0150672	8.14844	8.14844	0.860804	0.999768	8.42959	8.35722	8.08848	8.48335	8.7493	7.75544	8.427	7.90789	7.61039	7.65283	8.15278	8.33253	8.15925	8.13169	8.11982	8.432	8.48779	8.13885	7.94955	7.83797	7.86715	8.34369	7.98617	8.2318	7.94517	8.30262	8.13527	8.45538	7.95893	8.19288	8.13761	8.48414	8.05298	8.20131	8.28421	8.36858	7.74434	7.89693	7.34783	8.01633	8.25445	8.48014	8.31498
169136	hsa-miR-5006-3p	0.0484049	5.9889	5.9889	0.371948	0.999768	6.21164	6.03638	5.88844	6.15619	6.1236	6.11148	6.14434	5.54128	5.94478	5.7458	6.08926	5.91974	5.97614	6.05285	5.93811	5.99729	6.17555	5.85346	5.95766	5.88142	5.66167	6.17971	5.88542	5.93184	5.90622	5.90097	5.95682	5.79195	6.14343	6.01908	6.06568	5.94064	5.9387	6.04959	5.99264	6.39062	5.83255	6.03387	5.55007	6.12371	6.11053	6.13101	6.04196
169091	hsa-miR-5006-5p	-0.0353737	5.77112	5.77112	0.640439	0.999768	5.64301	6.04675	5.85293	5.80914	6.30559	5.70756	5.82014	5.53686	6.02118	5.26902	5.56178	5.5587	6.14324	5.94278	5.87005	5.76108	5.59577	5.78919	5.43315	5.57194	5.73796	5.60826	6.25312	5.74447	5.90016	5.44758	6.15335	5.98306	5.56481	5.89904	6.03218	5.88198	5.92176	5.78226	5.43368	5.66627	5.7233	5.67267	5.24102	5.92933	6.00246	5.57904	6.07837
168598	hsa-miR-5007-3p	-0.158822	6.27582	6.27582	0.462303	0.999768	6.54191	8.30638	6.33603	6.04816	6.49442	5.831	6.10744	7.11761	6.10123	5.72442	6.69237	7.81873	5.50082	6.2392	5.89509	6.41612	6.10508	6.28943	6.23325	6.06008	4.95264	5.66476	5.57657	6.06697	6.36472	8.04036	7.23188	5.54495	6.70669	6.05297	5.58194	5.59847	5.54878	7.34042	7.46411	6.5052	5.47847	5.82772	5.06354	6.0557	6.21159	6.86469	5.26714
168898	hsa-miR-5008-3p	0.0141281	5.47791	5.47791	0.90565	0.999768	5.00078	5.45973	5.46089	5.46933	5.71986	5.40796	6.05497	5.50547	5.55897	4.91502	5.25476	5.21105	6.11155	5.39896	5.28281	5.8145	5.6064	5.37511	5.49423	5.10512	5.21655	5.20389	6.0643	5.5684	5.24965	4.82237	5.60804	6.25835	5.22618	5.75314	5.88638	6.09598	5.93074	5.24192	4.84082	5.37718	5.96174	5.14598	4.77837	5.31353	5.54093	5.05776	6.38113
145675	hsa-miR-501-5p	0.140781	6.05877	6.05877	0.502885	0.999768	5.72775	5.79301	5.94223	5.87661	5.55854	5.68429	5.56939	5.58733	5.68724	5.89572	5.57436	5.80914	7.57923	5.83583	5.79008	5.58824	5.76415	5.68088	5.76746	6.07613	6.92491	6.11722	8.3291	5.79153	5.82558	5.85536	5.63874	7.73031	5.63412	5.54481	7.55827	6.56521	7.58685	5.74099	5.94014	5.74268	7.00988	5.78959	5.61977	5.51789	5.49948	5.74087	7.57267
11134	hsa-miR-502-5p	0.017757	5.61498	5.61498	0.774025	0.999768	5.43835	5.56078	5.50421	5.73077	5.32527	5.39873	5.47501	5.46107	5.4486	5.47122	5.59701	5.8046	5.70952	5.65835	5.61923	5.70367	5.85156	5.88131	5.32491	5.81181	6.0817	5.87948	5.50605	5.60781	5.59355	5.79771	5.51799	5.50712	5.57587	5.40634	5.45041	5.3193	5.57668	5.57695	5.85629	5.68777	5.3326	5.63859	6.08703	5.51815	5.45238	5.66553	5.82785
42490	hsa-miR-505-5p	0.000406006	7.37613	7.37613	0.996654	0.999768	6.84091	7.80371	7.75665	7.31571	7.89814	7.32237	7.48182	7.35196	7.66538	7.05692	7.06606	6.85669	7.91461	7.65009	7.6401	7.5147	7.10528	7.19494	7.19046	6.99538	7.38819	7.14044	7.75143	7.31532	7.26141	6.66572	7.71737	7.71342	7.02337	7.68077	7.65862	7.49682	7.66122	7.58085	7.22291	7.22769	7.46788	7.28818	7.02763	7.46881	7.31579	6.86852	7.91037
42812	hsa-miR-508-5p	0.0616275	6.20786	6.20786	0.788241	0.999768	6.65985	5.99793	6.49171	5.34942	6.40457	5.75772	5.46052	6.34217	6.72921	5.11368	6.16578	5.82851	7.85684	6.30103	6.00264	6.04184	5.29013	5.80848	6.42233	5.44192	6.52417	5.18932	7.91356	6.36687	6.16451	5.98411	6.29249	7.79678	5.63667	6.20761	7.3061	7.41727	7.50524	6.34108	5.06575	5.39974	8.11392	5.65976	4.99046	6.16918	6.12363	6.03035	6.8189
168887	hsa-miR-5089-5p	-0.0121747	7.16895	7.16895	0.907874	0.999768	7.29749	7.72245	7.26721	7.39586	7.83821	7.08226	7.16742	6.65187	7.87527	6.37341	7.19823	7.33133	7.35813	7.1117	7.52687	7.45373	6.9937	7.13227	6.42918	6.85786	6.68296	6.9435	7.26333	7.17026	7.18651	7.02634	7.45424	7.35815	6.99441	7.06131	7.39216	7.40023	7.73016	7.17774	7.02561	7.22953	7.1053	7.22743	6.08372	7.29549	7.11209	7.22806	7.49353
11141	hsa-miR-509-3p	0.0105736	5.67814	5.67814	0.889064	0.999768	5.45788	5.47596	5.44787	5.68631	5.42681	5.71149	5.61912	5.8152	5.59616	6.20717	5.55771	5.75633	5.54294	5.58046	5.95282	5.67833	5.412	5.93812	5.73906	5.71076	6.03692	5.84045	5.56298	5.68068	5.61304	5.81726	5.48849	5.53899	5.81433	5.51952	5.51175	5.34492	5.23707	5.5651	6.201	5.756	5.5455	5.5491	6.56092	5.48819	5.64523	5.65049	5.61236
169203	hsa-miR-5095	-0.0582913	5.65916	5.65916	0.6059	0.999768	5.47043	5.4476	6.04887	5.49232	6.10581	5.64058	5.59444	5.67882	6.47767	5.08471	5.64282	5.36293	5.74593	6.31646	5.80645	5.91437	5.49363	5.66263	6.34087	5.24788	5.0289	5.18492	5.79619	5.51795	5.79099	5.05022	5.97845	5.75848	5.58823	6.16106	5.63355	5.86858	5.48919	5.89919	4.93237	5.54058	5.77388	5.66836	4.785	5.89209	5.86144	5.31589	5.83144
168878	hsa-miR-5100	-0.148147	12.9656	12.9656	0.446367	0.999768	13.5351	12.1868	13.441	13.3307	13.0426	13.5358	13.4123	12.8194	12.5523	13.3957	13.5749	13.5602	11.9046	12.0007	13.641	12.8787	13.3494	13.4388	13.105	13.0603	12.1064	12.9918	11.8807	12.2352	12.9417	13.7159	13.7016	11.9187	13.3828	13.9954	11.3827	12.7189	11.4995	12.8462	13.4659	13.426	11.9783	13.1567	12.6417	13.3605	13.5085	13.5344	11.9055
145690	hsa-miR-512-5p	0.0612122	5.67675	5.67675	0.421464	0.999768	5.56888	5.48894	5.48011	5.60121	5.37328	5.62661	5.55857	5.53722	5.44504	6.28835	5.52881	5.62463	5.53378	5.71808	5.90333	5.49996	5.55652	5.43796	6.17193	5.79686	6.16191	5.81062	5.53527	5.57367	5.52017	5.90396	5.54104	5.58781	5.77875	5.46069	5.55244	5.44479	5.64495	5.58064	6.14953	5.69458	5.48378	5.91243	6.15813	5.54414	5.52408	5.74864	5.62794
42581	hsa-miR-513a-5p	0.00126049	9.34829	9.34829	0.993873	0.999768	8.96721	9.87558	9.79283	8.86572	10.174	9.01816	8.7128	8.84525	10.2922	8.98071	8.96177	8.45208	9.54748	10.2102	10.0292	9.7666	8.35066	9.32459	9.44991	9.41688	9.81415	9.14817	9.80512	9.38648	9.80927	8.64251	9.72537	9.37467	7.98121	9.71361	9.6057	8.9083	9.46809	9.78207	8.91457	8.99288	9.23123	9.5972	9.24114	9.41503	9.72687	8.68892	9.57677
46789	hsa-miR-513b-5p	0.0515859	6.73412	6.73412	0.693158	0.999768	6.65201	7.0961	7.08134	6.41124	7.0469	6.27974	6.07554	6.29957	7.28472	6.34779	6.49112	6.28564	7.46567	7.09338	6.80667	6.63652	5.99694	6.47856	6.55004	6.67926	6.93285	6.69755	7.76871	6.80791	7.00065	6.50356	6.87248	7.23025	5.90025	6.67021	7.49413	7.00561	7.44224	6.97369	6.42769	6.22178	7.06037	6.71252	6.60861	6.53169	6.65217	6.50849	7.37504
145717	hsa-miR-516a-3p/hsa-miR-516b-3p	-0.0131581	6.02367	6.02367	0.873511	0.999768	5.75551	5.99383	5.64465	5.9837	5.70448	6.10294	5.98465	6.19847	6.02872	6.74437	5.86021	6.0182	5.84445	5.94256	6.07324	5.88463	6.05496	5.93562	6.11731	6.44582	6.46041	6.44174	5.86455	6.02713	5.93174	6.22221	5.86526	5.96667	6.07633	5.6838	5.75784	5.63771	5.93255	5.86698	6.39133	5.95626	5.82033	5.97906	6.96734	5.83624	5.93811	6.01973	5.98555
11151	hsa-miR-516b-5p	0.0840196	7.38627	7.38627	0.457601	0.999768	7.18898	7.64082	8.00224	7.13833	7.58409	7.18358	7.08714	7.64372	7.73735	6.82492	7.35313	6.84367	7.72296	7.93499	7.35177	7.27392	7.20061	7.09939	7.46472	6.96915	7.09071	6.8675	7.85712	7.5268	7.72049	6.72646	7.29197	7.61045	7.07813	7.62787	7.77648	7.78245	7.66884	7.90355	7.15176	6.86774	8.05957	7.29223	6.65597	7.36954	6.97905	7.18694	7.82584
169185	hsa-miR-5187-3p	0.0200102	6.55998	6.55998	0.92603	0.999768	6.25482	6.52737	6.35363	6.40648	6.4589	6.12157	5.97085	6.26559	6.27445	5.53467	6.2566	6.08879	8.00975	6.52542	6.20657	6.49562	6.39655	6.36833	6.44498	6.23263	7.2137	6.67154	8.77122	7.16243	6.49751	5.90158	6.38853	8.23654	6.10732	6.43021	7.70636	7.11434	7.97846	6.40104	5.79023	6.45043	7.47235	5.63394	5.00295	6.64007	6.50584	6.37483	7.8847
148641	hsa-miR-518b	0.0696089	5.7064	5.7064	0.167246	0.999768	5.57411	5.5983	5.52959	5.67206	5.48125	5.81477	5.85851	5.77129	5.70016	5.83026	5.6099	5.74807	5.76859	5.66509	5.69762	5.6505	5.85779	5.52044	5.65377	5.73009	5.93294	5.81729	5.62709	5.66439	5.48318	5.63641	5.45168	5.79597	5.72711	5.54068	5.79884	5.65286	5.80329	5.56488	5.83692	5.82441	5.64495	5.82501	6.24232	5.59929	5.5629	5.59884	5.79953
13137	hsa-miR-518e-5p/hsa-miR-519a-5p/hsa-miR-519b-5p/hsa-miR-519c-5p/hsa-miR-522-5p/hsa-miR-523-5p	0.00239726	6.97222	6.97222	0.987167	0.999768	6.20349	6.97676	7.38745	6.8283	6.9947	6.54018	6.69193	7.25559	7.10605	5.8732	6.70707	6.78568	7.72503	6.98594	6.82521	7.01313	7.13737	6.7613	6.91614	6.53722	7.12833	6.71139	7.73585	7.65394	7.12932	6.18385	6.95038	7.83765	7.13519	7.4221	7.43996	7.55089	7.627	6.94082	6.55045	6.83422	7.53432	6.39446	5.56628	6.96757	6.48998	6.90294	7.68726
168578	hsa-miR-5190	-0.0462332	6.40483	6.40483	0.8627	0.999768	5.53099	6.27692	6.37609	6.32603	6.99911	5.7447	6.45085	6.46652	7.19635	4.88492	5.71541	5.69024	8.08006	6.77485	6.79668	6.98762	6.1364	6.30069	6.22789	5.81792	6.7977	6.01531	8.10895	6.55797	6.10782	4.89522	6.54687	8.6904	5.86772	6.29699	7.46237	7.34472	7.98936	6.21161	4.92858	5.885	7.5184	6.11873	4.85673	6.08192	6.19254	5.21003	8.40458
169181	hsa-miR-5191	-0.0185339	5.60518	5.60518	0.845268	0.999768	5.4745	6.04168	6.03932	5.52225	6.10746	5.60505	5.48505	5.62099	6.1921	5.00335	5.45624	5.24632	5.82185	5.99788	5.57604	5.63967	5.39319	5.54345	5.82077	5.30258	5.15319	5.18509	5.96911	5.54466	5.80771	5.08583	5.72228	5.81825	5.40607	5.78197	5.87796	5.71214	5.79056	6.08834	5.06793	5.38835	5.91379	5.70038	5.05735	5.705	5.66263	5.21975	5.82643
168717	hsa-miR-5193	0.0917185	6.34799	6.34799	0.295218	0.999768	6.58931	6.33201	6.27212	6.12626	6.48375	6.49348	6.22995	5.85646	6.38747	5.74495	6.36629	6.21622	6.57745	6.33168	6.09055	6.52852	6.69541	6.20218	6.23526	5.9002	5.84065	6.19571	6.45032	6.56099	6.33343	6.27035	6.30778	6.39696	6.92719	6.46483	6.41767	6.33174	6.47304	6.51586	6.43164	6.64893	6.22802	6.17757	5.43207	6.66157	6.45018	6.50601	6.59645
169274	hsa-miR-5196-3p	0.0136735	6.08382	6.08382	0.795603	0.999768	6.28204	6.02655	5.97086	6.06569	5.93945	6.05151	5.9271	5.96344	6.34147	5.83007	6.40634	6.35426	6.03716	6.04915	6.11577	6.08088	6.05762	6.0429	6.05934	5.93844	5.97526	5.90126	5.93983	6.04947	6.05058	6.42844	6.13707	6.02438	6.33693	5.97743	5.93373	6.02055	5.87845	5.97283	6.46743	6.26858	6.05156	5.96245	5.78918	6.2584	6.16902	6.24541	6.02741
168658	hsa-miR-5196-5p	0.126674	5.58322	5.58322	0.0984743	0.999768	5.70228	5.57991	5.85793	5.41938	5.80421	5.37336	5.74186	5.81788	5.81686	5.24164	5.65607	5.37933	5.59341	5.82926	5.65954	5.51367	5.13636	5.35718	5.58704	5.13801	5.16506	5.23326	5.79253	5.62001	5.64182	5.45335	5.61185	5.46773	5.25188	5.62874	5.96863	5.97341	5.87157	5.84973	5.55865	5.43321	6.28595	5.46412	5.07927	5.50169	5.71963	5.58442	5.58489
46221	hsa-miR-519d-3p	-0.00706322	5.91965	5.91965	0.918003	0.999768	6.03481	5.91761	5.85272	5.99064	5.57684	5.95181	5.90782	6.07826	5.79821	6.27361	6.17131	5.91936	5.72551	5.89898	6.00587	5.73595	5.94456	5.82917	6.04684	6.02421	6.23033	6.02197	5.73732	5.82974	5.75825	6.21766	5.74188	5.69183	6.03828	5.71757	5.76717	5.59365	5.64472	5.75288	6.63485	6.12396	5.58666	5.89071	6.32107	5.84495	5.72252	5.91288	5.74823
13132	hsa-miR-519e-5p	0.0616574	7.27578	7.27578	0.665534	0.999768	6.913	7.16686	7.60164	6.96685	7.39062	7.12639	6.94621	7.73964	7.49031	6.39454	7.19491	6.97617	7.93762	7.27405	7.00654	7.04624	7.37102	7.19622	7.56446	6.86748	7.24115	6.47838	7.95596	7.79936	7.34685	6.76203	7.25871	8.1104	6.90079	7.55523	8.04247	8.22498	7.87172	7.51897	7.05787	6.71186	8.42961	7.13894	6.21148	6.94568	6.83686	6.98356	7.76315
14272	hsa-miR-542-3p	0.0904441	6.50384	6.50384	0.430103	0.999768	7.08556	6.93361	6.96709	6.35293	7.00918	6.26025	5.79234	6.21363	7.28264	5.91063	6.57373	6.57004	6.17942	6.92086	6.55223	6.38366	6.15543	6.32755	6.37293	6.36369	5.70288	6.58069	6.1123	6.42487	6.75725	6.5483	6.55922	6.16295	6.4787	6.56311	6.71975	6.54762	6.04767	7.22959	6.91201	6.30591	6.18292	6.64436	6.26551	6.49996	6.64356	6.81263	6.14556
42811	hsa-miR-542-5p	0.23846	5.82065	5.82065	0.373002	0.999768	6.5671	5.56088	5.72094	5.13339	5.306	5.22604	4.95574	5.26636	7.01527	5.28504	5.32675	5.02335	7.51142	5.24403	5.31773	5.24855	4.9157	5.03176	7.49445	5.24856	6.27215	5.14669	7.81368	5.90271	5.65072	5.77071	5.62396	7.05538	5.08805	5.21378	7.64019	7.39855	7.40034	6.0345	5.31079	5.03184	8.39111	5.30924	5.40665	5.39804	5.75378	5.19574	5.99533
169312	hsa-miR-548an	0.0688109	6.4606	6.4606	0.414992	0.999768	6.99187	6.39429	6.10316	6.62309	6.58817	6.55848	6.62761	6.20927	6.25368	6.19216	6.45611	6.51939	6.04587	6.08439	6.43044	6.35726	6.49012	6.70358	6.31537	6.67244	6.33	7.00293	5.99805	6.15574	6.51097	6.68081	6.37885	6.06406	6.77739	6.5284	6.1006	6.30813	5.96415	6.58118	6.71426	6.81302	5.91747	6.73582	6.39398	6.52834	6.77041	6.88537	6.20707
169009	hsa-miR-548ap-5p/hsa-miR-548j-5p	-0.0568474	8.60383	8.60383	0.604025	0.999768	7.93554	8.61471	8.62141	8.4708	8.91121	8.51535	8.59075	9.00538	9.03856	8.18564	8.24888	8.16471	8.73184	8.92075	9.10652	9.0478	9.13933	8.49843	8.93278	8.2791	8.44388	7.82532	8.61182	8.545	8.43496	8.24484	8.88868	9.2809	8.72375	8.79591	8.38548	8.86469	8.65655	8.2723	7.97284	8.40268	8.59261	8.57425	8.24911	8.64894	8.3877	8.1742	9.07461
168951	hsa-miR-548as-3p	0.0292132	7.72107	7.72107	0.860451	0.999768	7.79857	8.51318	7.55017	7.76829	7.90146	7.3485	7.4916	7.2206	7.54819	8.24205	8.03209	7.9793	6.7023	8.02225	7.7918	8.00288	8.14679	7.82204	8.06095	7.84275	6.70391	8.06027	6.81476	7.60434	7.94511	8.41909	7.77515	6.75567	7.69842	7.74082	6.93442	6.88744	6.69807	8.56091	8.71704	8.14282	6.59123	7.90789	7.47235	7.7645	8.10902	8.29539	6.70801
168564	hsa-miR-548at-5p	0.0529116	6.44428	6.44428	0.715906	0.999768	5.85988	6.03966	6.50479	6.32294	6.26763	6.35349	6.44438	6.72354	6.03368	6.02516	6.27493	6.21645	7.37622	6.69276	6.71491	6.98628	6.72518	6.00855	6.60912	6.00811	6.44318	5.66595	6.73081	6.74606	6.10855	5.96586	6.2535	7.67705	6.75728	6.19708	6.38003	7.05405	7.2686	5.92515	6.10531	6.60146	6.79855	5.56799	5.676	6.38471	5.99778	6.30469	7.55876
46703	hsa-miR-548e-3p	-0.0191563	6.16489	6.16489	0.827733	0.999768	6.65372	6.34488	6.2311	6.43212	5.99082	6.02825	5.81104	6.00617	5.7883	6.1195	6.6254	6.62857	5.85226	5.5521	5.93222	6.24453	6.18229	6.19336	5.74912	6.26013	5.69479	6.54546	5.79564	6.3726	6.42445	6.69304	6.13116	6.39266	6.39741	6.08909	6.14782	6.18869	6.20082	6.28616	6.23967	6.24901	6.04624	6.38598	5.79504	6.32293	6.43991	6.5689	5.94968
145789	hsa-miR-550a-3-5p/hsa-miR-550a-5p	-0.00781206	6.12824	6.12824	0.931978	0.999768	6.0294	6.28093	5.97871	6.11495	6.11365	6.03122	5.81162	6.11719	5.97152	5.58994	6.17676	6.2968	6.33108	5.8516	5.9662	6.25336	6.22592	6.02988	5.92059	6.28332	6.55699	6.39125	6.46457	6.24554	6.23314	6.35879	6.04122	7.01732	5.38064	5.87084	6.39744	6.33161	6.79744	6.21487	5.84345	6.07835	6.4368	6.2582	6.2395	5.68222	5.87537	6.14205	6.35795
168571	hsa-miR-550b-2-5p	-0.00422374	5.78655	5.78655	0.975271	0.999768	5.74779	5.91571	5.98952	5.42173	6.06739	5.85251	5.4572	6.2236	6.52482	5.08409	5.80168	5.52929	6.12721	6.64442	5.52864	5.77147	5.38017	5.42005	6.04378	5.53562	5.35483	5.30546	6.31479	5.98622	5.92194	5.42944	5.64872	6.51114	5.23104	5.87366	6.31974	6.4554	6.50967	6.26083	5.07334	5.19602	6.89634	5.62778	5.04537	5.60806	5.4054	5.46463	6.01367
148288	hsa-miR-550b-3p	0.0270996	6.37882	6.37882	0.754792	0.999768	6.46271	6.56551	6.55274	6.34304	6.51243	6.18837	6.04344	6.25092	6.37059	5.71441	6.31145	6.41135	6.79197	6.61558	6.39381	6.3299	6.11771	6.30269	6.05634	6.29194	6.34356	6.37182	6.85557	6.37171	6.50269	6.31679	6.49307	6.91143	6.04863	6.21766	6.88999	6.75631	7.08671	6.54428	6.16655	6.17395	6.42157	6.17976	5.68777	6.32274	6.35193	6.31856	6.71884
17272	hsa-miR-551a	0.0761074	6.09296	6.09296	0.526757	0.999768	6.13859	5.87947	5.9946	6.01376	5.96281	5.84112	5.96244	5.85654	5.97805	5.85399	5.87524	6.08235	6.94267	5.90164	5.94895	5.89239	5.81556	5.83036	5.81462	5.94187	6.55771	6.42827	7.41102	5.70743	5.85796	6.01682	5.81277	7.01066	5.77026	5.83263	6.77001	6.16743	6.90883	5.83814	5.85055	5.92871	6.47695	5.83807	6.4412	5.79803	5.94648	5.96297	7.02564
17668	hsa-miR-552-3p	0.146795	5.88452	5.88452	0.406225	0.999768	6.1324	5.71572	5.86264	5.78839	5.71837	5.56992	5.76109	5.68999	5.34354	5.28021	5.85782	5.72567	7.19614	5.67228	5.6557	5.44548	5.48436	5.36869	5.39131	5.28213	6.53919	5.45032	7.54964	5.73134	5.6617	5.6887	5.55389	7.40312	5.56438	5.80013	6.99455	6.40402	6.831	5.78802	5.83078	5.67665	6.69243	5.38742	4.93366	6.01062	5.89042	5.85673	7.28555
148663	hsa-miR-557	0.0664072	5.69982	5.69982	0.190309	0.999768	5.71214	5.65648	5.79585	5.54046	5.61119	5.62974	5.45333	5.96533	5.43797	5.80951	5.7692	5.72372	5.71627	5.82658	5.882	5.45525	5.54683	5.39497	5.65472	5.7804	5.80549	5.58488	5.78811	5.76829	5.59177	5.78208	5.48762	5.64435	5.76013	5.67288	6.01592	5.79204	5.88416	5.54958	5.98425	5.59004	5.90107	5.50798	5.84831	5.62455	5.6465	5.83744	5.77044
169244	hsa-miR-5572	0.158902	8.02937	8.02937	0.344125	0.999768	7.10258	7.33346	7.75287	8.22206	7.7819	7.84693	8.46523	8.6959	7.76539	7.4947	7.70416	7.88485	8.78823	7.95261	7.63874	8.44135	8.77574	7.66695	8.05641	6.98497	8.48116	7.47632	8.43664	8.53115	7.43312	7.11568	7.50367	8.95893	8.69015	8.11158	8.79316	8.78623	8.52774	7.50285	8.05619	8.60937	8.4571	7.26042	7.40504	7.96727	7.5478	7.82985	8.95877
168954	hsa-miR-5580-5p	0.0887666	5.68306	5.68306	0.174937	0.999768	5.93888	5.44683	5.75704	5.68632	5.89948	5.50831	5.79653	5.39567	5.40889	5.37253	5.99712	5.88439	5.63504	5.43332	5.74114	5.55958	5.61715	5.70441	5.57436	5.40772	5.4206	5.49593	5.64724	5.55407	5.63306	6.00165	5.72706	5.70401	5.79536	5.74936	5.52152	5.71142	5.53579	5.64713	5.91349	5.8329	5.59329	5.67782	5.16518	5.77256	5.97643	5.99825	5.68695
168933	hsa-miR-5581-3p	-0.00111328	8.5095	8.5095	0.995197	0.999768	9.53164	7.61494	8.38182	8.89991	8.28421	8.83972	8.97099	8.09876	8.1479	9.11348	9.23966	9.55356	7.88367	7.7937	8.9277	8.44874	8.54027	8.80445	8.40847	8.34313	7.51793	8.21207	7.61192	8.15193	8.14334	9.62342	8.78801	7.58129	9.17447	8.66653	7.55615	8.2166	7.63252	8.15598	9.37643	9.06455	7.42098	8.81751	8.30016	9.30299	9.16315	9.57808	7.64857
168922	hsa-miR-5584-3p	0.046483	5.97529	5.97529	0.583899	0.999768	6.18367	5.86566	6.00548	5.97368	6.00425	6.15688	6.12489	5.64652	5.75275	5.40705	6.08759	5.87866	6.25619	5.89155	5.73011	5.97385	6.24126	5.84768	5.5972	5.7711	5.96531	6.17175	6.61578	5.91508	5.89491	5.66473	5.85672	6.21853	6.03591	6.00103	6.37498	6.09076	6.27013	5.87991	5.73891	6.28806	6.05943	5.85786	5.11164	6.11807	6.09539	6.10797	6.3507
168997	hsa-miR-5584-5p	-0.0148535	5.53365	5.53365	0.911099	0.999768	5.20816	5.867	6.39172	5.11028	6.29308	5.26054	5.49026	5.36207	6.27059	5.06025	5.40166	5.01108	5.86718	5.92795	5.3673	5.73579	5.10494	5.482	5.56689	5.24117	5.02598	5.03944	5.9454	5.678	5.98364	4.83508	5.9548	5.89471	5.04587	5.75393	5.97918	5.88446	6.07619	5.88987	4.81987	5.08556	6.12926	5.39098	4.88423	5.06074	5.39779	4.97184	6.23679
168558	hsa-miR-5585-3p	-0.0456454	5.68602	5.68602	0.664351	0.999768	5.45294	5.4912	5.93275	5.67964	6.06887	5.67723	5.59186	5.94401	6.33954	4.96569	5.6323	5.27	5.88209	6.21678	5.93387	5.97512	5.63175	5.59327	6.00328	5.20288	5.08237	5.69721	5.8004	5.72077	5.73502	5.15319	5.98375	5.85121	5.47506	6.11004	5.73845	5.88557	5.58571	5.86049	5.04253	5.60112	5.96605	5.62681	4.92204	5.88099	5.89273	5.18779	5.97863
168868	hsa-miR-5681b	-0.00728686	7.93537	7.93537	0.946413	0.999768	8.50867	7.08	7.7232	7.83883	7.86124	8.49688	8.53451	7.55566	7.8025	8.08872	8.83824	8.30658	7.80761	7.54557	8.03717	7.70801	8.16345	8.30665	7.83769	7.61502	7.76314	7.61852	8.04458	7.45278	7.46048	8.5071	7.96212	7.78175	7.8062	8.09004	7.74648	7.58049	7.76393	7.4143	7.91972	8.40573	7.47444	8.16637	7.45306	8.17536	8.23099	8.23213	7.82932
169169	hsa-miR-5684	-0.0818062	10.6941	10.6941	0.588791	0.999768	10.7078	11.2916	10.5149	11.2991	10.6019	10.9213	11.2284	9.89022	9.94566	10.7805	10.962	11.4146	10.7413	9.64648	10.1344	10.6255	10.5693	11.126	10.0105	11.5199	10.712	11.7772	10.6055	10.4566	11.18	11.3155	10.465	10.0564	10.4785	10.7668	10.8951	10.8791	10.9151	11.1402	10.6913	10.8486	9.66662	11.2957	11.0478	10.4201	10.2845	10.7809	10.6018
168809	hsa-miR-5698	0.0471396	5.89897	5.89897	0.607591	0.999768	5.58279	5.87626	5.77853	6.07573	5.96682	5.81946	5.96031	6.00031	6.00871	5.41565	5.67176	5.78409	6.46861	5.82652	5.68338	5.97724	5.8938	5.76824	5.33782	5.46967	6.28991	5.81939	6.41473	6.12439	5.8097	5.49525	5.96828	6.49815	5.87576	5.77749	6.18047	6.43335	6.1745	5.71562	5.82918	5.88205	6.03848	5.54378	5.44788	5.82414	5.93137	5.75468	6.82548
169376	hsa-miR-5701	-0.0504158	7.75158	7.75158	0.62495	0.999768	7.80669	7.96209	7.46259	7.89951	7.17185	7.71842	7.68595	7.74008	7.01537	7.98791	7.99444	8.1351	7.51248	6.93154	7.67944	7.83358	8.1919	7.93437	7.4287	8.18709	7.98437	8.36453	7.37958	8.08499	8.01563	8.3492	7.67642	7.66105	7.69622	7.62352	7.64834	7.68393	7.79063	7.85587	7.84058	7.83819	7.64399	8.03194	7.7698	7.70378	8.02207	8.06356	7.45679
169211	hsa-miR-5704	0.0222863	7.72542	7.72542	0.75949	0.999768	8.05231	7.68776	7.49257	7.76117	7.83483	7.8917	7.9747	7.23957	7.60874	8.26997	7.83263	7.78242	7.53875	7.78537	7.78309	7.69464	8.01018	7.54206	7.39793	7.48903	7.7823	8.25128	7.56655	7.62753	7.48531	7.78891	7.50369	7.30767	7.80309	7.72625	7.79063	7.33317	7.51633	7.60465	8.03048	8.15104	7.39895	7.77852	7.5931	7.85213	7.75285	8.0201	7.55065
28966	hsa-miR-574-3p	-0.0114956	6.43445	6.43445	0.852639	0.999768	6.63153	6.38935	6.34367	6.57106	6.58495	6.57951	6.6423	6.20508	6.46763	6.96534	6.42357	6.60564	6.1049	6.30764	6.41708	6.44065	6.51876	6.43705	6.34694	6.5112	6.30733	6.65071	6.1786	6.28487	6.30518	6.62858	6.35156	6.08402	6.42638	6.45187	6.23743	6.13931	6.15117	6.60731	6.59395	6.58663	5.94969	6.51276	6.39156	6.44867	6.59237	6.62953	6.21268
27740	hsa-miR-574-5p	0.0891391	6.90497	6.90497	0.282486	0.999768	6.77025	6.82231	6.62067	6.99361	6.37884	6.86296	6.98215	6.84766	6.63926	7.10346	6.703	6.93472	7.18929	6.49707	6.78451	6.83614	7.13935	6.65162	6.67334	6.9265	7.50831	7.56216	7.21849	6.98177	6.73021	6.9401	6.49844	7.12214	6.63989	6.58801	7.28199	6.77938	6.90522	6.6989	7.33649	7.06464	6.63541	6.9344	7.32805	6.89458	6.65998	6.93273	7.44545
42446	hsa-miR-576-5p	0.0182623	5.8113	5.8113	0.696034	0.999768	5.93556	5.79659	5.73965	5.95271	5.63076	5.89108	5.8177	5.63067	5.50268	5.65278	5.84723	6.06207	5.82525	5.72315	5.6824	5.64101	5.93108	5.80458	5.69083	6.0402	5.95166	5.93497	5.83865	5.79647	5.76827	5.96375	5.74991	5.63247	5.91661	5.78284	5.86615	5.68647	5.73552	5.80098	5.99398	6.08645	5.61195	5.66727	5.68004	5.86354	5.73334	6.00254	5.81528
17302	hsa-miR-578	0.0421654	5.79066	5.79066	0.532171	0.999768	5.67016	5.85421	5.60146	5.91984	5.51188	5.80556	5.76662	5.76509	5.64979	6.13308	5.54214	5.69146	5.616	5.71769	5.8747	5.70711	5.53393	5.84075	6.08674	6.04588	6.06308	5.90558	5.57894	5.7644	5.6671	6.13048	5.69623	5.65754	5.92007	5.52802	5.83979	5.5469	5.60083	5.80453	6.27975	5.70336	5.6393	6.09531	6.50117	5.69273	5.67417	5.87024	5.60346
145647	hsa-miR-584-5p	0.065367	6.25919	6.25919	0.239221	0.999768	6.25435	6.09054	6.30874	6.2172	6.05622	6.28559	6.34018	6.30772	6.02415	6.28253	6.22313	6.27704	6.46301	6.29426	6.31606	6.24626	6.16257	6.02264	5.9814	6.10892	6.68149	6.31893	6.70053	6.25117	6.01932	6.17146	6.02244	6.32112	6.26327	6.02804	6.38749	6.34138	6.39377	6.04936	6.51954	6.38577	6.20279	6.04207	6.33237	6.22103	6.11422	6.36863	6.64081
17546	hsa-miR-585-3p	-0.0662245	6.99992	6.99992	0.68672	0.999768	6.34648	6.80893	7.35293	7.26628	6.91524	6.79746	7.24725	7.8353	7.07135	6.44962	6.79406	6.72601	7.47835	7.31125	7.02594	7.77836	7.67984	6.73719	7.39052	6.1898	6.60832	5.41239	7.00629	7.29669	6.79933	6.30833	7.12264	8.13339	7.49595	7.35704	6.72204	7.59184	7.08216	6.7884	7.00588	7.19144	7.38977	6.26419	5.84642	6.84421	6.59141	6.67483	7.88597
42542	hsa-miR-589-5p	-0.0363532	6.02845	6.02845	0.826522	0.999768	7.05884	5.62581	6.48161	6.49971	6.45563	6.05084	6.20075	5.49214	5.85774	5.67076	6.97441	6.8871	5.30637	5.54008	6.44485	5.94475	5.73392	6.40868	5.81622	5.83114	4.96639	5.52149	5.37751	5.45097	6.12224	7.06152	6.33504	5.26917	6.45021	6.42665	5.24764	5.6394	5.29832	6.0909	6.33484	6.41002	5.3951	6.39227	5.12957	6.16944	6.4172	7.03359	5.32898
42567	hsa-miR-590-3p	-0.0237038	5.66191	5.66191	0.729821	0.999768	5.43028	5.6236	5.40983	5.71285	5.24236	5.66075	5.77388	5.83664	5.40078	5.99287	5.56916	5.7815	5.57223	5.6987	5.74038	5.47281	5.73359	5.79877	5.83362	5.93369	6.15908	5.84946	5.6429	5.6348	5.56925	5.80929	5.49348	5.5893	5.74124	5.41701	5.44263	5.31255	5.66456	5.49906	6.22625	5.76854	5.31701	5.50506	6.07841	5.52409	5.51072	5.65676	5.64043
42504	hsa-miR-593-3p	0.00462662	5.85701	5.85701	0.947993	0.999768	5.65281	5.78944	5.64043	5.87931	5.59177	5.726	5.84172	5.9435	5.59919	6.36205	5.69916	5.983	5.96183	5.89153	5.95375	5.69331	5.84248	5.80264	5.94666	6.0978	6.48129	5.94814	5.8219	5.77403	5.6524	5.90168	5.61091	5.80089	6.12513	5.64345	5.63617	5.66258	5.54764	5.73641	6.35328	5.91962	5.5644	5.82589	6.52505	5.84981	5.78318	5.94838	5.92677
17377	hsa-miR-600	0.0127062	7.33235	7.33235	0.920335	0.999768	7.69934	7.94946	7.74749	7.37504	7.50788	6.57422	6.55492	7.4248	7.75888	6.49056	7.56584	7.28108	7.2789	7.70709	7.31911	7.7413	6.70423	7.10734	7.15578	7.32215	6.66919	7.17117	7.6401	7.36923	7.71241	7.26403	7.34561	7.92217	6.7803	7.6879	7.74584	7.63399	7.57829	8.18784	7.10918	7.2344	7.86068	7.15426	6.36132	7.12456	6.93529	7.15943	7.15495
17498	hsa-miR-601	0.00319073	6.07338	6.07338	0.96897	0.999768	5.88486	6.36813	6.40014	5.98377	6.45304	5.93379	5.94168	6.17208	6.25858	5.54502	5.95515	5.73675	6.343	6.44032	6.07503	6.15333	5.99031	5.84634	6.21287	5.73283	5.88921	5.83679	6.40255	6.15996	6.31373	5.58133	6.24919	6.15722	5.99345	6.15509	6.32768	6.36808	6.26604	6.43846	5.83911	5.87157	6.46735	6.00733	5.42555	5.9376	5.87154	5.76063	6.36425
145736	hsa-miR-605-5p	0.0690444	5.72054	5.72054	0.627992	0.999768	5.8057	5.08529	5.73769	5.82605	5.15621	5.51553	5.82844	6.02746	5.30989	5.33198	5.72264	6.32755	6.54543	5.17233	5.16155	5.73106	5.87336	5.70214	5.38788	5.35553	5.6484	5.21876	6.33236	6.15377	5.41443	5.34707	5.44105	6.86785	5.93903	5.87316	5.95641	6.8039	6.388	5.20798	5.55744	5.34203	6.55833	5.36278	5.15534	5.6655	5.17032	5.94466	6.6687
27672	hsa-miR-615-3p	-0.0225903	5.77906	5.77906	0.684124	0.999768	5.90962	5.76353	5.77716	5.70367	5.7291	5.65317	5.66	5.65542	5.60701	5.3224	6.00445	5.81247	6.12703	5.78257	5.74993	5.76673	5.85972	5.82295	5.88566	5.66579	5.92776	5.70914	6.13134	5.87339	5.71073	5.76391	5.77364	6.00488	5.73483	5.73807	5.91888	5.83489	5.96142	5.584	5.55262	5.89163	5.78287	5.41151	5.42242	5.82125	5.69051	5.68149	6.04005
148652	hsa-miR-620	0.035163	6.42789	6.42789	0.637454	0.999768	6.46909	6.71393	6.63248	6.46841	6.72219	6.42303	6.34846	6.21893	6.65773	5.90075	6.32474	6.16593	6.74721	6.4834	6.27648	6.42108	6.38689	6.29864	6.17231	5.99457	6.25973	6.3981	6.68917	6.47912	6.49916	6.02679	6.46315	6.84221	6.47328	6.48402	6.69935	6.54472	6.50027	6.65728	6.54638	6.50217	6.77914	6.12931	5.72852	6.54011	6.41326	6.41605	6.84932
17493	hsa-miR-622	0.0045261	6.2123	6.2123	0.968817	0.999768	5.69444	6.25263	6.15979	6.24265	6.13335	5.94764	6.20964	6.557	6.44753	5.76295	5.96988	6.11028	7.18521	6.19078	5.95515	6.44143	6.18573	5.88607	6.02501	5.77414	6.26625	5.98073	7.13039	6.48908	6.14115	5.62496	6.07257	7.12193	6.35342	6.00617	6.63402	6.46859	6.64565	6.28737	6.18491	6.22589	6.30858	5.6847	5.70423	6.00822	5.8269	5.89095	7.21279
169402	hsa-miR-625-3p	0.0633178	5.72219	5.72219	0.213866	0.999768	5.71536	5.64185	5.59509	5.6151	5.45741	5.83584	5.68575	5.68025	5.46983	5.877	5.79408	5.75814	5.72055	5.84588	6.00136	5.63209	5.62826	5.41406	5.63367	5.64219	6.02601	5.84674	5.69472	5.61924	5.61868	5.76666	5.51835	5.66577	5.85456	5.69883	5.7979	5.65482	5.90149	5.52751	6.13862	5.73856	5.61734	5.71315	6.02229	5.73179	5.63223	5.79248	5.63894
148684	hsa-miR-628-3p	-0.0706318	5.93169	5.93169	0.502793	0.999768	5.75533	6.06274	6.16433	5.85737	6.06551	5.70071	5.93437	6.10048	6.00461	5.22128	5.80378	5.94039	6.5054	6.18411	5.73195	6.09231	5.85758	5.88181	5.7928	5.62221	5.64373	6.10372	6.39535	6.27317	6.21641	5.5746	6.18715	6.64337	5.49263	5.93599	6.15287	6.45275	6.34888	6.00665	5.27994	5.74402	6.03591	5.31702	5.14923	5.85931	6.00715	5.73775	6.64656
17961	hsa-miR-629-5p	0.0549896	5.97389	5.97389	0.339105	0.999768	5.7507	6.05917	5.97366	5.88822	5.78609	5.90257	5.80523	6.33704	5.91367	6.11283	5.80575	5.83128	6.20561	6.14528	5.96223	5.89653	5.75039	5.67322	6.05638	5.81642	5.98527	5.78734	6.39314	6.11516	6.05325	5.75128	5.94248	6.08465	5.91131	5.90179	6.27337	6.09566	6.21934	5.97738	6.06123	5.89253	6.39385	5.7379	5.90209	5.9295	5.88058	5.90903	6.19517
17327	hsa-miR-630	-0.0503	7.31653	7.31653	0.708435	0.999768	6.626	7.71471	7.63576	6.94111	7.97816	7.20098	7.23332	7.5333	7.73589	6.91843	6.98785	6.49279	7.73909	7.9218	7.74946	7.64774	7.00209	7.31883	7.64483	7.19597	7.15369	7.01364	7.81189	7.10223	7.47885	6.49763	7.8018	7.70159	6.57434	7.70813	7.70183	7.55292	7.74488	7.58437	6.63609	6.76765	7.95569	7.44667	6.71099	7.16895	7.162	6.47552	7.71802
42591	hsa-miR-634	0.0877124	7.01379	7.01379	0.20624	0.999768	6.80203	6.96001	6.90191	7.02025	7.06771	7.03803	7.39523	6.65301	7.36365	7.44464	6.96762	7.08134	7.17669	7.07158	7.05874	7.01157	7.14701	6.80625	6.73685	6.74318	7.06352	7.26321	7.06219	6.92441	6.621	6.78372	6.65277	6.94513	6.90833	6.75534	7.20497	7.18398	7.39164	6.76547	7.17023	7.30151	6.85157	7.17699	7.36805	6.92079	6.80388	6.92511	7.34875
17391	hsa-miR-635	-0.016816	6.39905	6.39905	0.92328	0.999768	5.83924	6.44457	6.34874	6.35415	6.7695	5.79139	6.36606	6.24599	6.64651	5.85081	5.9251	5.92282	7.58572	6.5437	6.52961	6.71713	6.32714	6.35295	6.43058	6.1382	6.32956	5.86354	7.38445	6.60781	6.24455	5.39012	6.55285	8.30873	6.16958	6.17964	6.97511	7.00484	7.44251	6.32085	5.81587	6.05985	6.79522	5.9575	5.39689	6.21216	6.17802	5.72224	7.86741
42750	hsa-miR-636	-0.0341771	5.70611	5.70611	0.617487	0.999768	6.02874	5.81844	5.81514	5.85994	5.83942	5.60776	5.5639	5.42697	5.85808	5.47785	5.97572	6.05058	5.47068	5.63837	5.80457	5.79686	5.58095	5.80499	5.45135	5.84923	5.29251	5.79392	5.36531	5.75727	5.98165	6.22343	5.85131	5.36807	5.58011	5.63466	5.33367	5.51469	5.44665	5.98524	5.7524	5.89349	5.37874	5.86437	5.57591	5.80791	5.73949	5.99099	5.47063
42832	hsa-miR-638	0.0660404	8.94982	8.94982	0.599547	0.999768	8.25305	8.59175	8.70127	8.97113	8.83525	8.85841	9.15474	9.3841	8.84047	8.9117	8.6878	8.78352	9.58383	9.42328	9.21446	9.41897	9.58188	8.41091	9.01748	8.18163	9.21059	8.28835	9.00839	9.14778	8.51729	8.32642	8.63981	9.60152	9.47484	8.7309	9.06699	9.40591	9.3503	8.30711	8.84219	9.3307	9.15263	8.35403	8.79443	8.90277	8.52651	8.83591	9.76943
145962	hsa-miR-639	0.0372137	6.16323	6.16323	0.675014	0.999768	5.79581	6.04335	6.01868	5.9352	6.23673	6.01333	6.16972	5.93158	5.94182	6.09545	6.00733	5.9881	6.89285	6.27707	6.29971	6.12211	6.14202	6.06023	6.07134	6.18691	6.54281	5.95756	6.79817	6.21402	5.93961	5.9254	6.07594	6.89919	5.87596	6.02016	6.35686	6.36686	6.71309	5.88108	6.04563	5.96478	6.0324	5.8431	6.43919	5.9409	5.958	5.9608	7.00733
169059	hsa-miR-642a-3p	0.324837	6.08381	6.08381	0.249094	0.999768	5.64583	5.75248	6.35441	5.1525	5.52068	6.21212	4.9926	7.53657	6.65094	4.99517	6.62408	4.95306	7.35672	5.9594	5.95183	5.48847	5.5718	5.2994	6.93989	5.25668	5.96213	4.86868	7.6707	7.18078	6.14772	5.18993	5.62996	6.84696	5.18492	5.96355	8.00478	8.45235	7.66058	6.80153	5.37285	5.06226	8.6656	5.75504	5.10667	5.64525	6.28279	5.58731	5.99548
168642	hsa-miR-642b-3p	0.184606	5.56021	5.56021	0.137642	0.999768	5.84461	5.38305	5.90017	5.12955	5.50347	5.61639	5.22859	6.01509	5.86549	4.83317	5.89917	5.30468	5.78503	5.45049	5.6017	5.23297	5.26439	5.23768	5.79878	5.21787	5.17042	5.0228	6.24414	5.75355	5.46032	5.21195	5.51155	5.63496	5.06673	5.54062	6.45142	6.55737	6.31581	5.75095	5.36615	5.16277	6.86965	5.47682	5.27896	5.40421	5.76572	5.42042	5.4221
169034	hsa-miR-642b-5p	0.129094	9.4128	9.4128	0.319162	0.999768	8.99868	9.05342	9.02657	9.361	8.97281	9.88859	9.90816	8.99661	9.29027	9.6975	9.19702	9.76678	9.61292	9.36607	9.14318	8.9961	10.0643	9.27113	9.19361	9.06641	10.0462	9.69404	9.5984	9.46193	8.91546	8.92171	8.78033	9.17627	10.2847	9.18153	9.48497	9.16993	9.55171	8.45686	9.97705	10.1895	9.22443	9.3433	9.87751	10.0899	8.98374	9.48162	9.64962
17593	hsa-miR-650	-0.0690757	5.57634	5.57634	0.602582	0.999768	5.49795	5.93944	5.9757	5.50003	6.02099	5.28814	5.39644	5.44888	5.99034	4.67592	5.44091	5.38064	6.07239	6.10172	5.5313	5.8334	5.02431	5.68805	5.24955	5.45142	5.08607	5.42424	6.27934	5.60591	5.87953	5.25909	5.96162	6.34266	4.88786	5.83353	6.04243	5.87903	6.32722	5.87925	4.7985	5.03544	6.01917	5.43751	4.65483	5.43136	5.46849	5.28106	6.17357
145933	hsa-miR-652-5p	0.104022	6.38391	6.38391	0.586124	0.999768	5.95081	6.2356	6.57198	5.75887	6.37435	6.00774	5.93291	6.7911	6.83354	6.07356	5.94006	5.67199	7.43204	6.73984	6.40995	6.18022	5.86145	5.94103	6.69442	6.14523	6.85582	5.94837	7.91255	6.50097	6.32141	5.62897	6.16835	7.73808	5.52688	6.19883	7.41559	7.28017	7.45869	6.53468	5.79706	5.70224	7.98684	5.9988	6.17799	5.95658	5.97053	5.69601	7.52335
17460	hsa-miR-657	0.0297192	5.70944	5.70944	0.509316	0.999768	5.76399	5.70038	5.66167	5.77287	5.61447	5.67147	5.65377	5.54199	5.42813	5.59307	5.83592	5.8236	5.8095	5.8267	5.72437	5.76125	5.95883	5.67127	5.70559	5.64356	5.57075	5.66403	5.81708	5.72169	5.65223	5.67655	5.57571	5.63306	5.86359	5.61182	5.68932	5.61928	5.65302	5.71875	5.76891	5.85424	5.6062	5.43796	5.35419	5.91407	5.7684	5.84574	5.77069
42749	hsa-miR-659-3p	0.0687921	8.32345	8.32345	0.686627	0.999768	7.74824	8.7286	8.64179	7.61951	8.71753	8.42243	7.73746	8.83803	9.05669	7.72422	8.29535	7.23434	8.54454	8.8626	8.83298	8.15423	7.97296	8.29303	8.68856	8.25535	8.08158	7.29528	9.0788	8.46222	8.61582	7.65811	8.77115	8.49072	7.40784	8.69975	9.25378	8.88983	8.99553	8.79456	7.92364	7.29591	9.49107	8.45412	7.83717	8.27658	8.50977	7.52704	8.33043
169375	hsa-miR-660-3p	0.145637	10.3754	10.3754	0.53872	0.999768	9.35287	9.96959	10.4751	10.5918	9.45824	10.7411	10.9186	9.62891	9.29864	10.0719	9.97365	10.9597	11.564	9.82707	9.2381	10.2513	11.8672	10.2304	9.8746	9.85875	10.5302	10.4887	10.9335	11.0725	9.89061	9.205	9.55514	10.8217	11.9013	11.0719	10.696	10.6254	10.9367	9.22143	10.5231	11.7553	9.8833	9.34675	9.76962	11.2861	9.59049	10.4015	11.5209
169388	hsa-miR-663a	-0.0873983	7.90347	7.90347	0.671964	0.999768	7.31465	7.79241	7.95501	8.26202	7.95336	7.84027	8.68088	8.04942	7.96974	6.90885	7.52563	7.7955	9.00925	7.45144	7.09662	8.2594	8.52148	7.73531	8.18042	7.12109	8.41402	7.58595	9.05841	8.20636	7.63471	6.62354	7.79482	9.19016	7.90963	8.24691	8.83395	8.64432	8.59194	7.61266	6.83609	8.05879	8.49073	7.00506	6.11012	7.74325	7.80487	7.16631	9.11767
145973	hsa-miR-664a-3p	0.0311792	6.92799	6.92799	0.670725	0.999768	6.72305	6.67198	6.42523	6.74285	7.05571	7.02589	7.11098	6.97291	7.24403	7.37529	6.78712	6.88049	7.03545	6.88046	7.14011	6.96344	6.85003	6.66902	6.86014	6.83331	7.37754	7.10565	7.12525	6.6603	6.58144	6.93558	6.79637	7.18784	6.7962	6.67535	7.02473	6.93549	7.13977	6.56238	7.24813	6.87016	6.71175	7.05501	7.44262	6.81489	6.77662	6.86207	7.28208
168882	hsa-miR-664b-3p	-0.0752074	9.03537	9.03537	0.288419	0.999768	8.70494	8.63134	8.80448	8.85537	9.2605	9.29103	9.26131	8.88122	9.03104	9.07121	9.24802	8.9904	9.16406	9.06305	9.04666	9.02657	9.32521	9.15928	9.09217	9.06399	9.36723	9.193	9.09045	8.9909	8.77273	8.98504	9.18568	9.2442	9.16827	8.93796	8.843	8.91027	9.1911	8.53302	8.66552	9.31977	8.8369	8.65359	8.88986	9.14893	8.97018	8.94942	9.6165
145768	hsa-miR-665	0.0148952	8.21944	8.21944	0.930267	0.999768	7.17211	8.32697	8.20022	8.23421	8.63341	7.57483	8.07995	8.50423	8.53856	8.06752	7.60075	7.86814	9.23822	8.3476	7.87745	8.67293	8.58513	8.09478	8.29735	7.60018	8.71651	7.65753	9.07887	8.70719	7.96532	6.6979	8.1799	9.33526	8.35955	8.20298	8.72747	8.71598	8.89598	8.26533	7.9667	8.38626	8.5763	7.69845	7.43115	8.00802	7.77755	7.31458	9.41872
145701	hsa-miR-668-3p	0.0198078	6.62231	6.62231	0.886284	0.999768	7.0926	7.27069	6.94706	7.01755	6.93643	5.94156	5.59071	5.43794	6.51957	6.01333	6.8139	6.92541	6.18585	6.77992	6.62122	6.77809	6.63045	6.65804	6.39887	7.10766	6.14799	8.08504	6.13204	6.33635	7.16662	6.97052	6.75442	6.0685	6.25644	6.86178	6.56904	7.00198	6.58368	7.14314	6.46843	6.50571	6.19356	6.7843	6.57121	6.56998	6.41981	6.90007	6.01167
42761	hsa-miR-675-5p	0.213486	9.09844	9.09844	0.413828	0.999768	8.2455	9.32222	9.70137	8.03305	9.17865	8.9709	8.17793	10.2805	10.2088	8.18073	8.99286	7.55015	9.56453	9.79538	9.29698	8.91895	8.67301	8.72201	9.97222	8.98259	8.97962	7.53352	9.97879	9.54856	9.59882	7.84671	9.24898	9.62726	7.86505	9.55593	10.3985	10.6057	10.0436	9.76209	7.95839	7.57392	11.4646	9.16144	8.93753	8.76558	9.07871	7.95955	9.36601
148118	hsa-miR-676-5p	-0.016312	5.6714	5.6714	0.860401	0.999768	5.57202	5.87426	5.71659	5.97999	5.29489	5.46721	5.56505	5.71522	5.35266	5.30804	5.49302	6.11302	5.94575	6.15522	5.64929	5.4991	6.03547	5.19175	5.35932	5.93773	6.10467	6.18615	5.87188	5.37662	5.84282	5.46809	5.52169	5.85406	5.37313	5.50089	5.61443	6.1607	6.06395	5.71849	5.32766	5.96747	6.35351	5.53734	5.33798	5.52656	5.46434	5.44115	5.67196
42964	hsa-miR-7-2-3p	0.0584848	5.88235	5.88235	0.584757	0.999768	6.04989	5.7949	5.89062	5.9192	5.87388	5.87513	5.9677	5.34945	5.74729	5.47847	5.80851	5.7936	6.49363	5.49106	5.40254	5.81888	5.76757	5.80219	5.45539	5.47624	6.01207	5.96642	7.15108	5.74441	5.89244	5.77159	5.82247	6.60602	5.83228	5.75763	6.54007	5.90211	6.65247	5.91517	5.74228	5.99237	6.19679	5.683	5.38529	5.94865	5.83066	5.75484	6.47873
29490	hsa-miR-7-5p	-0.0676547	6.27245	6.27245	0.289512	0.999768	6.16236	6.55301	6.37833	6.25283	6.78686	6.20911	6.1206	6.10856	6.52625	6.34268	6.15318	6.07746	6.14943	6.34739	6.47222	6.14136	6.00655	6.32071	6.32106	6.26008	6.17956	6.26302	6.25134	6.22113	6.49476	6.2781	6.7605	6.09882	6.28982	6.40767	6.07146	5.88981	6.00799	6.28595	6.23903	6.12771	5.84797	6.24206	6.43343	6.53985	6.47325	6.2792	6.22711
146196	hsa-miR-711	0.129395	8.42507	8.42507	0.682975	0.999768	8.02836	8.95792	9.38895	6.81908	9.17091	8.17298	7.06987	9.47132	10.4283	7.08886	8.28571	6.60869	9.30917	9.43208	8.77958	8.33627	7.1561	8.19215	9.74228	7.94389	7.93369	6.78081	9.53917	8.79752	9.03601	7.358	8.9084	8.94269	6.86741	8.75029	9.54982	10.4033	9.04666	9.60558	7.01554	6.92517	10.4677	8.4563	7.55572	8.33076	8.61487	6.95792	8.50573
146064	hsa-miR-718	0.0270393	6.58275	6.58275	0.799874	0.999768	6.23323	6.51424	6.17556	6.53806	6.05912	6.62499	6.52103	6.81196	6.77238	7.46977	6.30037	6.48965	6.42153	6.49834	6.75272	6.37784	6.6556	6.39989	6.74281	6.71464	7.16199	7.04601	6.48624	6.52961	6.39096	6.76942	6.3183	6.59327	6.60818	6.20064	6.38071	6.07679	6.58107	6.41613	7.42669	6.60437	6.41413	6.70583	7.7603	6.31614	6.22583	6.43545	6.52278
27568	hsa-miR-744-5p	0.0833906	10.7752	10.7752	0.765543	0.999768	9.33206	10.9489	10.7707	10.824	11.5831	9.666	11.115	10.5447	11.5493	10.2722	9.70599	9.87262	12.4178	11.5694	11.1841	11.6738	10.4811	10.6797	10.1879	9.98211	10.6682	10.1928	12.3123	11.2113	10.079	8.83279	11.3439	12.6973	10.0794	10.5402	12.0878	11.6919	12.5437	10.3159	9.79508	10.2343	11.572	10.4252	9.74883	10.3947	10.845	9.17159	12.7756
148068	hsa-miR-758-5p	-0.084752	6.01784	6.01784	0.43528	0.999768	5.5675	6.4706	6.18029	5.87594	6.72544	6.08414	6.09926	6.11204	6.49808	5.15649	5.88223	5.57662	6.21896	6.41204	6.21015	6.24207	5.94031	6.19613	6.04284	5.81258	5.48816	5.8611	6.1771	6.06411	6.21542	5.37658	6.5628	6.27364	5.74787	6.41807	6.10077	6.09769	6.01386	6.23028	5.35307	5.96604	6.34957	5.91847	5.08171	6.08863	6.29412	5.57949	6.14853
148688	hsa-miR-765	0.125118	6.23806	6.23806	0.381814	0.999768	5.71242	6.35899	6.54084	5.89416	6.31734	6.0221	5.86757	6.95133	6.96778	5.66139	6.05198	5.63205	6.67278	6.77957	6.15544	6.12256	5.89587	5.91385	6.54399	5.94919	6.03455	5.64019	7.09433	6.44734	6.37754	5.41567	6.10357	6.49678	5.90364	6.20954	7.15848	7.02089	7.0142	6.65581	5.71766	5.70717	7.3844	6.12843	5.88302	6.09879	5.94108	5.69671	6.67611
146111	hsa-miR-767-5p	-0.0124428	6.65822	6.65822	0.91387	0.999768	7.11022	7.08114	6.82168	7.00624	6.27817	5.98086	6.11283	6.13069	5.8387	6.44694	6.64852	7.09357	6.7247	6.07006	6.48489	6.50063	6.68452	6.72211	6.27818	7.02304	6.67295	7.70727	7.24468	6.68345	6.99246	7.19689	6.58734	6.80226	6.44843	6.51315	7.07102	6.97174	7.05776	6.9601	6.59033	6.60323	6.70525	6.50466	6.28475	6.54363	6.37753	6.82937	6.61153
42808	hsa-miR-874-3p	-0.0166785	5.74293	5.74293	0.871279	0.999768	5.88278	5.96007	5.83782	5.68287	5.98619	5.55893	5.52162	5.42462	5.55241	4.91474	5.74604	5.72849	6.08218	5.78898	5.66442	5.65722	5.57064	5.74634	5.79514	5.54766	5.39619	5.56359	6.40508	5.78208	5.83398	6.19127	5.87142	6.41294	5.52858	5.84113	6.11618	6.09585	6.31515	5.90889	5.07704	5.5161	6.31687	5.61311	4.87896	5.69447	5.59551	5.86061	5.9692
148622	hsa-miR-877-3p	0.13443	7.60184	7.60184	0.267693	0.999768	7.39044	7.09804	7.26338	7.23242	7.02246	7.93614	7.8101	7.13458	7.44358	7.76931	7.5051	8.03871	7.99313	7.42978	7.08168	7.46111	8.28047	7.58727	7.3938	7.20604	8.04343	7.69528	7.84843	7.75445	7.23726	7.11192	7.08749	7.50931	8.48132	7.69632	7.90869	7.58155	8.09981	6.80432	7.86257	7.83215	7.44407	7.51893	7.87293	8.07372	6.9077	7.79845	7.95348
30033	hsa-miR-877-5p	0.0911636	6.99694	6.99694	0.295243	0.999768	6.62048	7.13078	7.22983	6.8294	7.24977	6.84826	6.88854	7.22874	7.28861	6.29286	6.72486	6.59163	7.45518	7.19096	6.98906	7.02127	6.84461	6.75788	6.97537	6.7421	7.04939	6.8946	7.45731	7.05592	6.87208	6.50198	6.9617	7.3846	6.83708	6.9677	7.39567	7.2941	7.37728	7.1559	7.03221	6.82642	7.47581	6.78739	6.76463	6.91073	6.67794	6.69052	7.57328
42633	hsa-miR-885-3p	0.0602726	5.59841	5.59841	0.629869	0.999768	5.40138	5.15571	5.75814	5.88782	5.46792	5.70044	6.10403	5.88632	5.16663	5.08165	5.51634	5.71714	5.98729	5.61776	5.14098	5.86047	6.32859	5.18666	5.39751	5.07923	5.29967	5.03114	5.65266	5.93013	5.25498	5.10031	5.23658	6.23061	6.44892	5.6474	5.59566	5.99133	5.74044	5.42942	5.41468	6.25721	5.80489	5.10416	4.99442	5.69137	5.01281	5.74331	6.18112
46259	hsa-miR-885-5p	0.0490279	6.09977	6.09977	0.50474	0.999768	6.00422	6.16632	5.88836	6.19814	5.81479	6.04502	6.13958	6.17192	6.22491	6.31637	5.93685	6.09246	6.0071	6.11554	6.23634	5.87474	6.11977	5.88384	6.19118	6.24888	6.52165	6.21302	6.01775	5.9588	5.9691	6.31457	5.8569	6.06059	6.05617	5.79674	6.09083	5.86364	6.12488	6.02695	6.8547	6.23963	5.93302	6.16262	6.79392	5.79702	5.86032	6.14331	6.00598
28047	hsa-miR-890	-0.0138175	6.06169	6.06169	0.771276	0.999768	5.92857	5.9755	5.96106	6.06469	5.92464	6.06802	6.08895	6.15095	6.02193	6.14949	6.04975	6.13932	6.11964	6.02329	6.08629	5.98725	6.10166	5.9795	6.1464	6.057	6.2966	6.15545	5.98876	6.16812	6.01258	5.97856	6.01577	6.09173	6.32662	5.94819	5.97404	5.87629	5.90635	5.96704	6.39052	6.03873	5.87271	5.87263	6.53464	6.03122	5.97246	6.09859	6.02416
27961	hsa-miR-891a-5p	-0.00208457	6.63555	6.63555	0.976977	0.999768	6.94789	6.66296	6.77373	6.9087	6.61107	6.55214	6.56827	6.40986	6.49228	6.45813	6.89559	6.91051	6.83413	6.20131	6.44639	6.6304	6.6168	6.53352	6.32098	6.4826	6.42808	6.57035	6.95051	6.64156	6.57697	6.76763	6.55139	6.95933	6.69633	6.69045	6.85474	6.85911	6.86117	6.69269	6.80867	6.73146	6.59714	6.55215	5.64981	6.63463	6.57693	6.90521	6.84672
29852	hsa-miR-9-3p	-0.0960124	5.61991	5.61991	0.321775	0.999768	5.91319	5.70112	6.00116	5.47844	5.96001	5.80862	5.62772	5.64572	6.21181	5.44296	5.85695	5.60647	5.15877	6.35704	5.88843	5.64401	5.47158	5.57512	5.74286	5.36558	5.00241	5.43489	5.12448	5.46456	5.91324	5.5234	5.86559	5.17318	5.72413	5.99388	5.28562	5.55907	5.13218	5.91341	5.38342	5.49843	5.39751	5.58985	5.02374	5.76213	6.00073	5.54565	5.1378
4040	hsa-miR-9-5p	-0.0160338	5.67595	5.67595	0.803506	0.999768	5.56004	5.69944	5.45053	5.64695	5.31537	5.58829	5.63985	5.78317	5.5349	6.18027	5.64243	5.69553	5.5584	5.67117	5.71931	5.53388	5.76814	5.57733	5.89701	5.89343	6.02553	5.79879	5.57188	5.63713	5.58321	6.01371	5.54438	5.6258	5.82049	5.4824	5.54827	5.39905	5.5946	5.52096	6.03636	5.6534	5.50392	5.7071	6.2775	5.63093	5.39541	5.70596	5.48492
42932	hsa-miR-920	0.138342	6.86202	6.86202	0.101283	0.999768	7.16296	6.37975	6.8316	6.86791	7.21856	7.04616	7.68073	6.88045	6.56902	6.69428	7.13952	6.74993	7.01491	6.51403	6.81435	6.64048	6.69304	6.56504	6.39661	6.41841	6.74887	6.8308	6.95009	6.68385	6.50025	6.82616	6.62265	7.01678	6.99596	6.85112	6.98413	7.04866	6.82245	6.69944	7.30558	6.93082	6.95269	7.10439	6.2548	6.79826	7.24629	7.04635	7.21003
46507	hsa-miR-921	-0.0542576	6.81058	6.81058	0.724185	0.999768	6.49601	7.21399	7.35822	6.6716	7.30773	6.70469	6.74394	6.46728	7.65084	5.85942	6.84276	6.26946	7.22606	7.63922	7.13583	7.47714	6.39472	6.66971	6.76569	6.55182	6.22221	6.39981	7.55186	6.60482	7.01131	6.05025	6.92477	7.32491	6.37028	7.02139	7.10897	6.9573	7.24	7.0507	6.10346	6.47431	7.16539	6.72443	5.14322	6.82055	6.72356	6.25898	7.31751
145693	hsa-miR-92a-3p	-0.0617224	6.75876	6.75876	0.591794	0.999768	6.94739	6.54134	6.59082	6.96439	6.36011	7.56072	7.30771	7.13453	6.62821	7.29202	7.01779	7.11876	6.02952	6.19804	6.56315	6.89219	6.65179	6.98239	6.64783	7.23123	6.80073	7.33218	6.14602	6.43857	6.67485	7.31053	6.61973	6.06914	6.72024	6.68522	6.27682	6.57181	6.40138	6.72626	6.81248	6.64146	6.36916	7.36199	7.19551	6.96746	6.86923	7.05428	6.16347
145897	hsa-miR-92b-3p	-0.097235	5.8369	5.8369	0.218671	0.999768	6.12566	5.69089	6.02689	5.7453	5.85937	6.14421	5.85758	5.7701	6.06609	5.94802	6.1504	6.02611	5.38082	6.05862	5.88215	5.99954	5.6251	6.07254	5.80022	6.14185	5.28375	6.00966	5.59721	5.52943	6.0562	6.14773	6.00642	5.50864	5.5288	6.1615	5.59667	5.66536	5.52156	5.83203	5.17695	5.77239	5.92785	6.1309	5.44756	5.98974	5.98401	5.93035	5.56769
30687	hsa-miR-93-5p	-0.0952688	6.49107	6.49107	0.332806	0.999768	6.63835	6.41269	6.33968	6.72104	6.22419	7.11253	6.81342	6.88701	5.98638	6.85585	6.65923	6.91846	5.90936	6.13475	6.26983	6.67095	6.39133	6.7497	6.44168	6.95321	6.53562	6.81916	5.994	6.31686	6.47032	6.98113	6.49769	6.0516	6.58268	6.46519	5.97633	6.2585	6.0547	6.52406	6.43997	6.4832	6.14436	6.78385	6.8595	6.44841	6.66363	6.66672	5.92301
17863	hsa-miR-934	0.00538798	6.4712	6.4712	0.927467	0.999768	6.55359	6.48721	6.52253	6.49617	6.66199	6.37132	6.64646	6.27482	6.24031	6.05799	6.45868	6.42478	6.71666	6.47086	6.39557	6.46909	6.5946	6.46388	6.30958	6.36143	6.5098	6.47316	6.70237	6.48623	6.48316	6.17241	6.36983	6.62997	6.65009	6.62074	6.61593	6.52781	6.60713	6.48062	6.51827	6.57436	6.33601	6.22387	5.88845	6.56545	6.3203	6.45716	6.8422
42869	hsa-miR-936	-0.0175413	6.88255	6.88255	0.905986	0.999768	6.26493	7.21408	7.24531	6.45454	7.51839	6.84667	6.52042	7.34681	7.67445	6.33331	6.52302	6.03484	7.28167	7.32103	7.31749	7.05286	6.48879	6.86361	7.04303	6.79567	6.49997	6.12091	7.5681	6.88033	7.04802	6.24665	7.36617	7.13657	6.32663	7.33965	7.34997	7.26787	7.32214	7.31118	6.05515	6.24106	7.57479	7.12466	6.22671	6.82576	6.81553	5.99986	7.26391
42514	hsa-miR-937-3p	0.110648	6.11503	6.11503	0.375248	0.999768	6.22468	6.20445	6.34538	6.10917	5.93848	5.70561	5.81886	5.91127	6.2421	5.36771	6.28281	6.32976	6.52385	6.01863	5.74756	6.13664	5.63434	5.99137	5.69676	6.00931	5.66214	6.06325	6.78572	6.22242	6.36964	6.22486	6.10336	6.89397	5.76358	5.87843	6.65848	6.69984	7.18703	6.49052	5.67913	5.91465	7.37172	5.74292	5.32217	6.01453	6.07781	6.17719	6.37523
148624	hsa-miR-942-5p	0.0616632	5.78765	5.78765	0.182286	0.999768	5.85957	5.86349	5.69285	5.7956	5.54641	5.82039	5.71677	5.59802	5.74294	5.83341	5.80307	5.80444	5.84177	5.78783	5.72397	5.58755	5.73134	5.48775	5.65628	5.77188	5.9441	5.87602	5.71644	5.92821	5.80039	5.9452	5.75683	5.83442	5.88164	5.5871	5.86092	5.62223	5.7773	5.90325	6.19504	5.75674	5.65231	5.80955	6.20884	5.74888	5.75014	5.82485	5.80406
11182	hsa-miR-98-5p	0.0135221	8.78749	8.78749	0.949393	0.999768	9.68283	9.3154	8.57982	9.25795	8.66785	9.33077	9.3433	8.51051	8.67196	9.57479	9.38391	9.48853	7.20328	8.00531	8.49267	8.87924	8.70387	8.91559	8.21213	9.03025	7.66887	9.11594	7.41819	8.93975	8.96914	9.86462	8.7942	7.38319	9.36439	8.70444	7.75652	8.2904	7.67266	9.32855	9.71606	8.92939	7.5623	9.32275	9.5548	9.30039	9.31226	9.844	7.42532
42708	hsa-miR-99a-5p	-0.13225	6.70135	6.70135	0.473891	0.999768	7.25053	6.62009	6.91622	7.00629	6.9233	7.33771	7.24776	6.87503	6.52545	7.18261	7.27354	7.67136	5.40783	6.25293	6.3756	6.76986	6.3766	6.9863	6.45047	6.93832	5.43446	6.47344	5.39547	6.59859	6.92653	7.96063	7.02877	5.81596	7.0176	7.48897	5.3868	6.64175	5.66224	6.95361	6.51212	6.829	6.25341	7.39634	6.29215	7.01673	7.19405	7.30355	5.42964
17898	hsa-miR-99b-3p	0.154997	7.2102	7.2102	0.123325	0.999768	7.47329	6.89982	7.36479	7.25998	6.95208	6.85675	7.28022	7.27121	6.84045	6.93465	7.3003	7.44422	7.97618	6.78491	6.95867	7.13264	7.12477	6.95038	6.7998	6.79925	7.33482	6.86435	7.9022	7.30648	6.9557	7.11843	6.93783	7.73404	7.06315	6.94078	7.74338	7.71232	7.73746	6.89776	7.55204	7.05253	7.55318	6.94059	6.98199	7.21606	6.94666	7.31308	8.03717
11184	hsa-miR-99b-5p	-0.0507661	7.57289	7.57289	0.651459	0.999768	8.06785	7.38334	7.82584	7.82991	7.45416	7.84088	7.92808	7.61791	7.40437	7.67104	7.95962	8.07532	6.89911	7.19255	7.40613	7.76076	7.17245	7.78046	7.25138	7.84766	6.91054	7.16906	7.14968	7.44408	7.77717	8.48375	7.80802	7.21487	7.59257	7.83938	7.04582	7.41389	7.03431	7.76237	7.62682	7.55434	6.95191	8.16274	7.4112	7.87616	8.00291	7.9394	6.94751
28302	hsa-miRPlus-A1015	-0.00331696	8.49087	8.49087	0.972379	0.999768	8.60541	8.57825	8.1454	8.77742	8.23421	8.60951	8.5687	8.4024	8.11106	8.51941	8.38343	8.76411	8.5956	7.70388	8.24795	8.60559	8.69011	8.46683	8.00335	8.83138	8.92613	8.66071	8.67671	8.86899	8.63627	8.80728	8.24332	8.90306	8.15576	8.04109	8.82993	8.77872	8.92939	8.5627	8.49198	8.47804	8.78594	8.67387	8.48199	8.47731	8.34917	8.58714	8.6591
42793	hsa-miRPlus-A1072	0.0111369	7.4048	7.4048	0.932665	0.999768	7.0647	7.61451	7.66974	6.91902	7.78443	7.39107	7.39762	7.8777	7.92057	6.61552	7.44602	6.82177	7.76138	7.73672	7.5752	7.39802	7.12669	7.30095	7.67952	7.17751	7.10035	6.82891	8.00718	7.46987	7.52114	6.84322	7.63915	7.76092	6.8687	7.70065	7.92444	7.94175	7.90115	7.68943	6.77565	6.78306	8.41576	7.7351	6.52232	7.21801	7.14104	6.80284	7.61324
17858	hsa-miRPlus-A1073	0.0646839	6.42496	6.42496	0.528014	0.999768	6.31887	6.37567	6.07017	6.40976	5.8186	6.42295	6.43804	6.53268	6.54872	7.1891	6.22945	6.38459	6.2962	6.32611	6.54808	6.14102	6.45385	6.2313	6.56467	6.71022	7.09324	6.69282	6.33905	6.32221	6.18835	6.62906	6.12716	6.24274	6.43526	5.94102	6.39663	6.15339	6.55797	6.26327	7.27767	6.46072	6.15542	6.65703	7.55341	6.14078	6.01384	6.46353	6.31765
145956	hsa-miRPlus-A1083	0.0527617	6.12039	6.12039	0.440357	0.999768	6.26141	6.10525	6.12825	6.23329	5.79967	6.21547	6.10081	6.42069	5.71131	6.37332	6.23525	6.26411	6.26754	5.81927	5.97707	5.939	5.78022	5.88247	5.65425	6.28881	6.33251	5.86946	6.39246	6.30923	6.1805	6.43145	5.89119	6.1744	6.14192	5.83768	6.30122	6.25418	6.07873	6.18448	6.47387	5.95138	5.88364	6.0694	6.15935	6.398	6.25295	6.47144	6.2802
169416	hsa-miRPlus-A1086	-0.222236	5.8627	5.8627	0.22501	0.999768	5.60313	5.46711	5.48428	6.47449	6.31161	6.12252	6.3222	5.09652	5.3718	6.23346	5.8273	6.45257	5.77221	5.85373	5.91217	5.85795	7.2146	6.16791	6.66795	6.65993	5.70001	6.6597	5.20171	5.3234	5.67442	6.08033	6.17375	4.97758	5.88639	5.83037	4.96825	4.94872	4.88904	5.56118	5.35138	7.7675	4.71547	5.84965	5.34772	6.36994	6.4189	5.56089	5.24794
17848	hsa-miRPlus-A1087	-0.273452	7.2015	7.2015	0.210323	0.999768	7.50766	6.84455	7.31112	8.45455	7.52769	7.2894	7.58597	7.21525	6.86435	7.73711	7.28525	8.38282	6.27603	6.90303	7.74483	7.2494	7.6504	7.24966	7.42128	8.31584	6.67099	8.23978	5.762	6.85817	7.54655	7.82471	7.90515	5.82089	6.91201	6.76488	5.97224	7.12337	5.95931	7.31659	7.30158	8.23457	5.6457	7.5804	7.59155	7.24014	7.62152	7.24974	5.74438
145934	hsa-miRPlus-B1114	-0.0193298	6.01218	6.01218	0.732867	0.999768	5.78372	6.09073	5.93245	5.81388	5.91982	5.97872	5.72353	6.05449	6.3082	6.20375	5.8547	5.80084	6.16882	6.21842	6.17054	5.83803	5.89183	5.93564	6.11854	6.03449	6.26071	6.2093	6.21022	5.96851	6.10398	6.05073	5.95817	6.07623	6.03409	5.86972	6.01788	5.99246	6.15089	6.1015	6.0817	5.78031	6.18798	5.91258	6.53072	5.80751	5.91208	5.78241	5.8981
42838	hsa-miRPlus-C1076	0.0741881	6.78195	6.78195	0.693765	0.999768	6.09145	6.61981	6.63783	6.49685	6.96485	6.49818	6.73086	7.00631	7.24412	6.29908	6.191	6.32269	8.22742	6.8948	7.05666	6.99138	6.38764	6.47323	6.45416	6.45924	6.96517	6.42226	8.10885	6.67725	6.49679	6.13414	6.66906	8.30372	6.17185	6.6271	8.16563	7.58914	7.95778	6.37154	6.10251	6.23389	7.72528	6.82927	6.4715	6.34017	6.33289	6.10747	8.2042
147986	hsa-miRPlus-K1303*	0.0222577	6.20017	6.20017	0.810474	0.999768	6.27661	6.40099	6.39293	6.21864	6.01085	6.19765	5.78586	6.07228	6.42756	5.73363	6.21729	6.49415	6.52422	6.20448	5.86765	6.10025	5.76962	6.14299	6.09635	6.48971	5.92828	6.76968	6.54254	6.16807	6.38212	6.47136	6.069	6.27141	5.74685	5.98167	6.84971	6.6484	6.65501	6.44584	5.69647	6.01046	6.85513	6.25032	6.16212	5.84773	5.91967	6.18202	6.13326
147576	hsv1-miR-H1-3p	0.0599232	5.78235	5.78235	0.397226	0.999768	5.70951	5.89996	5.67924	5.90601	5.49079	5.73372	5.76587	5.88647	5.97325	6.234	5.61597	5.81606	5.68271	5.74678	5.80304	5.64743	5.61434	5.42082	5.68897	5.76856	5.98376	5.92149	5.67913	5.81773	5.60798	6.06046	5.61734	5.75267	5.76338	5.509	5.68876	5.58756	5.60902	5.84887	6.44322	5.87595	5.73099	6.0545	6.56571	5.59517	5.56674	5.81604	5.60049
147804	hsv1-miR-H17	-0.0419385	9.23377	9.23377	0.846936	0.999768	8.31255	9.479	9.01298	9.14388	10.048	8.54386	9.17563	9.24662	10.0073	8.73482	8.54838	8.71889	10.6088	9.66413	9.6901	9.76189	8.94376	8.96497	8.91532	8.58171	9.26938	8.92629	10.2239	9.60498	9.03573	7.8269	9.66964	11.3434	8.71377	8.76843	9.71775	9.75345	10.1825	9.05708	8.30185	8.84861	9.49114	9.06695	8.2506	9.0588	9.38809	8.13263	11.0871
147830	hsv1-miR-H18	0.126766	5.82826	5.82826	0.530461	0.999768	5.82732	5.47463	5.50704	5.53748	6.3606	5.60926	5.65768	6.11467	6.21616	5.12643	5.51891	5.31247	6.99652	5.67438	5.81945	5.83617	5.65932	5.51773	5.88492	5.04647	6.14356	5.15662	7.14437	5.78843	5.31208	5.14169	6.02834	7.07782	5.19385	5.73735	6.96814	7.28449	7.37631	5.32233	5.0484	5.25087	7.65861	5.45007	4.90797	5.65097	6.20899	5.21595	6.36733
146058	hsv1-miR-H3-3p	0.0455693	5.90526	5.90526	0.55587	0.999768	5.8238	5.80453	5.67294	5.94074	5.54198	5.75016	5.88144	6.01365	5.60017	6.5652	5.71496	5.99544	5.77685	5.86442	5.99889	5.67751	6.06256	5.77277	5.89153	6.17903	6.37795	6.00115	5.86292	5.86832	5.76535	6.13785	5.71019	5.70422	6.04205	5.6466	5.80212	5.60767	5.80471	5.74751	6.45679	5.97942	5.62433	5.97165	6.74685	5.83996	5.741	5.9547	5.86751
146159	hsv1-miR-H4-3p	0.0245253	8.61041	8.61041	0.890967	0.999768	9.36607	9.52616	8.61968	9.3879	8.03854	8.02758	8.21427	7.76574	7.66758	8.10627	8.96076	9.32833	8.19166	7.7148	8.31201	8.36894	8.88633	8.88835	7.94762	9.3806	8.55281	10.2027	8.41085	8.49342	9.3817	9.49088	8.53943	7.68339	8.24323	8.33894	8.66824	8.68747	8.55683	9.10016	8.84153	8.85152	7.6867	8.58978	8.75586	8.54748	8.50265	9.61164	7.88558
146098	hsv1-miR-H5-3p	0.0674739	6.48709	6.48709	0.693259	0.999768	7.06581	7.13223	6.574	6.42189	6.93505	6.63059	6.73436	6.02039	6.76739	6.64674	6.85224	6.82018	5.56899	6.77029	6.62461	6.74979	6.62759	6.51439	6.6232	6.5546	5.44642	5.33364	5.44556	6.45038	6.66663	6.95967	6.35472	5.38012	6.79657	6.38555	5.76384	5.9339	5.58787	7.45332	7.4906	7.0016	5.35631	6.42496	6.2636	6.66328	6.69439	7.13989	5.45914
146117	hsv1-miR-H6-3p	-0.000944901	10.1406	10.1406	0.992781	0.999768	8.92296	10.316	10.0088	10.0422	10.6257	10.299	10.408	10.1843	10.5086	9.81289	9.88062	9.92986	10.2651	10.3195	10.3711	10.8744	10.2916	9.89358	10.2078	9.99707	10.082	10.2795	9.75739	9.81957	10.2156	9.60415	10.5768	10.4064	10.438	9.89022	9.93005	10.1751	10.2878	9.56638	10.0747	10.3524	10.3648	9.87472	9.97488	10.104	10.2896	9.85616	10.5336
147682	hsv1-miR-H6-5p	0.0684761	6.20912	6.20912	0.559557	0.999768	5.79385	6.26367	6.68308	5.72709	6.41626	6.18338	5.78885	6.65304	7.06993	5.81487	5.99739	5.73625	6.3373	7.00898	6.38471	6.0657	5.82296	6.08866	6.62188	6.15522	5.86767	5.5622	6.6486	6.23994	6.38501	5.47306	6.23357	6.15137	5.94736	6.38137	6.52635	6.55223	6.53771	6.47851	5.77091	5.77448	6.98917	6.26443	5.71137	6.11226	6.09388	5.87918	6.19404
146090	hsv1-miR-H7-3p	0.183211	9.22956	9.22956	0.529824	0.999768	8.63258	8.12101	9.43793	9.69404	8.07458	9.11933	10.5718	9.50258	8.32299	8.79483	8.6408	9.67101	10.8813	8.88743	7.97942	9.85944	9.80371	8.54887	8.35716	8.23407	9.7693	9.75567	10.4098	9.94906	8.71125	7.42203	8.10215	10.5056	9.64562	9.42018	10.1139	10.9154	11.2425	8.26593	8.83824	9.46288	9.6883	8.41519	8.7973	8.96475	6.9918	8.99452	11.1122
146042	hsv1-miR-H8-3p	0.0399184	6.2406	6.2406	0.471003	0.999768	5.93816	6.09738	6.00901	6.13201	6.19672	6.2894	6.13625	6.68237	6.33081	6.55753	6.06878	6.06521	6.2259	6.41463	6.39215	6.20446	6.18666	5.97637	6.46335	6.19262	6.33592	6.03169	6.24091	6.16858	6.20904	6.18346	6.28812	6.35357	6.12378	6.27414	6.47779	6.34195	6.29706	6.10662	6.30526	6.02813	6.61274	6.37185	6.50335	6.09591	6.19606	6.03283	6.06675
146089	hsv1-miR-H8-5p	0.0473043	5.87401	5.87401	0.488485	0.999768	5.81918	5.87737	5.5906	5.76464	5.93262	5.85806	5.87191	5.76938	5.89794	5.42754	5.90016	5.73697	6.2023	5.77849	6.2802	5.86884	5.76249	5.82176	5.82692	5.63913	5.64709	5.5594	6.16648	5.99703	5.69545	6.04503	5.84085	6.63743	5.72259	5.7504	5.96453	5.9766	6.09685	5.67466	5.60187	5.69675	5.89117	5.87003	5.86075	6.07678	5.8625	5.92698	6.41891
147803	hsv2-miR-H10	0.147786	8.19337	8.19337	0.391472	0.999768	7.51805	7.6948	7.89606	8.05642	7.73963	8.25733	8.42793	9.2574	7.79784	7.94181	7.90156	7.97036	8.8855	8.2635	7.79423	8.39881	8.78606	7.46375	8.17795	7.26062	9.01603	7.7261	8.91235	8.70367	7.49728	7.5722	7.40136	9.29803	8.7051	7.81672	9.1423	8.96884	8.91221	7.63065	7.93291	8.47889	9.08396	7.67252	8.10073	8.08469	7.35587	8.13891	9.01969
147738	hsv2-miR-H20	-0.0289498	6.62555	6.62555	0.760488	0.999768	6.42123	6.86535	6.9356	6.42243	6.94949	6.65207	6.41565	6.77949	7.37904	6.28466	6.44047	6.35148	6.49533	7.35845	6.97606	6.61377	6.15116	6.61783	6.71478	6.66857	6.45869	6.56681	6.66289	6.26392	6.69731	6.36996	6.82995	6.89127	6.02945	6.8289	6.64753	6.6335	6.91964	6.86744	6.20601	6.17729	7.14201	6.81442	6.47157	6.28909	6.39693	6.16566	6.77554
147864	hsv2-miR-H24	0.0159662	5.71501	5.71501	0.804198	0.999768	5.58427	5.64654	5.49292	5.69613	5.48934	5.78887	5.76075	5.97995	5.93989	6.21214	5.49244	5.56276	5.57024	5.6399	5.7496	5.5403	5.63414	5.46521	5.78045	5.83301	6.11142	5.69863	5.76098	5.68607	5.6021	5.81924	5.58569	5.76408	5.74801	5.63553	5.73402	5.63414	5.77778	5.6579	5.83184	5.60028	5.90032	6.04978	6.46211	5.55622	5.57229	5.54475	5.57388
147900	hsv2-miR-H6-3p	0.129019	7.76998	7.76998	0.345342	0.999768	7.64656	7.37891	7.69568	7.7942	7.18282	8.11509	8.03926	7.06944	7.48893	8.16627	7.65954	8.19859	8.27663	7.66122	7.27941	7.53528	8.45596	7.59016	7.42111	7.25839	8.20086	8.17787	8.21994	7.79208	7.26514	7.14648	7.04976	7.57531	8.57254	7.73457	8.25932	7.73292	8.1679	6.90093	8.17934	8.75103	7.62588	7.66526	7.80183	8.03684	7.13855	7.92498	8.21909
147662	hsv2-miR-H6-5p	-0.0672327	6.98939	6.98939	0.768013	0.999768	6.73468	7.50187	7.61991	6.04216	8.04909	7.12615	6.13562	8.0766	8.00576	6.65916	7.13057	5.95756	6.62205	8.47509	7.65391	7.41001	6.36892	6.83414	7.7108	6.8141	6.07596	5.95635	6.69481	6.76245	7.4936	6.67132	7.46555	6.59704	5.90726	7.88564	7.07772	6.82036	6.46176	8.01032	5.38354	5.90905	7.22737	7.30229	7.50694	7.0858	7.28838	6.00656	6.03483
147790	hsv2-miR-H7-3p	0.0607225	8.72777	8.72777	0.808269	0.999768	8.06631	7.68488	8.90925	9.04751	7.67245	8.77044	9.76783	9.17809	7.91446	8.37783	8.16995	9.11958	9.95508	8.38951	7.74107	9.32727	9.52798	8.37888	8.15258	8.00938	9.5971	9.22051	9.83966	9.37692	8.09991	7.09006	7.71949	10.021	9.09719	8.9277	9.50167	9.8679	10.1531	7.82858	8.31048	9.03725	9.22164	8.02274	8.22709	8.52864	6.81813	8.46838	10.1139
147836	hsv2-miR-H7-5p	0.034428	5.7987	5.7987	0.801355	0.999768	6.23693	5.40293	5.81003	5.54738	6.01334	5.55908	5.68412	5.85366	5.71579	5.19576	5.63751	5.59646	6.89346	5.75268	5.61439	5.85121	5.32744	5.49792	5.74614	5.35997	6.01228	5.79654	7.04304	5.85553	5.54124	5.3101	5.74089	6.81968	5.24548	5.91261	6.65853	6.2896	6.39313	5.62926	5.17435	5.54905	6.76047	5.53181	5.1588	5.57366	5.86765	5.60968	6.36954
147840	hsv2-miR-H9-3p	-0.0941204	6.40821	6.40821	0.414515	0.999768	6.00447	6.19288	6.69818	6.061	6.21997	6.22145	6.46657	6.14051	6.97643	6.00256	6.00892	6.62052	6.78763	6.7462	6.40645	6.64148	7.4694	6.7331	6.54211	5.8092	6.46761	6.94932	6.42935	6.67521	6.19488	5.94681	6.00247	6.7907	6.64063	6.45922	6.3561	6.65215	7.26825	6.06459	5.88016	6.38807	6.50901	6.30462	5.8229	6.8026	6.14725	6.14227	6.69732
17567	kshv-miR-K12-1-5p	0.00496857	5.74633	5.74633	0.939605	0.999768	6.35152	5.8344	5.8086	5.96181	5.72925	5.66099	5.87478	5.74589	5.3721	5.4645	5.8905	5.8284	5.9844	5.63513	5.43523	5.77618	5.74864	5.48852	5.2991	5.4274	5.76229	5.75707	5.94008	5.85755	5.72255	5.72213	5.75568	5.85951	5.91049	5.72939	5.83548	5.79658	5.82675	5.77308	5.87582	5.96724	5.60561	5.51441	5.21918	5.80513	5.67652	5.96778	6.053
42656	kshv-miR-K12-10a-3p	0.0630202	5.77475	5.77475	0.333031	0.999768	5.68375	5.85384	5.57349	5.84676	5.54214	5.88875	5.84555	5.79645	5.86115	6.00021	5.6168	5.94393	5.7686	5.84039	5.83918	5.71044	5.56625	5.26594	5.46334	5.65971	6.11552	5.97827	5.71052	5.80887	5.59918	5.96525	5.62332	5.71749	5.8056	5.64286	5.7801	5.66361	5.73751	5.6862	6.24716	5.9458	5.65506	5.84151	6.55833	5.62373	5.74087	5.85616	5.71793
42624	kshv-miR-K12-10b	0.00137984	5.89576	5.89576	0.984833	0.999768	5.7537	5.90596	5.66077	6.03374	5.60998	6.0881	6.04034	6.07755	6.03274	6.34893	5.79999	5.89334	5.72456	5.85756	6.02996	5.70809	5.73437	5.47239	5.84798	6.00004	6.30928	6.10964	5.79743	5.88235	5.74933	5.99217	5.62485	5.94968	6.17528	5.64731	5.77879	5.66617	5.86747	5.67896	6.20331	6.02644	5.70712	5.97646	6.76283	5.89736	5.73585	5.87457	5.76633
147919	kshv-miR-K12-12-3p	0.22264	6.86798	6.86798	0.288959	0.999768	6.17453	6.21867	6.64062	6.6353	6.04975	6.60954	7.06376	7.99017	6.57747	6.81662	6.34355	6.84863	8.29669	6.56887	6.09983	6.85081	6.97427	6.3052	6.35317	6.16049	7.71516	6.83974	8.07204	7.28584	6.21773	6.14982	6.02184	8.18628	6.95769	6.51064	7.99694	8.26286	7.76185	6.13745	6.79552	6.98733	8.25873	6.35856	6.81808	6.61661	5.84043	6.55954	8.22056
42795	kshv-miR-K12-3-5p	-0.0144951	8.33231	8.33231	0.910153	0.999768	7.45479	8.46501	8.46137	8.37197	8.32586	7.98489	8.28998	8.48243	8.43074	8.04435	8.01813	7.94907	9.00795	8.62804	8.40437	8.5715	8.67905	8.07619	8.57966	7.83179	8.74131	7.89068	8.64356	8.77678	8.2834	7.53284	8.2734	9.3412	8.552	8.04001	8.51956	8.57635	8.79046	8.07435	8.33361	8.56226	8.72808	7.86272	7.52528	8.21708	7.76355	7.85408	9.3364
147885	kshv-miR-K12-5-5p	0.0673245	7.1433	7.1433	0.494696	0.999768	7.29599	6.48766	7.17183	7.30505	6.77735	7.0323	7.34836	7.12612	6.85405	6.78713	7.38979	7.4845	7.69617	6.65815	6.94359	7.10405	7.44408	7.192	6.79701	6.84248	7.43059	7.14557	7.41167	7.29615	6.78204	7.00197	6.77314	7.53678	7.09363	7.33254	7.45949	7.82869	7.3577	6.57973	7.121	7.1867	7.26244	7.01506	6.64591	6.95887	6.79656	7.4328	7.95649
17488	kshv-miR-K12-6-3p	-0.0133903	11.4251	11.4251	0.959174	0.999768	9.91738	11.8606	11.421	11.5156	12.2729	10.7336	11.8061	11.7783	12.0402	10.8332	10.4015	10.4095	12.8126	12.3183	12.2055	12.1576	11.6351	11.3946	11.4824	10.5324	11.0014	10.4617	12.5235	11.944	11.1645	9.31718	11.9367	12.869	10.7707	11.3876	12.2198	11.9225	12.7333	11.3776	10.3012	10.966	11.8572	10.9127	10.3141	11.4218	11.7338	9.64488	13.261
19011	SNORD10	-0.146373	7.03203	7.03203	0.234602	0.999768	7.10882	7.47607	6.76287	7.32037	6.71787	7.3984	7.22752	6.86754	6.38019	7.18462	7.43107	7.50022	6.46939	6.26425	7.22806	7.21348	7.56381	7.30258	6.93413	7.43915	7.12578	7.91357	6.083	7.42786	7.27766	7.54954	6.92476	6.59333	7.06948	6.85229	6.79701	6.81168	6.75988	7.15635	7.20804	7.17948	6.32187	7.51863	7.29233	7.15065	7.00285	6.90915	6.27694
145666	SNORD110	-0.0379628	6.58719	6.58719	0.636416	0.999768	6.78195	6.64829	6.25089	6.66256	6.41486	6.83592	6.64962	6.696	6.141	6.85662	6.92223	6.86466	6.17414	6.39837	6.7203	6.53264	6.88232	6.55755	6.58729	6.81377	6.67588	7.02919	6.16116	6.75637	6.70247	6.87383	6.42985	6.06527	6.57821	6.37944	6.49749	6.38194	6.28556	6.54584	6.91989	6.57359	6.16772	6.82028	7.0384	6.51214	6.74032	6.72541	6.17272
19005	SNORD118	-0.080261	6.69061	6.69061	0.37789	0.999768	6.682	6.95896	6.63292	7.04235	6.96833	6.52198	6.53012	6.56156	5.93356	6.29505	6.83086	6.98389	6.46242	6.29621	6.98026	6.89536	6.66954	7.03735	6.41169	7.11308	7.14176	6.88722	6.89955	7.00225	6.78212	6.78808	6.69531	6.66713	6.40496	6.54533	6.64228	6.93259	7.04365	6.94769	6.33657	6.84525	6.87131	6.75496	6.37862	6.32386	6.70607	6.55719	6.92934
19606	SNORD12	-0.0256874	5.90744	5.90744	0.719939	0.999768	5.88609	6.07416	5.77173	6.08137	5.74768	5.85639	5.84301	5.81654	5.85129	6.18112	6.06111	6.14602	5.54556	5.69613	5.89696	5.88651	6.01806	6.00607	5.94482	6.31174	5.693	6.17702	5.63263	5.94448	5.95808	6.33389	5.88364	5.57927	5.91462	5.77322	5.66038	5.69339	5.64881	6.03262	6.12438	5.98523	5.59937	6.26674	6.2724	5.97483	5.86649	6.15951	5.49603
19603	SNORD13	-0.0915368	7.39963	7.39963	0.559475	0.999768	7.83379	7.96654	6.70822	7.83339	7.39056	7.14317	7.36517	7.65541	6.65612	7.74398	7.81967	7.76012	6.55951	7.22527	7.89141	7.33828	8.0645	7.53942	7.40975	7.62022	7.30974	8.54677	6.2501	7.64632	7.76134	7.91585	6.93904	6.18596	7.30596	7.63304	6.95118	7.35849	6.53764	6.91825	7.72727	7.35535	7.18738	7.92943	7.85946	7.66412	7.72768	7.21566	6.39125
19013	SNORD14B	-0.0370759	5.91801	5.91801	0.576392	0.999768	5.87697	6.10082	5.92578	5.9806	5.77215	5.49844	5.78687	5.67959	5.80897	5.84177	5.88154	6.16498	5.89748	5.86252	6.06211	5.99633	6.56511	6.02654	5.86988	5.99511	5.79694	6.53189	5.70807	6.10201	5.85366	5.922	5.6711	5.91421	6.06788	5.79609	5.7259	5.62814	6.06533	5.69532	6.07256	6.01639	5.50969	5.94446	6.15278	6.19465	5.87949	5.97671	5.82709
19008	SNORD2	-0.0821902	7.89315	7.89315	0.266701	0.999768	8.09217	8.01099	7.88673	8.10347	7.83334	7.86522	7.95573	7.86531	7.41138	8.04183	8.16354	8.20403	7.5319	7.54781	8.01163	7.90042	8.04817	8.09795	7.90828	8.13096	7.73758	8.36917	7.52816	7.91332	8.06582	8.30152	7.85281	7.60955	7.77661	7.95367	7.67493	7.84662	7.65391	7.93182	7.90616	7.95263	7.68523	8.17732	7.45047	7.80292	7.88262	8.13718	7.54607
19007	SNORD3@	-0.0111003	9.70845	9.70845	0.943472	0.999768	9.06018	10.067	10.4508	9.43648	10.7586	9.66251	9.02136	9.62923	11.0342	9.27069	9.46456	8.84663	9.60482	10.1158	9.97367	9.52188	9.31648	9.62446	10.2173	9.84595	9.52244	9.60763	9.89034	9.68577	10.1958	9.1363	9.9984	9.46048	8.68834	10.2702	9.74873	9.70021	9.76067	10.0746	8.9432	9.16742	10.7582	10.0309	9.7736	9.62356	10.0135	8.98945	9.48838
46204	SNORD38B	-0.059922	7.36169	7.36169	0.732571	0.999768	7.72205	7.73958	7.25306	7.85831	7.25653	7.61756	7.34008	7.43253	6.81098	7.4701	7.873	7.93823	6.12636	6.60946	7.47502	7.6974	7.94737	7.55188	7.24439	7.88667	7.11569	8.04046	5.56633	7.73527	7.69473	8.24468	7.34867	6.15271	7.41338	7.36236	6.77371	7.25408	6.69018	7.74647	7.8068	7.7726	6.56371	7.97914	7.48942	7.46526	7.68808	7.92476	6.06699
46206	SNORD44	-0.0745867	6.8934	6.8934	0.595803	0.999768	7.17776	7.40759	6.94211	7.06258	7.01027	6.85923	6.60675	6.55727	6.66452	7.07825	7.29514	7.18977	6.02272	6.82779	7.0983	7.14674	7.36641	7.08478	6.87451	7.27909	6.19705	7.23369	5.89234	7.04811	7.24688	7.5325	6.98699	5.76683	7.06152	7.12346	6.20614	6.41856	5.98342	7.21267	7.28429	7.16054	5.95504	7.23453	7.20785	7.19258	7.2925	7.25554	5.86597
46205	SNORD48	-0.0693784	7.14942	7.14942	0.480644	0.999768	7.20421	7.46814	7.05715	7.55412	7.13455	7.45883	7.26816	7.19261	6.98089	7.46152	7.07624	7.51528	6.58367	6.55932	7.19224	7.12137	7.42553	7.28933	7.05214	7.4607	7.05157	7.60441	6.64365	7.27027	7.39756	7.40501	7.16238	6.44042	7.05394	7.17804	6.96882	6.69205	6.69959	7.37947	7.38302	7.41474	6.85673	7.69129	7.66432	6.89756	7.29538	7.24634	6.5339
46203	SNORD49A	-0.190612	5.90663	5.90663	0.170807	0.999768	6.24665	6.26653	5.90838	6.26856	5.85654	6.40592	6.1154	5.95962	5.39805	6.15908	6.30143	6.39839	4.99079	5.36805	5.96853	6.03802	6.35009	6.24393	5.90047	6.5084	5.32019	6.63366	4.84071	6.12908	6.26991	6.56406	5.96149	4.98762	6.04349	5.94033	5.26846	5.6471	5.20836	6.17531	5.94613	6.12757	5.23283	6.26524	5.90863	6.02343	6.17879	6.20758	4.92879
19604	SNORD4A	-0.0988629	7.1314	7.1314	0.415821	0.999768	7.51116	7.01607	7.1194	7.49505	6.84631	7.60055	7.52897	7.39816	6.51135	7.46462	7.4829	7.54607	6.34347	6.50464	7.10215	7.38716	7.34601	7.37395	6.9078	7.41291	6.84023	7.44342	6.31378	7.50835	7.36578	7.71383	7.13719	6.75808	7.06179	7.01293	6.47434	7.21841	6.89883	7.29403	7.17022	7.33955	6.83473	7.51862	7.07967	7.35981	7.36959	7.5033	6.33246
19605	SNORD6	-0.0231372	7.41391	7.41391	0.798616	0.999768	7.43525	7.70866	7.09578	7.5839	7.29334	7.50383	7.22882	7.29855	6.98601	7.58276	7.58082	7.44439	7.37315	6.70768	7.30244	7.37519	7.6724	7.28595	7.13387	7.62954	7.72596	8.23481	7.40565	7.64072	7.55328	7.59184	7.28883	7.75234	7.06697	7.19472	7.65149	7.44831	7.66529	7.57421	7.40057	7.28776	7.66453	7.91523	7.30697	7.2768	7.56712	7.50242	7.33125
145663	SNORD68	0.0027858	8.52743	8.52743	0.982379	0.999768	8.65104	8.95238	8.10389	8.7935	7.69116	8.71986	8.43109	8.3829	7.74769	8.74457	8.57415	8.79222	8.57254	7.45332	8.11176	8.42182	8.75029	8.49082	8.06807	9.07624	9.08357	9.2187	8.6866	8.87635	8.86806	9.15674	8.25959	8.57746	8.30434	8.23084	9.07451	8.541	8.83716	8.44747	8.58841	8.4331	8.43131	8.91261	8.92045	8.58885	8.58093	8.89785	8.50147
17492	sv40-miR-S1-5p	0.0678391	9.8415	9.8415	0.753161	0.999768	8.5881	9.84152	9.52649	9.67096	10.4233	9.43501	10.0284	10.3459	9.89022	9.18578	9.2012	9.1423	11.0829	10.0376	9.94202	10.2462	9.74454	9.59607	9.79122	9.37394	9.9333	9.36647	11.1963	10.067	9.58848	8.34423	10.0007	11.7133	9.30039	9.87786	10.708	10.8426	10.9088	9.60126	8.86288	9.46875	11.0407	9.49634	9.14797	9.48681	9.65945	8.80944	11.4876
[truncated: 5 more columns]
